# Supplementary material for: Transcriptome sequencing and comparative analysis of adult ovary and testis identify potential gonadal maintenance-related genes in Mauremys reevesii with temperature-dependent sex determination
Source: PeerJ. 2019 Mar 8;7:e6557. doi: 10.7717/peerj.6557 (PMC6410691; doi:10.7717/peerj.6557)
Supplement: Supplemental Information 1 [file peerj-07-6557-s001.fasta]

>TR443|c0_g1_i1 len=730 path=[1495:0-95 @1498@!:96-650 1492:651-729] [-1, 1495, 1498, 1492, -2]
GGGGGCTTGATCTCCACCTCGGCCCATCCCCACTCGCACATGCACGGCCTGGGCCACCTG
TCGCACCCGGCCGCCATGAACATGCCCTCGGGCCTGCCCCACCCGGGGCTGGTGGCCGCT
CACCACGGCGCGGCGGGGCAGGTGGCCTCGGCGGTGGTGGGGGCGGCCGGCCTGGCCTCC
ATCTGCGACTCGGACACGGACCCCCGGGAGCTGGAGGCCTTCGCCGAGCGCTTCAAGCAG
CGGCGGATCAAGCTGGGCGTGACCCAGGCCGACGTGGGCTCGGCCCTGGCCAACCTGAAG
ATCCCCGGCGTGGGCTCGCTGAGCCAGAGCACCATCTGCCGCTTCGAGTCGCTCACCCTG
TCCCACAACAACATGATCGCGCTCAAGCCCATCCTGCAGGCCTGGCTGGAGGAGGCCGAG
GGCGCCCAGCGCGAGAAAATGAACAAGCCCGAGCTCTTCAACGGGGGCGAGAAGAAGCGC
AAGCGGACTTCCATCGCCGCCCCGGAGAAGCGCTCCCTGGAGGCGTACTTCGCCGTGCAG
CCCCGGCCCTCCTCCGAGAAGATCGCCGCCATCGCCGAGAAATTGGACCTGAAAAAGAAC
GTGGTGCGGGTTTGGTTTTGCAACCAGAGACAGAAGCAAAAAAGGATGAAATTTTCCGCC
ACCTACTAAACAAGCCAACAAAACCAACGCGCCAAGTTTCCATCCCCTGGAGTGTGGGCG
AAGGGAGGGG
>TR1789|c0_g1_i1 len=807 path=[1812:0-147 1813:148-171 1814:172-181 1815:182-205 1820:206-468 1818:469-492 1819:493-806] [-1, 1812, 1813, 1814, 1815, 1820, 1818, 1819, -2]
GTTGTGATGCCAGGTGCTTTTGGCATCACAAAGAAACTCTTAGCAACTGTCTAAGCATAC
ACATGACCATTTTGTGATGGGAATAGATCTCCCTTGACTGGCAAAGCAAGAGCAGTGTCT
GCTGAACCCTCTTGATTCCTCAGCTTGAACACTTCAGAGTCCTCAGCTCAAACAAACTCT
CAGTTCAAATCTCCAGAATTAGCTTGAAAGCACCCAGTCCTGAAGCTCAGAAGGCAAGCA
AAGAGGTAACAAGTTGGCTGAGAGCATTTCAGAAGCATTCTGATAACCAAAGCAGGATGG
GTGACTGGAAAAGCTACATCAACACCATCCTAAAGGATAAGAACATTGAAGATGTAGCTA
TCGTGGGGCACAGTGACAACAAATCAGTGTGGGCTTCCAAGCCAGGGGGCCTACTGGCTG
CTATCTCACCTCAGGAAGTGGGGGTGATCACAGGCCATGACAGGAAGGGATTCCTGCAGA
CTGGTATCACCATAGCTGGCAAGAAGTGCAGTGTGATCCGCGACTACTTGCTTGTGGAAA
AAGATGCTGTGATGGACACCAGAACCAAGGAGGGTGACAGCAAGTCCATCTGTATTGGCA
AGACCCCCAGAGCCCTGATCTTCCTCATGGGCAAAAACGGAGTCCATGGAGGAGCCCTCA
ACAAGAAGGTGCATGAGATGATTGCAAGCATGAAAACCCAGAGTAGCTAGAGCAAAGGAC
ATAGGTACTGTCCCCAGGGAAAATGACCTTATCCTTGCTTTAAAAGAAAGGAAACAAATT
CCTGATTTCACGTAAAAAAAAAAAAAA
>TR3752|c0_g1_i1 len=1072 path=[2255:0-89 2256:90-100 2257:101-120 2261:121-124 2260:125-886 2249:887-910 2250:911-1071] [-1, 2255, 2256, 2257, 2261, 2260, 2249, 2250, -2]
GGGGGGACGCTCCGAGCCCGGCTGCGCGGGGAAGGAGGCAGCCTGGGAGCAGCGTGGCAG
GGCGTTTATTGAGCAGCTCGGGCCGGGGCCCGGGGCCCGGGCGCTCAGCGGAAGCTGGCC
CGCAGCTCCCGGCCGTGCAGCGGCTGGCACGGCCGCCAGTTGTCCTGCAGCGGGCAGGGC
GGCTCGCCGGCCGCGCTGCTCAGGAGGCCGCGCAGGGCGCCCAGCTGCTCGGCGCCGATG
GCCACGGGCTCCCGCAGCACCAGCCAGGTGACGCTCTCCAGCAGCGGCGGGGTGGTCAGC
GAGCCCGGGTACGTCCAGAAGTCGGCGCAGGCGGGCAGCAGCTCCCGCGGCTGGAGGGCG
GGGCAGGGCGCCTGGGTGCCCCGGGTGCGCACGGAGCCCAGCGCCCCCAGCAGCGGCTGC
AGGGCCGGGCAGGGCGGGCCCAGGCGCAGCAGCACGGCCACCACGGCCAGCCCGTCGGGG
CGGCTCAGCGCCAGGCTCAGCCGCGGGTAGCGGGCCCGCCAGTGCACCAGGTGCAGCTCG
GCCGGGAAGCGGCGCCCCTCCAGCGTGTGCTCCGAGCCCTGCTCCGGCCCCGAGCCCCAG
TGCAGGTGGAGCTGGGCCAGGCGGTAGGGGCCCGCCAGGGGCCCCCCGGCCAGCGCCGCG
CCCTCCCCGAACTGCACCTGCACCGTGTGCCCGTTGTTGGCGATGCTCTGCGCCGCCGCC
GCCTCGTAGCCGAACTGCAGCGGCCGCAGGGCGGCGTCGTAGCGGGTGTCCTGGGCCCGG
ATGTCCACGGGGGACTGGCGCCGCCCGCGGGCCAGGGGGAAGCGCTCATGCCAGCGCTCC
GGGCCGTCCTCGGGGCCGTAGCCCCACGCGGGGGACGGGGCTCCGCCTGCGCCCCTGGGG
CCGGGCCTGCCGCAGCAGCCCAAGCAGCTCATGGTGACCCGGCCGCCTGCGCTCTGCGCC
GGGGCGCGACTGTCCGCTCAGCGCCCTGTCACAGCCGCGTGTCCCGCTCCCGGCCGGCAG
CTCCCTGCAGAACCCGGACTCCCCCCGCTGGGCCCACGCGGCTCCGGACGGA
>TR6463|c0_g2_i1 len=1277 path=[2705:0-654 2715:655-738 2713:739-758 2704:759-1276] [-1, 2705, 2715, 2713, 2704, -2]
GTCCTTTGTTTACATGGGCCGGTGGCTGGCGGAGGCGGCGCCGCCGGGGGAGGGAGCGCT
GCGCTCGCACCAGCTGTTTCCCGCCTTGAGCGGCAGAGGCGCGGCGCGCTCAGCTGGGGC
CGGCGCCCGCATGGAGTACTTCATGGTGCCCGCGCAGAAGGTGCCCGCGCTGCAGCACTT
CAGGAAGTCGGAGAAGGAGGTGATCGGCGGGCTCTGCAGCCTGGCCAACATCCCACTGAC
CCCAGAGACCCAGCGGGACCAGGAGCGGCGAATACGCAGAGAAATTGCAAACAGCAACGA
GCGAAGGCGGATGCAGAGCATCAATGCCGGCTTCCAGTCTCTAAAAACCCTCATTCCACA
CACAGATGGGGAGAAGCTCAGTAAGGCGGCGATTCTCCAGCAAACAGCTGAATACATCTT
CTCTCTGGAGCAGGAGAAGACTCGGTTACTGCAGCAGAACACACAGCTCAAGCGGTTCAT
CCAGGAGTTCAGTGGCTCCTCTCCGAAGCGGCGGCGGGCGGAGGACAAGGACGAGGGCAT
TGGCTCGCCGGACATCTGGGAGGATGAGAAGGCAGAGGATCTGCGCCGAGAAATGATCGA
ACTCCGACAGCAGCTCGACAAGGAGCGGTCGGTCCGCATGATGCTGGAGGAGCAGGTGCG
CTCCTTGGAGGCCCACATGTACCCTGAGAAGCTCAAGGTGATCGCCCAGCAGGTGCAGCT
CCAGCAGCAGCAGGAACAGCTCCTGCCGTCACACGGTCCCCCAGCACCCACCCATCATCC
CACTGTGATTGTACCAGCGCCGCCTCCTTCCCATCACGTCACCGTGGTAACCATGGGCCC
ATCCTCCGTAATCAACACAGTCTCTACATCCAGGCAAAACCTGGACACCATTGTTCAGGC
AATTCAGCACATTGAAGGGACGCAGGAAAAGCAGCTGCAGGAGGAGGAGCAGAGGCGTGC
GGTCATCGTGACGCCTGTCCGGGCGTGCCTGGAGCCCTCCAATTCTGACACCGCCTCCGA
CACAGAGGGGGATGACAGTGACTCCATGGATCAGAGCAAGGAAGATCCCTCAGGGGAGGG
GGAGCTGCCCTGACCCCCCCAGCCAGCAGCAGGGAAAGGGGTGGGACTGGGGAGGGGAAT
GTCAGAGAATATGCTGAAATTTTTAAAAAATACAATGCGATTTGGGTCTCTTTTATGACC
TTTTTCAATACTGTAAATCGGAGCGCTAGAACCAGATACGCTGAAAGTTCATGCTGCAGT
TGAAAGCAAACCGGGGG
>TR10758|c0_g1_i1 len=1254 path=[2556:0-240 2557:241-264 2558:265-335 2570:336-787 2561:788-1253] [-1, 2556, 2557, 2558, 2570, 2561, -2]
ACAGTTTGAGAGCCTGTGAATGTCATGAGGACACCCACAGAAGAGGCAAATGGTAAGTGT
GGCTGCAGGGGCAGCTCTGCCCAGGGGCAGGGGGCAGGAAGGTTCCGTGGCAGTTGGAGC
AGGAGTGACCTGGCTGTTGGGTGGGAGCCCGCAGGACAAACTGATGTGGCAGCAGCTCTG
GCCATCAGCTCTGAGGAAGGAGGCTGGTGTAACTACTACGTTGGATTTTGCTTGTCCTGC
TGCTGTTACTCCCCAGAAGGACCGAGAGAGACTAGGCCTGCTCTGAAGGGCCCAGCCACA
TCTGGTCTTGCCAGTAACTCAACCCTACAGGAGATGGTGAGATGTCAGAAAAACTAAGGA
GATGCAGGAAGGAACTGACTGCAGCTATAGACAGGGCATTTGAAGATTTCACAGCTCCTT
TCTGTCTCTCAGAAGATTGCATCAACAAACAGAATTCAGACTTGCAGACAGAGACACCTT
CCTCCTTGCCCCAAATGAACAGAGTTAGTTACAGAAGAGATCCTACTTCTACCTTATCTT
CCTATCTCGACCAGTCTGCAGCAGTCTCCTGTGTGCTGGAAAAAAAGACTCCTGTCTTCA
TACCAAACCTTATTCCAGTAAGCATTGCCCAAAATCCCTTATGCCCAAAGAGAGAACCTT
TGACAAGTAAGGAAAATACTTGGCTACGTTCTTCCATTTTTGTGTCTGACAGACAACTTC
CAAGAACTCTGGGGGACAGTGAGAGATGGAGAAAAGGGCATGCGAGCAAAGATGCTGAAA
GATGCATGAAGTCAGAAGCAAACATAGCTGTCAATGCTGTCTCCCAAGACATTCCGCAGG
ATCTTCCTGACACACCCGGGAACCCAAACAGTTGGGGTATAGAGGAGTTAGCAGGCCAAC
TGGCCCTAGTGAATGAGTTAAGCAGAGTTCACAGGCACTCAGGTGAGCCCCCCCTTAGAG
ATGATGTTTTAGCCATCTTTATGGATGCGAGCAGCAGCTCTGAGACAAGGCACCGAAGAC
CAAACATTGAGGATGAAGAGATTATCCAGACAGTTCTGGATTTGGAAGAGGATTACAGCA
CGGCCATCTCTGCTCTGCACCAACTGAACTAGCAAAACTGGCTCAAAGGTTTACATAGGC
AAAGACTTAAGAAACAACCGTTCTTAAACATGGAGCCTTTCTGGGGGAAAAAATGGCAGA
TTCCATGTAATATAAAGGTTCAATTAAAATAATAGTAATTTGCAAACTCTCCCA
>TR11072|c0_g1_i1 len=2734 path=[5656:0-607 5657:608-626 5665:627-2174 5663:2175-2198 5664:2199-2733] [-1, 5656, 5657, 5665, 5663, 5664, -2]
TGAAAATCAGCTTGTGTGCTGCCTTGGGCATGTGTGCCACAGGTTGCCTACCCCTGCCCT
AGTCCTTTTGTTTTGAACAAAGATGTTTTTATGGATTAATGCCATATCTCAAGGGAGCTG
TTTACAGTTTTGCCCCTCAAAAGGGGTGCATCTAGTGAAGAGTGTTGCCTGTGACGGAAC
TCTGAAATTTGAGTTATTAAAAACAGACAAAAACCTCTATGAAATACTAAAATAAAGAAA
GCTTTGATATCATGCAGAGGAGGCCAGCAGCATAAGAATGTTTTTTCCACAGTAGCTAGA
ACACTGAACTTTTAATAAGCTTTTCAACTTCCATGCAGTTGTATTTCTACACTTTGCCAG
AAGTTTTACAGATCTGTCAGGCTCACTAGCAGGTCTGACTCAAAGATTTATCATTTTAAG
TTACATACAAGTAGATAAGCATAAAAACAAAAAGGATAACATGCAATGCTGTGTCTAAAA
GCTTAGTATCAACTCAAGCTTCAATATTCATGTTGCCAAGAATACTACAAGTCAGAGTTC
TTTATTTTAATATTAAAGTGCCAGGTTTATGTACAAACTATTACAAATAGTAAAAAGTAA
ACTTAAAACCTGCTTAGAAGCAGTGAGGTCATGTAGCTTCCCCTCCAGTATCCAAGAGCC
AAATCTCATTTAAGACAATTTCTCAAGCACTTCCAGCTTTGTTACAGAAATTCCAGAAGC
TAGCGATATCTGTACAACCTCCCTGTTGCAAGGGATGGCATCTGAGATCACTTCAAGAAT
TGAGGATTTTTCAGGAAATGATTTTATAACATAAGTTACTCCATCTAAGCATTCTATGAA
TTAACACCATTGGCAATATCTAATGAAAGAATTTTACTGCTGTAGCTATACTAGCCTCCT
CAAAACAGTACCATACCCCACACTGTTTAAGAGTGAGATTTTAGTATAATCAAGTCACAA
TGTGAATTCATATTGAAAGCAATGTTTCGTTCGAACAGCATGCGCCTCATATCTTAAGTG
GTCTCCGTTCATTTAAAAGTCTGCATCCAAAGTGAAAGAGTTATCTGTGGATTTTGACAT
TACTCCCATCTTCTGGTATTCTCCTACTCGCTTCTCAAAGAAGTTAGTCTTGCCTTCCAG
CGAGATATTCTCCATAAAGTCAAATGGATTCTCTGCTTTGAATATCTTGCTAAATCCCAG
CTCCAGCATAAGTCGATCTGCTACAAACTCAATGTATTGTTTCATTAAAGTGCAATTCAT
GCCAATCAGCTTTACAGGTAGCGCCTCTGTCAAGAATTCCTGCTCTATCCTGACAGCATT
GGTAATGACATCTCTTACTCTTTCCTCAGATGGTTTGTGAATCAAGTGCTTGAACATTAG
GCAGGCAAAGTCGCAGTGCAAACCCTCATCTCTGCTGATGAGTTCATTAGAAAAAGTGAG
TCCAGGCATTAACCCTCTCTTCTTCAACCAAAAGATGGATGCAAAGGAGCCAGAGAAGAA
GATTCCTTCCACTGCTGCAAAAGCCACTACACGTTCTCCAAATGTTGCTTGTTTGTCCCC
AATCCACTGCATGGCCCAGTCAGCCTTCTTTTTAACACATGGCAGTGTTTCAATGGCATT
GAAAAGAAATTCCCTCTGTTTTGGATCTTTAATGTAAGTATCTATGAGCAGACTGTACAT
TTCTGAATGTATGTTTTCCATAGCAATCTGGAAGCCATAGAAACAGCGCGCTTCTGTTAC
TTGTACTTCTTGGCTGAATCGTTCCACCAAATTCTCATTTACAATGCCATCACTTGCTGC
AAAGAAGGCTAAGACATGTGAAATGAAGTATTTCTCCTCAGGCTTCAGGGACTCCCAGTG
TTGAATGTCTTTGGAAAGATCAACCTCTTCAGCTGTCCAGAAGGAGGCCTCTGCTTTCTT
GTACATCTGCCAGATATCATGGTACTGGATGGGGAACATGACAAACCGGTGGGGATTCTC
CCGTAGGAGTGGCTCATCTTCCAGATTGCTAGGAGCTTGTATCACTGCTTTGGGTTTCAG
CGGCTTCGCGTCCGCCTCCTGGAAGATCTTGCGGGCGGTCTTGGTGGCCAGGACCCGCGT
GGCGCTGGTGGCGGGGGGCGTGTTCTCCTTGTCGGTCAGGACCAGGTTCTTCATGGGCGA
CAGGCGGGGCTGCTCGTTGCGGACGGAGAACGGGGCCCGGGCGGGGATCATGGCGGCGAT
GGCGGGGACACGGCGACGGAGGATCCGGCTCTGACAGGCAGCGGCGACGGTGGGGCTGCG
GCGCTCCCGGGGACACTTTATATTCCCTTCGAACTTGGCGCCAGAACGCCAGGCTGCCCA
ATCACAGCGCCGGGCACCGCGCCAATCCCGAACGGCGCCGCCCCCGGTGCGCTCCCATTG
GCCAGGGACCCGGCCGCGCCAAACTCCCCATTGTCACAAACGCGGGAGCCGCCGAAAATG
CCGACCGCTCCGCGCTTCCATTGGCCAGAGCCTCGCCGCCGCGCCCCTCAGTCTTACACA
AGCTGGAATCAGCCTAAATTCCCGGCACTCCGCCTGGACGCTGCCATTGGCCAGAGCCTC
CGCTGGACACGCCCCTGTATTGTGTCACGAGATTCCATCCCCTGCGGCTGCGTCTCCTCC
CCCTTCGAACCCTTTGTTACATTGCCCGGCCCCCAGCGGGACCGGGACCGGGACTGTCTC
GCTTCACCCCCCCCCCCTTTAAAGGGAGGGCGGG
>TR16252|c0_g1_i1 len=1617 path=[3262:0-1244 3263:1245-1268 3264:1269-1616] [-1, 3262, 3263, 3264, -2]
GGGAACTTTTTGTTTGGTTGATACATGTCTTCTACTGATGGACAAAAGGAAAGATCCTTC
TTCTGTGGACATTAAGCAAGTTCTCTTAGAAATGAGAAAGTACAGAATGGGGCTTATACA
GACAGCAGATCAACTTCGTTTCTCTTACTTGGCTGTTATTGAAGGAGCAAAATTTATTAT
GGGAGATGCTTCGGTGCAGGAGCAGTGGAAAGAGCTTTCCAATGAAGACCTGGAGCCTCC
ACCAGAACATACTCCCCCACCCCCAAGGCCACCAAAGCGAACGTCAGAAATGCACAATGG
TCGGATGCATGAACACACCGAGTTTTTCCCTAACCACCAGGTGGTAGAGGAAGAGATCAG
ATGTATAGTCAGCGCTGTGGAGGAGATGGTACCTGATGGCACATCTGTGCAGCTGGGTAC
AGACAGCACTAGTCAAGACACTGAACTGAGGAGGAGGACTGGTGAAAATCTGTGTGCCTC
ACCTCACAAAGAAGAGCCAGTGAAGTCAGAAAACGTAGAAGAGGATGATGAGAACATAAT
GACAACTTGGAAGCCATTTCTAGTGAATATCTGCATGTTCACTGTCCTCACAGCAGGAGC
TTACCTTTGTTACAGGGTATGTTTTCATTGATGGACATGTCTGCAAGATAGAGTATGCAG
AGAACAACAACAATTTGACCAGTGTGTAATCCGCTTCTATGAAAGAGATCTAATTGAGGC
ATCTGAGCCTTGTCTCAGTGGAAATATACCTTAGGTTGAAAGGCTGGAACTTTTGGTTAG
GGCTTAAAGAGAGAATTGATGCACTAGGGTTTAATTTAGCCCTGTGGTCCCAAGAACATA
ATATTCTAATCTCAGGGCCTTAAAATATTCAGGAGTAAGCAGAGAAAATGCCAAATAAGT
CTTTTTTTTTTTTTTTTTTTTTTTTGCATTTTACAACTTTACTGGCAGGTTGGCGGCATG
TCTCCTGCGGCAGGAGGGCTCCTGGGTCTTGCAGAGTCACCCATTTGCTTGCTCGTTTCT
TTTGGTGTCTTATGTGATGGGCGTTGTTGGTTTTCAGGCTCAAGAAGCAGGTGGCTGATG
GACTGCTGATGAGATGCACGTTTCAAGACAGGCCCACGGACAGGTGTCACAGATCATCTC
CTATAGTAATAGGTGGTCATAACACGCACGTACCCCCGCCTCCTTTTCATTGATGGCTTT
CTACAGCCGCACGTCCTCCTGCTCCTCCTGGTCCTTCGGATGGAACGCCTCCGACGTCGG
GGTCTGCGGCGGTGCTGGCCTGGGCATCTCACCATCTCTGCTTCAGCTTGCTGGTTTCAA
GAGCCCAGGAGGAGAGGTTTCATTTCTTGGTTGAGCCAAGCCAACCTGTCTGCTCTGATG
GTTGGTGAGCTTATGAGGTGAACTGTGCCAGGCTCATGCAATTAAAGGCTCTGGTTACTA
TGACGTCATAGAGGGTCTGCCTCCTGTGATGGTATCTGCTGGCAACAGTTAGTCAATGTT
CCTGGGAAGCTTTTATCAACTAAACCAACTATCATGAACTTTGTGGTAATGGCCACATAG
GGTTATGAAACTGAGGTTATCTGCTGTGGCTTCCAAATGAAGCACGTTTGTATGTTC
>TR17331|c0_g1_i1 len=873 path=[1830:0-120 1831:121-144 1836:145-270 1834:271-294 1835:295-872] [-1, 1830, 1831, 1836, 1834, 1835, -2]
TTTTTTTTTTGGTCTTTTAGTTTATTTATTTTTAAATCAAAGCGCATTTGATGTTTGCAG
GAGGAAACCTTCAAGCAAATGTATCAAGGTAGTAGTTCTCCCATCTCCGCACTTTGTTAG
TCGCCATCTTCCATTTGCCTGGGGTCATCTTCTCTAGTCCTTTCTCAAGCAAGTCACTGA
AAAGTATACACCTGTAGGAATACGTTCTCTCAATGGACCTCAGACAAAACTCCTTCCTGT
TGTTAATAATAAACCACTTCAGAGAAGACCACGCAACATCCATAGGGTGGAGATAGTTGT
AGGGCAAAGGCACGGAGAGAAGCTCATGGCCATTGGCTTTAGCAATTTGAGGGCAGCACT
CAATGCTGGACATGTAAATGACTGATGGGACCTGCGGGTGAGTTATCTTCTCCTGAGCAG
TGGGTTCTTTTGTCTGCAGCACACTAGGCTGCCTTTTCTCTCTCACTACAATGATGCATT
TCCCATAGAACTTGTTCAGAGAATCGCAGAATTCCTGAAAGATGTCTTCATCCTGCTTCA
TGGGCAGTTCATCTCTTAGCAACACTCTGTATCTCCAAGGCACCCAGCCTTGACTGCTTG
CAGCATGAATGAGTGTCCATGTTGGCCAATTCAGACTGTCTTCCTGCAATATTTTTTCCC
CTGTTATGAGAGATTCTGAAATATCAGTTTCTCCTAAGAAGATGGTGTTGAGACCATTAA
ACTGCAGAGTCCTCAGAGCTTTTAAATACTTCAGGCACTGCTTCCTCGCAGCAGTGTCAA
AGGAACTCCTGTGAATGATATGCTTTAAAAGAGGATTTACAAAGCGATACATGTTGCTTT
CCCCAGTACTTTGAAGTTCACAGAAGGTTCTGA
>TR18163|c0_g3_i1 len=1040 path=[2582:0-42 2583:43-51 2584:52-72 2585:73-1039] [-1, 2582, 2583, 2584, 2585, -2]
CCCTGCGCGAGCCGCCCGCTCCGACGCCGGAGTCTTTCCGGCGCGCGCCCAGATTAGCTG
ATGAATTGCACATGCCTTCCCTCCCAGAAATGATGTTCGGAGACAACATCCTAAGAATTC
AGCATGATTATGGCTTTGGAATTGAGTTCAATGCAACAGATGCTTTAAAATGTGTAAATA
ACTATCAAGGTATGATTAAAGTGGCCTGTGCAGAGGAATGGCAAGAGAGCAGGACTGAGG
CTGAACACACAAAAGAAGTTGTTAAACCATATGATTGGACCTATACGACAGACTACAAAG
GAACACTATTAGGAGATACTGTAAAGTTAAAAGTTGTTCCTACAACTGATCACATTGATA
CAGAGAAATTGAAAGCCCGGGAACAGATTATGTTTTTTGAAGAAGTTCTACTGTTTGAAG
ATGAGCTTCATGATCATGGCGTTTCAAGCCTGAGTGTAAAAATAAGAGTAATGCCTTCCA
GCTTCTTTGTGTTGTTGAGGTTTTTCTTGCGAGTTGATGGTGTACTTATCAGGATGAATG
ATACAAGACTTTACCATGAGGCTGACAAGTCCTACATGTTACGTGAATACACATCTAAAG
AAAGCAAAATTTCAAGCTTAACGCATGTTCCACCCTCCCTGTTCACGGAGCCTAATGAGA
TCGCTCAGTATTTACCTGTAAAGGAGACTGTTTGTGAGAAGCTAGAATTCCCAGAGAAGT
TGGATCCTGAGCCTACAGCCTCATCAGAAAGCACATGCATGGAATCTAAATAAATGTGAC
TTTGTGGACTTGAAATGGGCCCTCTTCTGGAGATCATATGATCACTTGACCATTACCACT
GGGGTAGTTTCACTATTTATGGGCTAAAGATCATTTGTTTGGCTAATTTTTCTGTAGCCT
TAAGGGGGCAAAAAGCTCATTTCAGACAGGTTTCACTAATGTATATATTGTCCTTTTTTA
ATTATTATTATTATTATTTCAAACCTGTGTTTGGAATTAATGATAGACTGGTAACAAACA
GGAGCATTGCTTTGGAGAAT
>TR19106|c0_g3_i1 len=497 path=[1300:0-424 1301:425-440 1302:441-464 1303:465-496] [-1, 1300, 1301, 1302, 1303, -2]
TTTTTAAAGAGTTTTGAAAATTTCTATTCAGCCGCCCCTTCCGTCTGCTCCGAGTCCTGT
GGGTTCTTCCCATCATTCTGGATCATCCGGACAATGTGCGTCAGGTCCAAGCTCCGTGTG
AGGATTTCAAGGAGCACCTCATCCTTCTGTACTCCCTCCATGAACTCCTCCAAGGAGAGC
TCGCCGTCTCCGTTGATATCGATTTTATCAAACACCATGTCTGTGAATTCCTCAGCGGTC
ATTGTTTCGTTACATCGGTTAATGGCTCGAATAGCCTTGATGATATTCAATAATTCTCCT
CTGTCAATGCAGCCATTCCCATCCACATCATAGAGCTTGAAATACCATCTCAGCTTCTGT
TCCACTTTTCCCTTCAAGACCAGGCTCAGAGCTGCCACGTATTCCATAAAATCAATGTAG
CCATCGATAGCCTATTGGAGACGACTGATCCTTGGATGTGCGTAGGGGGCAAGGAAAATC
CTGTAATGCTTTGGCTG
>TR21134|c0_g1_i2 len=2900 path=[5840:0-71 5841:72-92 5849:93-246 5844:247-270 5845:271-2899] [-1, 5840, 5841, 5849, 5844, 5845, -2]
TATAAATGGAAGAGTCAAGCTACACCTTTTTCTAAGGGTCTGTATTTGATTTCAGCTTTC
TCAAGTAGCAGGCAAACTTGAGCTCTGCTGCAGGGACCTTTCCCTCTCTGTATCCAGCTG
TAGTGATGTGGTTCCTGGAGAAGATGAAAGCATCACCTGGAAACAGCAACTCACTGAGTC
CTTCCTTCCTGGGGCTGCAGCCTGGTCAAATGGTGCCAGAGAAAGCCCGGGTAGGGGCAG
CTACTTTCCCCAACATTTTAACCCCAGACAGGATCCCAGAGTTCTGCATCCCACCCAGAC
TGACCATTTCCTCTCCGCACGACCGCTGCCTGGCAGAGCCCAGTCTACATCTTCCTGGCA
TGGCAGATTGTGGCCCCAGCCCATTCTTGCCACATCTCATCCAGATAGAAAGCGCTGAGG
AGGTTTCAGCCCTGGAGGAGGACTGCTCCAACTCAGACCCACAGTCACAGGCAGCTCTGT
CCCTGCCCCACTTCCCCAAAGCCCAGACCTCCTATGGCTTCTGCACCTTGCGGGAGAGTC
CCCACACCAGGAGGAAAGAGTCCATCTTCCACAATGACCCATGCAGCAGCTCTCTATCCA
GCTTGATGCTGCCTCGATCCAGATCCAATACCTACAGTGGCAGAGGGGCAGCTTCCAGCC
CCATTGCCATTAGCTCTGCCTCTGCCAGAGTGCCTTGTAAGCATCCACTCCTGCACAGGC
AAGGCGCTGGGGACAGTGATACTACCTCTTCGACTGACTCGTCTCCTTTCAGCTCCCCAC
TGCTGAGTAGATCTCCTCCCAGATCCTGCTCATTGTTCAAAGCTCGGAGCCAAGAGGGGC
TGCTTGGCAGGGCACTGAGAGCAAGGAACAAATCCAGCATGGTAAGGAACAACTCCTTAT
CAACAGATGAGAGCAGCTCCAATGATAACAGCCCCAATGCCACCAGGAGGTCTTCAGAGG
GGCTAGTTGAGTCCTTCCGTATGCGGAGCTTTAACCTGTCACATTCTGCTATTTTCCCAC
TGGACCTTACCTGTGGCCGCGAGAGGCTTGTTGGGGAGAGCACAGTGCTACTGGACAGAG
GAGGATTGTTGAGACTGTCAGCTGAGTATTGTTCAGACAACAGAAGGCTGAGACTCCGTC
TGATCAGTGCAGAGGGTTTATATGATGCATCTGTGGAGCCTAAAAGTATAAACTGCTGCA
TCACCTTCTCCCTTGTGCCAGGGAAAATTCAGAAGCAGAGAAGCACTGTTATAAAAAGAA
GCAGAAACCCCATCTTTAATGAGGATTTTTTCTTTGATGGTATTGCAGAAGATGATCTGT
ATAGCTTTTCAGTGAGGATGAAAGCTACAAATAAAGAGTGTAGCTTGAAAAGAGACAGTG
TGTTAGGTGAAAGTGAACTGAGTTTAGTGAATCTTTTAGCCATCTAAAATGCCAGACAAG
CAAGCAGATATTTATTTTTTGTATTTTTAAAGTGTTTTTTAAATAAATGATTATTTAACA
AATCCCTTTTTAAAAGCCTTCATTTGGTTTTGTCTGGTAAGTCACCTGCTCTTCCACTGA
CAACAGTGTTAATTTTAAGTTGATCATTTGTAGAGCAAAACCTTAGGTTTGTGTGGTAAT
AATAATTTCTACGGCTGCATGGAATACTATTACTGGCTTATGGAGATAAAAACATTTTGC
AAAGATTTCCTGCTAAAGAAGGAGAGTATTGTTTTTAAAACCAAGGTTAGGTGTGAAATG
TCTAGCGCAAAGATGTCCTGATCTGGGCTGGGGCTTACAAATGCTACAGTAAAACAAATA
AAAACAGAACACTGCTTTTGACAGGTAATAACAGTTACACTCTTCTAATCTAGAAGGAAA
ACACTGCCAGTTAGCTTGTGCTGGGGGGCCCTTGACATGACATGCTGGTTTTGAAACCAA
TTCTACTCTATGGGGCCAGATGGTTCCTTATTCAGGAATGGGAGGGAAAGAGTAAAGCAC
AAAGCAGAGGCTAGGAACTGAACATTTTAAACTTGAGAGAATTCCCTCTTCTTCACCTTA
TCGAGGGTAATAAGTTTAGCTCCTTTTGGAGCAGGCAGGGCTAAGGGCCACCAGACCTTC
AGTGGGGGAAGTCATTCAGATCTTTGGGGAAAGGGGCTTCAACAAAGACCCAAGACACTG
ACCTGGGGGCTTCCTGTCTCTGCTACACCCTGGGACCACTAATGATGACTGCATGTTGTT
CTTCCATACACACTCTCTGCAAGACCTGGTTGGATTGTGCAGCATACAAGGAGATGTTGC
AAGCAGCAGTGTTGGCTGGTAATCATTGTGAGGAAATAACCAAGGGGGCTCAGTTACTGA
TACTGGAGAGATGCAGCTATTGCAGCCTGTCTTCCCCTTTCTCTTCCCCCGACCCCCAGC
CTTTGATAGGGGTGTCTGAGGGGCAAAGCATGAGAAGAAGAATGGAGCTGGGTTCAGGAT
CTGGGCTTAGATCACAAAATGTGGGCTGAATTCCTGGTTCTGCTGTGGACTTGTGACCTT
GAACAAATCAGTGCATCTGTTTGTTCCCTATCACACAGTGGAGTAGAGTATAAACTCCAT
CGGTGTGCCTGAGACACTCAGTAAAGTGACAGGAGGAGGCACCAAACCCCTAGATGTATG
TCTCTCCTGGCCAATTGCTACCCTCATTGACTTCCCTCTGCTCTCATAAACTGAGGGGAG
CAGATTGGCAATGACCAGTTAGTAACTTTGTGAATGGAGCATGGGCGTGGATCCAGGAAC
TAGGCATTGAACTCCCAGTTCTGCTGCCGACCTATCTGACCTGGGTTCAGTCAGATGCTC
AGTCTGGGAAATGTAGATAAGACTTCATACTTGTAATTCATAAGGGAGGGGGAACAGTGA
CGCAGGGACTGAAAAATGAG
>TR21554|c0_g1_i1 len=1232 path=[2424:0-714 2425:715-738 2428:739-933 2416:934-957 2427:958-1129 2419:1130-1180 2420:1181-1231] [-1, 2424, 2425, 2428, 2416, 2427, 2419, 2420, -2]
GGAGCGCATGCGCAATGCAGGCGACGGCGCGGGCAGGCGTCTGTTGAGACGGGAGACGGG
GTGCGTCACCCGGAGGCGCCTCATTGATTATTCATTACGGGCAGGCTAATTACATGCACA
ATTATTCAGCCTAAAGACCCTTAATGGCTGGAAATGGGCGGGGCCTTCTAGGTGTAATTA
TGCACGAATTAATGATATGCAGATTAGTTCATTAGTCGCTTGGCGTGTATGCAAATACGC
TAATTAGCTGTTGTCCCAAGTCTACTATGGAGGCGCATGCAAATTAGGCAGGGCAGGAGC
GCGAGATGGGCCTGATCTTCCTCTTCAGCTGCTGCTTCTTCCCCCTCTTCTTCCTCGCCC
TGCGCTGGGCGCTGCACCGGCCCCGGGCCCTGGCCATGGACCAGCTGCAGGCCACCTACG
TCGCTGCCAAGCTGGTCTCCTCTGTCCAGGCTGTCATGGCCTCCACCGCCGGATACATCG
TGTTCAGCTCCTGCCACCACGTTCTCGATGACCAGCATTGGCTGACGAGCGCCTACACGC
AGTTCGCGGTGCCCTACTTCATCTACGACATCTACGCCATGTTCCTGTGCCACTGGCACA
AGTACCGGGTGAAGGGGCACGAGGGCGCAGGGCCCCGCTCGCTGCGCACCGTCACCCGCG
CCTTCCTGCACAAGGAGCTGCTCATGGTGCTGCACCACCTCTGCATGGTGCTGGTGTGCT
TCCCCGTCTCCGTGCTGTGGCGCCAGGGGAAGGGCGATTTCTTCCTGGGCTGCATGTTGA
TGGCCGAGCTGAGCACCCCCTTCGTCTGCCTGGGCAAGGTGCTCATCCTGTACAAGCGGC
AGCACACGCTGCTGCACAAGGTGAACGGGCTCCTCATGCTGGTGACCTTCTTCTGCTGCC
GCATCCTGCTCTTCCCCTACATGTACTGGGCCTACGGGCGCCAGGCCGGGCTGCCCCTGC
ACCGCGTGCCCCTGGCGCTGCCGCCCGCCTGCAACCTGGGCGCCGCCCTGCTCCTGGCCC
CCCAGCTCTACTGGTTCGGCCTCATCTGCCGCGGGGCCGCCCGCCTCTTCCGCCGCGCCC
GGCCCAAGGACGCCGCCACCGCCACCGCCGCCCTGCGCAACGGGCACGGCCCCGGGGGGC
GGGCGCTGGACTGAGCCCCCGCCCTGCGCAACGGGCACGGCCCCGGGGGGCGGGCGCTGG
ACTGAGCCCCCGCCCTGCGCAACGGGCACGGC
>TR21950|c0_g1_i2 len=1461 path=[3363:0-598 3364:599-632 @3407@!:633-1120 3406:1121-1145 3405:1146-1245 3408:1246-1268 3409:1269-1305 3391:1306-1321 3392:1322-1460] [-1, 3363, 3364, 3407, 3406, 3405, 3408, 3409, 3391, 3392, -2]
TTTTTTTTTTGCATTAGGATGAAGAATTTATTGTATATACAATTAAGCAATTCTACTGTA
GATGTGCGGTAGTGTTTAAAGAAAAGGGATAAGGTAACCAAAATAGTTTTAGCATGAAAA
CTACAATATAGACTTAAATCTGACTAAAACAGAAGTTATTGACTTAAAAGAACACAGAAC
CTGAAACAACAGATTGCATCATTAACTAGGACAGTAAAAAACTGTACAGTACAAGCAACA
CATTACAATAAATTATGACCAATGAGGCAGTGTCTCTCATTTGGGACAAAAGGGATAAAG
GGGAGGGTATTAAAATCTCATAAATCCACCATATCTCTTTTCCATCTCTGGAACCTCTTT
GGAATAACTTTCCCCATCTTCATCTGAAGGGAGAAAAGAATCAGTGAAGCGTTTAAGAAA
TCCACCGTAACGTTTCTGGTAGTCCAGCCACCATTCTGGCCTCCCTACTCTTCTCATAAA
GCCACCATATCTCTTTTGCAGCTCTTTGGCTTCATCTTCCAGTTCTGGACTACGCTTGAA
GCTTCTCATGAAGCCTCCATATCTTTTGCTGACCTCCCCATCATTATCATTTATCTGTCG
GTAATGTGAGGCTTCAGTGTTGGCCCCTGTTCCCAGAAGCTCCTTCAGCAGATCAGAGGA
ATTAGCCAGGGCATCATCATTGGAGTCTTTCTTCATAAACCCTCCATACCTCTTAGTAAG
GATCTCACCTCCATTTGCTTCCTCCTCCGGTTCTACATGATAAAGCTCGTCCATTTTCTT
CATGAAGCCACCATACCTTTTCATGAAGCCGCCATACTTCTTTGCTAGCAAATGGTTCTC
ATCCTGTTCTTTCTTGTTGTCCCCTGGAGCACTGTTGCCTTCCTCGGAAAGATCCAGTTT
AGTCAATTGCACAAGCTCCTTGCAGGTTTCCCAGGCTTTGGCAGAAGGCAGTTTTCCTTC
ACATTCTAGTGTGCATGCCAGGGGGTTGATCTCTGCGTGGTGACCCAGCCGGTAGGAGCA
GGAGGCGCAGTCCTTGCTGCAGTCCGCCTGCACTGTCCAGACAAGGCAGCTGCTGAGAGC
CAAGAGCAAGCCGCAAAGTCTCACGAGCAACGCCATGGGATACATGCTGCTTCCTTGGGA
GCCCGCAGAAGCTCCTCGGGAGTGAGCTGTAGCTTGCTGGAGCCTCTTGGTTTGCGCCCC
TTGTATTTATAGAAGGGCTAAGCCAATTTGTGCCTCTGGAGAAGCTAGGAGCGAGGAGGC
AGGGGGAGAAAGTGCCCAGTTGGAGCTGCGGTCTCCTGCCCCCCCCCGCACTGGCTGGCT
GGGTCTGTTTGCAGGGCTGCGGAGCTCTTCACCAAAGTCAGGGCTCTGGGAAGCGGATGG
AGCCACTTTATAATTAGTCAAAAAGGGAAAAGCGAAGCCTCCCCCAATCGCCTGCGGGCT
CCATCTGACGCAGGACCTACG
>TR22148|c0_g1_i1 len=635 path=[1250:0-78 1251:79-102 1252:103-634] [-1, 1250, 1251, 1252, -2]
TTTTTTTTTGTCATAAGCCTTAAATTTATTTGAATGAAAAGGCCATTTATGGTTGACTTC
AGTCATACTGGCCAATGAACTTCATGAACTTGCAGTTGCTCTGGTATTTGTAAATGTTAT
CTGGGTTCCAGATCACATCCATCCATGCTATTATAATCCTTGGATCCAGAATGGTTGTAA
AAAAGTCAAAGTACTTCCACCAGATTCTAATCATCCATTGCCAGGTACTTTCCTCTTTCT
GGGTTCTCTTTTGCTCTTCCAAGGCCAATTTTACCTTTTCCAGCATCTTGCGGTGTGCCT
TTAATTCATGCTTACGCTCATACATTTGCCGATGGTTAACAATCTTCTCAGCCCTCGGTT
GTGCATTCTTTAGCATGGCATTGGTATCTTCATCGTAATCCAGTTGACATGCAAAGGTAA
AATCTTGGGCTGCCTCCTCCCAGTGCCCCCAAAGCATGTGTGCTTGCCCTGTCCACTTGT
AAGACTCTGCTGAATTGGGGTTAAGCTCACAGGGTCTGTCACAGTCTCTAATGGCAGCAT
TCCGCTTCTGCAGTTTCACAAAAGCACTGGCTCGGTTAACATACAAGAGGATGAAGTGAG
GATTCAGCCTAATAGCATCCTTGAACAAGTCAATG
>TR25002|c0_g1_i1 len=3064 path=[6180:0-1355 6181:1356-1379 6182:1380-1439 6183:1440-3063] [-1, 6180, 6181, 6182, 6183, -2]
TTTTTTTTTGTTTCCAAGGTGTCTTTATTGGATCAGGTGCAAGAATGGTGTTAGTGCAGA
ACTGTCAAAATTACTATAGTTTAAAATATTTTTGCAGCTGCTCTTCAAAGAAGATTCTGC
CTCTCACAAATAATTTTGTCTATCATGTGATTCAGTGTCTGTCCAAATGCCTCTAACACT
TACATTTCAAAGATATTTCTAATTCTGTACAGACACTACGGCATAAAATACTTCACTGAG
GAAATGTTTTATGTCACACTCTTTAACAGCCAAGCTCAAATCTTTCTGTGTATGCCAAAG
GAAGCCTTTGATTGCCAGTGCTTTTTTCCCCTCACTGATATTTCACTGGATTTCATCAAA
CACGGCAATATAGCCAAGACAAGGTGCAGGCTACTCTATGCTGGTTTCAAAGGAGACTAA
GCAAATATTTAAGGCACATACTTATTTTTAAACTGACAAATCAAGTGTAGAATAAATCAT
ACAAAACTGCTCAAGAAAGATCTGTGTGTCAGAAGCAGATCCTGACTTAAAAAAGACTAG
CACAAGGTTAAAAAAAACAAAATTCTCAGAAGAGGCACATAATTTTGAATACGTACTTAA
TGTTTAAATATAAAATATATCCAGTTTGAGTTTCTCTTTTAATTGCATCTCCACTTCTAG
TTTTCGATCTTGCAAGTTAACTCAAACACACAGTATATTATGAATCCTTCATTCTTCTAA
GAAACTGACAGACATTTTTTTCCTGTAAAATTTATTTACAAAATTTAAGTCTTTTGCATT
GACATTTAAATATGAATAATCTGACACACAATAAAATAAATCTATAACCATATGAAACAA
TCTAAAATTAGTTCTGCAGTATGTTGGAACAGAATATTTGACTTCTTCATGCAGTCTTTC
AGAAATTCAGAGATCTTGAAGTTTGCTGTCTTCTACTGTTTTGTTGGAGGGATAGAACAC
CTTGAATGAAAATCCACTTCTTGGAAAAGAACCAGGATTTATGCAAAGGCAGTCAGTATT
AGTAACGGTGAAAGGATCATATTTATCTGCAGTGACGATCAGATCTGGCACAGGGTACAC
TCTCAAGGTGTAATCATATGCCCAAAATACAGGGCTGACATAAAGTGGAAGTGGAGTCAG
ATGTCCTTGTGATAATATAGTCTTTACAAAATGGTTAGGAATATCCAAGTTGGTGCTAGG
AAAGCGGACGCAATTTCTGCACATTTTATTTACTAAATCTTCACGAAAGATGATGATTTC
TTGTGTGCAGTATTGAACCCTGCAAGGATTTGTAGTGAAAACTGAAAATGGCACCTGCTG
TCTGAATTCACTAGTGATGTTTTCAGCTAGTGGTGGTCTTGGCAAAATTGAACCAGGACC
AGGATCTTCAGGACCAGGAACAAACACAAATCGACTGCTTTTATGAATGCTGGGGTATTC
ACATATTATGTCAGCAAGAGCCTTGAGGGAATCTTTTAGGGACTGAATTTGATTTTTTCC
ATATGGTGCAGATGAAAAATTTCCACAAAAGAAAAAGCAAGTTGGAGGCACAGAGGAGTA
ACCTGAAAACATAGTGTGAAGCTTTTCTAACACTTCCACTTGGTCCAGCCAAACATCAGA
AACAAAAACAAACATGGCATCTTCATTTTCATTCTCCAGTTGTTTCAGTTTTGCAGAAGC
TTTTACTGAAGTTGAAGAAGGCCCTCCAAAAAAGTTTATGTTCCCATAATATGCCCTAGT
GGTAGCAGAAGGCTCAGTGGGTGGAAATCCAAAAGCATTCACGTGGAATATTTGATCCTC
ATACCAGCCTTCTGCCAAAACAAAGCATGACTCAGTATATAAGCCACTGTGGAACTGTGC
TTTACTAAGGTCTAGCTGAACAACTCCTGTAGGATCTTCCAAGAAAAATTTTCCCTCTTT
TAGTTGTGTTATCATCCCAAGAACAATCACTTCCCCAACTTTAGCTGTATTGCCCAACAG
AGTTTCTATTGTTTTAAGCTGGAATTTACTCCTGCTGTCATCAGGATGAGCACCAATCGC
TGAAGGAGTAAACAACTCATGTCTATGAGTCCTCTGCTGCAAGATGGTGTAGCGTTCACG
AAACAACTCTGCTTTATCCCTGGCAGTTCCAAATAAATTTGGTGCAGGATGGTTGGTCAT
TGATAGAGGTAGAAACTTCTTCCTTTCTGAATTATAAACATAACGTGGAACGTCAAAGGC
CCCGATAATATTGAAAATGTGTTCTATAGTTTCATCTAATGACTGGCTACATTCCTGGAC
AGCGGCTTCCACTGTGGCCCGTTCAATCATATTAGATGACAAAGGCTGTTTTTCAACAGC
ATCAATGATATTTTCTATTACATCTTCAAGCTCTAATTCATTGACAGACTGAAGAGCTTC
AGTAAGATATTTATTAGCTTCAGCTCGGAGCAGCAAACCGTGCATCTTGAAGGCAGAGCC
CACTTTGCTCCTCAGCTTCTCTGCAGCCATCTTGAACAGTTGGCGCCACACGGCGAGGGT
CCCGCCTCTAGGGGCCGGGCCGGGCCTGGGCCCTGCCAATGAGGCGGGGCGGGGCGGCGG
ACGCAACGGCTCAAGCTTTGCTCTAATTTCCCCTCAGCTGGGGCAGGCGCCGGGCATTGG
GTAGCTCGGATGGGCAGGGCAGTGCTTGTAGGGAGCGTAACGCTGGAGACCTGTATCACC
TGCCCTCAGCATCTTTGTTACAATCGCCTCCATCCCCAGTAGCAGCAGACTCAGGCCTTG
GTCCTATTCCGGGCGAGGGGGATCCTACACATCATCTCTGATATTGAGCCATGGGAGAGT
GGGGAGCATCTTTGTTTCGCCTCAAAACTAAAAAAAGCAGAATCAGTTTATTGAATTAAT
TGCAGTTTTAAGGCACATAATATTTATTAGAGCCAGTACACATCTGAGAGATTTTTACAC
TCCCCTGTAGGTTCTACAATATCTTTTGGTCATATAAGTGAAACGTTTATGGTGGCTAAG
TCCATAAATGGCTATTAGCCAGGATGGGTAAGAATGGTGTCCCTAGCCTCTGTTCATCAG
AAGA
>TR27091|c0_g1_i1 len=1461 path=[3023:0-896 3024:897-920 3029:921-1040 3027:1041-1064 3028:1065-1460] [-1, 3023, 3024, 3029, 3027, 3028, -2]
GCGGTGGGGGAACAATGCACCCGACTCTCAGCTCGGTTGCTGCGATCGTGGGAAGCGGCC
CCGGGGGTGCAGGTTGTAGCCAGAGCGAGCCGCCCGCTTGGCGCAAGAGCAGGACGCGGG
GGAAAGGCGGCCCCCTCCAGCGATGGAGTTCGACTCTTACCAGCATTACTTCTATGACCA
TGACTCCGAGGAGGATTTCTACCGATCCACCGCCCCCAGCGAAGACATCTGGAAGAAATT
CGAGCTGGTGCCTACTCCCCCCATGTCGCCCCTGTGCAGCGCGGGGGCGAAAGCCTGTTG
CCCCGGGGCAGGGGAAAGGTCCGACTGGCTCTCCCACTGCTGCCTGGCCGGGGAGGAGCC
GGAGTATCTGATCGACACCGGGGAGATCTTCGGGAACCTGAGCGCCTTCGTTCTCCAGGA
CTGCATGTGGAGCGGCTTCTCCGCCCGGGAGAGGCTGGAGAAAGTGATGACCGAGAAACT
CTCCACGGGCACGCAAAGGGTTAATCCGCACAAGCCCTCCTTTGCCCAGGACTTCGGGTT
CAACAACTCGGTGAGCGAGTGCGTGGATCCTGCTGCCGTCTTCCCCTGCCCCCTGGCTGA
GAACAAACACCCCCCTGCCTCCGGGCCCGAGCGGCAATGCGATTCTGAGGGTGAAGAGAT
TGATGTGGTGACAGTGGAGAAGAGACAATCGCTCAGCATGAGGAAGCCGGTCACCATCAC
CGTGCGAGCAGACCCCCTGGACCCCTGCATGAAACACTTCCACATCTCCATCCATCAGCA
ACAGCACAACTACGCTGCCCGCTCTCCACCAGACCCCTGCTCCCAGGAGGAGGCCTCAGA
GAAGGAGATCAAGGAGGAGCCCCTGAGCAGCCCAGAGCAAGCCACAGAGAGCTCATCGCC
TGAGCCTTGCCTGCTGAAACCCGGGAGCGCCCCAAGCTCAGATAGCGAGGACATGGCCAA
GAGGAAAAACCACAACTACTTAGAACGCAAGCGGCGAAATGATCTCCGCTCACGCTTCCT
GGCACTGAGGGATCAGGTCCCCGGTCTGGCTAACTGTCCCAAAACCCCCAAAGTGGTGAT
CCTGAGCAAAGCTTCGGAGTACCTGCAGTCGCTAGTTAATGCAGAGAGGAGGATGGCTGC
AGAGAAGAGGCAGCTGAAGTTGAGACAGCATCAGCTGCTGAAACGAATCGCCCATCTCAA
GGGACGTTAGCTACCAAAAACTTGACACCTTTCCAATATTGATTTGCACATTTTTGGTTA
TTGTGAACCCTCCAAACTACAGATCCCAGAATGCACTGCAGCCAGCGCACACAAATATGG
CTTGCATTCTAGGAAATTTAAACTGTGCGGGGGGGTGGGTTCTTTGTCTCCCTTATTCAC
GTCTGGTCTCGGGTTCCTTCTTTAACAGAGCAGGGAGTTGCCAACTGTGGGCTGAGTTAA
CTCTCATCCTTTGGGGACGCT
>TR29291|c0_g1_i1 len=1271 path=[2522:0-1162 2523:1163-1186 2524:1187-1270] [-1, 2522, 2523, 2524, -2]
GCTCCAGCCCCTCTCCCTGGCTCCCTTTCCACCCTAGGCCGCTGGCTGCAGTGTGGTTAG
CTCATGTGACCTGCAGGGGCGGGGTCTGAGCAGTGGCAGTTGGCCTTGGCCTGCTGGGAG
GAGCCTGCTGCCTGGAGCTCCTGCCCCATCCCAGCCAGTGCCATTGCTCTCTCCTCTCCG
CGCCATGCAGGCCTCGGAGAACCAGCAGCTCTTCGACCCCATCTCCTTCGGGGCCGACCT
GATGGCTGGGGGCATCGCGGCCGCCGTCTCCAAGACCACGGTTGCGCCCATCGAGCGGGT
GAAGCTGCTGCTGCAGGTGCAGGCCTCATCCAAGCAGATCCGTGCTGACCAGCAGTACAA
GGGCATGATAGACTGCTTCGTGCGCATCCCCAAGGAGCAGGGATTTTTGAGCTTCTGGCG
TGGCAATTTGGCAAATGTTATCCGATATTTTCCAACACAGGCTCTAAACTTTGCTTTTAA
GGACAAATACAAACAGATTTTCATGTCTGGAGTGGATAAAGACAAACAGTTCTGGAAATG
GTTTTTTGCAAACCTAGCTTCTGGTGGAGCGGCTGGAGCAACATCTTTGTGTGTAGTATA
TCCACTAGACTTTGCACGAACTCGATTAGCTGCTGACATTGGGAAAGGTCTTGCTGAGCG
ACAGTTCAAAGGCCTGGGTGACTGTATTATTAAAATTGCAAGGTCAGACGGACTTGTTGG
CCTGTACCAGGGGTTTAGTGTTTCAGTACAGGGAATCATTGTGTACCGAGCTTCCTATTT
TGGATGTTATGACACCATTAAGGGGCTATTGCCAAATCCAAAACAAACACCATTCATTTT
GTCCTTTTTCATTGCCCAAGCTGTGACTACATTCTCTGGGATACTGTCTTATCCCTTTGA
CACTGTCAGAAGACGCATGATGATGCAGAGTGGAGAAGTTGAACGTCAATATAAAGGAAC
TATTGACTGCTTTTTCAAGATATACAAACAAGAGGGACTTAAAGCTTTCTTTCGGGGAGC
CTTCTCCAATGTCCTTCGTGGAACTGGAGGTGCATTAGTGCTGGTGCTTTATGACAAAAT
TAAGGAACTTTTCAATTTGGATATTTCAAAGAGTTCATCATCTGACTAAAATAATGGATA
AGAATCTATTTTGCCTGTATAACGTATAATGATATAAGTCTCATCATTTGGATGACATGT
TAGTAGTTCACTATTGTGCTGTTAATGCTGTAATAAAAACTGAAGAGTTATTTGTTTTCC
CCCAAAAAAAA
>TR30146|c0_g1_i1 len=1126 path=[2247:0-967 2248:968-1125] [-1, 2247, 2248, -2]
TTGGTGTAAATCCAACCCCTTTTACCCATGCAACACAAGGTTACATCATAATAGGGGCTG
AAAGTTTTAAAACGTCCTGCCCCAGCTGCCCCCGTCATCACGGGACTTTGTCTAGGCAGG
AAAATGATCTAGTGTCCAGGGCTGCAACGCTTGCAGGCCCTGGTTAGGGAGAGAAGCAGA
GCACAGAGATGTCATCTCCCAGCATCTACAGGATGACCTGAGAGAATGACCAGTCCAAAA
TTGAGAGAGGAGATGGAGGAGTTTTTATTCTCCAATGGCTACCAGCTGGGCAAGACCATT
GGGGAGGGGACCTACTCAAAAGTGAAAGAGGCCTTCTCAAAAAAGCACCAGCAGAAAGTG
GCAGTTAAAATTATTGATAAGATGGGGGGCCCAGAAGAATTTATCCAGAGATTCCTGCCT
CGAGAGCTCCAGATCGTCAGGCGCTTGGATCACAAGAACATCATCCGGGTGTACGAGATG
CTGGAGTCTGCCGATGGGAAAATCTACTTGGTGATGGAGCTGGCAGAAGACGGGGACGTT
TTTGACTGCGTTCTGCAGGGAGGTCCTTTGCCCGAGAGCCGCGCCAAGGTGCTCTTCCGC
CAGCTGGTAGACGCGATCCGCTACTGCCACAGTTGTGGCGTGGCACACCGGGACCTAAAG
TGTGAGAACGCCTTGCTGCAAGGCTTTAACTTGAAGCTGACTGACTTTGGATTCGCAAAG
TTGCTCCCAAAGAATCGTAAGGAGCTGAGTCAAACGTTCTGCGGCAGCACTGCCTATGCT
GCACCCGAGGTGCTCCAGGGCGTGCCCCACGACAGCCGGAAAGGGGACATCTGGAGCATG
GGCGTTATTCTGTACGTTATGCTGTGCGCTAGCCTCCCCTTTGACGACACCGACATCCCC
AAGATGCTGTGCCACCAGCAGAAAGGGGTCTCCATTCCTGGGCACCTGGAGATCTCAGAC
GAATGCCAGGATCTCCTGAAAAGCCTCTTGGAACCAGACATGATCTTGAGACCTTCCATT
GAAGAAGTTGGTTGGCACTCATGGCTGGCAAACTCCTGATAAAGACCATGTCACGCTCTC
CCCAAATAAAGGGGACAGATTGCTTCCAAAAAAAAAAAAAAAAAAA
>TR30396|c0_g1_i1 len=764 path=[1600:0-394 1601:395-418 1602:419-763] [-1, 1600, 1601, 1602, -2]
CCCCGCCCGCCCGGCGCTATAAGGGGCGGCCGAGGATGGCAGCGCCGTAGTCGGAGCCGT
CGTCGGAGCCCGCCGGCACCATGCAGCGAGCCCGCACCCGCGCCCTGCTCTGCCTCGCTC
TGGCCGCGCTGCTCGGCCCGCCCGCCCAGGCGTGGTACAAGCAGGCGGCCGGACCCAGCG
CCTACTCGGTGGGCAGAGCCTCGGGACTCCTGTCCGGGATCCGCCGCGCGCCCCACGTCC
GCCGCGCCGAGAGCTGGACAGACAGCGCCGAGCGCCGCGCCGCGCCGCTGCCCCCCGAGC
CGCCGGGCCCCGCGCTCCGGAGCACGGTTCTGTGTGTGAAGGACCTTGCCCTGGAGCTGC
CCAACTGCCAGCTGCTGTCCGGAGCCCCCAGCACCCTCCAGTGCAAGGCTGATGTCACCA
TCTCCCTGGACCCCTCAGACTGCAACAGCACCTAATCCCCCCACCATGGGGGAGCAGCAC
CCTATCATCTGCATCTGACAATAAAAGGCACCTTTAAACCATCTCCTCTGTCTCCTGCTG
GGGGGGGGGGGGAGATGCCAGCCCCAGGATCGCTCTGCCCCCACGGTTCTGTGCACACCT
GCTTCCCCCTGGAGGGACCTGCCTTCCACCCCTGCTCACCCCTTGGGGATCCCTGAGGGG
CTGTGCTAGGAGGGAGGGGCCCCAGCTAGGAACTTGCCCCCCACCCCACCAGCCAGGGCA
GGCTGAACATCGCCCCAGCCCCAAACACCACCCCTCAGCCTGGG
>TR41375|c0_g2_i1 len=1348 path=[2696:0-446 2697:447-470 2698:471-1347] [-1, 2696, 2697, 2698, -2]
GTGATTGCAACACGACATCATACTTAAGCTGCCTAGCTAGCTATTATGTCACATGTATGA
TGTACATCTAAGCCACATCCTTCATGCTGCCCAGATGTACTATGATATGCTAATGCTGCC
CAGGTAACGTCACCTGGAGGGTGTTTAATAGCAACGGCCTAATGGCAGGAAGAGGGAGTG
GCCGCCACCAGGTCCAACCCCAACCCTTAGGTGGTGCTGTGTTTTGGTTCAACTCCTGCT
CCAAGCAGGGAAAGAGCCACAAAGTGGTCTCGAGTGGCAGCTTGCCCCACCGGCTCTTCA
GCATCACAATCCATCTGGCTGAAACTAGTGAGACTTTCCCATTAGCCGGGTGCTACAGCG
ACTTGACTGTGTTGAAGCTGAAGCACCATCTGGAGCTGCTGACTGGTATCCCTCTGCATT
TCCAACGTCTCCAGTACCTGGATGAAGTAGATCTACCAGATGAGTCTACGTTTAAGTACA
ATGATATTGTCCCTGGCGGAACAATTACTATACGCATCTGGCGACAAGATGGCTGGGGGC
TTCTCGTGGCAGCTGCTGCTGAAGGAAATATTATCCAGCTAATGAGTTTAGGAGTTACAA
AGGGATCCACATGCAGCACTCCAAATTCACAGTTACTGAGACCAGAAGAGAAAAAGGAAT
GGATCGCACACCGAGCATTTGTGGCATTGTACGTTGCCAGCCACAGAGGCCACACTGAAG
CTGTAGAATTTCTCCTGGAAAATGGTGCAGATTTGCATGCTAAAACACCACTGGGGAGGA
CTGCTCTTCATGCTGCCACTGTCATGGGTCGATATGACTGCATTGATCTACTCCTTAGCT
GGGGGGCACAAACTTCTGACTCAGACAATGAGGGACAAAGTGCAGTGAGTCTAGCCCGCC
TCTGGGGCCAGAAGCAAAGCGAACGCAGACTGTTCCGTTTCCAGTGGCAGCAGAGAGCGA
CTGGCACCACGTCACCCTCACCAAGTCGGAGCTTACAGCAGAAGCTGGATTCCAGGACAC
ACAGGCCTCAGTCACGTGCTAAAACACACGTGGGCTAATTTATTTCGTGCTGGCCAGTTT
CAGGGGACAGTCAATAATTCTCCCAGAAAGCCACCTGTTAAATATTGGGGGGAGGGGGAA
ATCTGTGTGGTTCAGATACTAAATGAACTCTTGTGTTGGTGATGCTGCAGCCTTGATGAC
AGAAGGCTTGACAGCACAGCTCCCAGACACACTCGTAATTTGTAGGTTATAGGGATCTGG
AAAATTGTTACATAGCCATTTCAGCCATTTAATTAATACACTTAGTAGCGAGAGCTCCGA
CCTGCCTGTGAACTCACCTTGGAATGCT
>TR41650|c0_g1_i1 len=2347 path=[4724:0-1673 4725:1674-1697 4731:1698-2074 4722:2075-2094 4723:2095-2346] [-1, 4724, 4725, 4731, 4722, 4723, -2]
GTGGCCTTTAGGATCCTTGTGGCAGAAGATGCCTCAGATTCTCTCTCTGCTTCCTTCCTA
TTTTTTAATGATTTATTCAGTGCATAGTGAGAAAAGCTTCCTAACATTCTCTAAAAATAA
TTGTTTTCAAGCACAGATAATTTGTTTTAATGTGTATAGCACGAAGAAGACACCAGAATA
ATCCTTATAGAGCATCCTCTTTACAGTACAAGTCTTCAAAAATATGACAACATAGCAGAG
ATTAGATAATTCCAGTACAAATCCAGCCTCTAGGCCAAATTGAGCCATGATTTGGATGAA
ATAAATATCTCTTGAAGGTATAAGCAACAATTTACATTAAACATCTTGAAGGAAGCCTGT
TCAGTCTTCCATTTTTACATGCAATCCCCATTGCTCCTTGAATTGCAGGAGATACGGTTC
TTGGTCTTCTGATGGCTCATCAGACGCCTGCCTCTTACAGAGTTTGGACAAAAGCCCCTC
TTCTTTAGCAGGCTGATCACACACTTTGTGCTCAAATACTTCTTCATGTTCATCACTCTC
AAAACTGGACAAAGTAGGTATATAAAGTCTTCCAGTATGAGGATCCCAATCTACTAATAT
GGTCTGTTCATCCTCCTCTTCTACCTCTGTTGTCCCAGTTTGGTCTTGGAGGCTCTGTGT
TATTGTTCTTAACTGGGGACAGTAAGACTGTCCTATTTTTTCAGTACCCAAATCAATCTG
TGGATCATCTAGTAGTTCCTCTGGTGCAGCAGCCTCCTCCTTCCAATTGAGTTCTTTTAG
TTTCTGCACCGAACATATGTGCAGGTTACAGACATCAAGCTGGGGACAGTATGACTGTCC
CATTTTATTGTCAGCGAAATCCCTCAAAGTGATCTGTGGCTCCTCTAGCAGTTCTCTTGG
TGCAGAAGGTTTCTCTGTCAAACCACATTCTTTTAGCTTTTGCACAGGAAAACGGTCTGC
AGGCCTCACATCAAGTTCATACTCTACAACCCCTTCATTCCTTTGACCCAAAACAGGGTG
GAATCCATGTTGGCAAATCCCATATTGCTCAGAGTCAGGTAAAATTTTCACATCTTCAGA
AGTATCAACCATGTGTTTCACTTCCAATGCTCTTTTCAGAGGCTTATCATCAACTTTGGT
TTCATCATGACTGGAACTGCAACTGTGGCTGGTCCTGCCTATTAAATTAATGGTTTCCTG
GGAAGTCTTGTACTCACCCATCATATTAATAGTGATGACGTTAACCACTATTTTTTCAGA
AGGCATAAAAACCCTTTCATCACATTTATCGGTGTAGTGCAATACCAGGTTAGCTGGATG
CTTTTGCTTGCTGACATGAATATACCTGTGCACATAATAGCCTGCCATAGAGATAATGAG
GCCTGTTAAAATGATGGGCAGAATACATCCAAATACGATTGTTACAGTCTGCTCTACTGT
TGGATCTTTCAGAGTAGCAATGCAATGTTCTTTGGAAAATCCACTGAGCAAAAGTGGTGT
TGTAACGTATGTCTGTACATTGACACAGTAAACTGTATTGGATTCCAACCGGGGCACAAC
CAGTGTATTGTTTTTAATAGAGAAGACCCACCTTTTCTTTGTTTTTTTGTTGAGTACAGA
CACATTATATTGCAGGCCAGAGTAGACTTGATACAAAGATATAGATTCCTCTTCCAGGGT
TCTTTTCCATTTCTCAGGAGCAGTCAGAACTATTGATATAGATTTTTCAGTGGAAGACAC
AGTAACTGCTGGTGGATCAATTTTAGTATCAGTGAGAGGATTGAACCGTGCAGTTTCTGT
CCATCTGGAACAGTTGCCACTGAAAAAGGCTTTTACACTTGCATAGTATTGGTCCTCGTG
GTTATATGTTTCATTGGAGAGGTCACACCATGTTCTACTGATGTTCTTGCATTCTGACTT
TTTAATCCATTTACCTATGCCGTATATCAAATACTTCACCTTATAGAGTACTCCCTCTCC
CAGTTCTTCTGGTGGTGACCAGTGCAGGATATTCTTCAGGTTTTTAGATTCAAAGTGGAC
ATTTCTAGGACCGGGCAAAGAACAGTACAGTTCTGGCGCCCCCGGAGAAGGCAGGAGCAG
CTGCAGCATGAGAAGCCAGGGTGCTCCCGCCCGCCTCCAGGACCTGGGGGCGCACATGGG
GCGGGCGGGAAGGTCTCACATCTCCCGGCTCCGCGGGGAGCCTCTGTCCGCCTCAGCAGC
GAGCGCAGGGGTCCCTCCCGCTCCGGCCGCGCTGCTGCTGCTGCTGGGTGCAGGTGGAGA
GGAGTAAACACTCGGCGGCAGGGGCGGAGCCGCCGCCGCTCAGTGCTCCGCGGGCCAGGC
GAGGCGC
>TR42504|c0_g1_i1 len=559 path=[1219:0-299 1220:300-323 1221:324-558] [-1, 1219, 1220, 1221, -2]
TTTTTTTTTTTTGAGACTGCAGAAGATGGATTTTAATGGAACTTCTGTTTTTGTTTTCTG
CAGGAACTACATTAGTTCTTCAATCTTTGCTTCCAACTTCCCGGTGTCAGTACCAGTAAT
TTCACAAATCTTTTCCGTTTTCTTGTACATCTGGAATGTCGGCATGGCGATAATTTTACA
AGAATTAGCCACGTCCTCTGCCAGATCGATATCCACACTACAGAACATCACATTGTCATA
CCGAACAGCCAGGTCATGAATGACAGGATCGATTGCTTTGCAAGGTCCGCACCATTTTGC
CGAAAAGTCAACAACGACGAGTTTGGAGCCTGCGGCCTTCAATAAATCTTCAAATTCACT
CTGATTTTGTATAGTCTGCAGCATAACGCATGGAAGTGCCTGGGAACCACCACGGAAAAC
ACGCTTCAGGTTCCTGCTAGCATCTTCTCCCCTCCCTGCCCCACACAAGGTTGTGCAGCT
CTGGCCATGATGCTAGGGAGGCTTTGTGACATAGTGAAATGAGTCATCTTGCTTCATCAG
GGAGTGTTGTTTGCCTTCT
>TR46239|c0_g1_i1 len=977 path=[2007:0-253 2008:254-277 2013:278-773 2011:774-797 2012:798-976] [-1, 2007, 2008, 2013, 2011, 2012, -2]
GTGGCGGTCCGGGGGGGGGGCGGGGAGATCGGCGGTGGCGATTGTCCCTGCGCGGGCCCC
GTGGCCGGTTGCCCCGGAGACCGGGGAGCTGCGCGGTGTTGGGGTCAGAGGCAGGAGGCG
GCGCCGGGGGGCCCGGGGGCAAAGAGCGTGACGATGCAGCCCTCTGTTACAGCTGGTTTA
TAAAGTTTGCCTTAATGAATACAGTTTTTGGCTCTATTCCCATCTTATTCAGGCATCCGT
CCATTTATGGCCTGTCCCGGATCACCAGTAGCCTGTACCTCAGCAATGGTACGGCTGCCA
ATAACAAGCTCCTGCTCTTTGCCAGCCAAATCACTACTGTCATCAATGTGTCCGTGGAGG
TGGTGAACACCTTCTATCCAGACATTCACTACATGCACATCCCTGTAACTGACACCCCCA
TCTCTCGCCTCTACGATTACTTCGACCCCGTGGCAGATAGGATCCATAGCGTGGACCTGC
AGCAAGGCCGGACACTGCTACACTGCGCTGCAGGCATCAGCAGGTCAGCTGCCCTGTGCC
TGGCCTATTTGATGAAGTACCATGCCATGTCTCTAGTGAATGCTCATGCCTGGGTCAAGT
CCTGCCGCCCCATCATCAGACCTAACAATGGGTTCTGGCGACAGCTTGTCCAGTACGAGT
ATAAACTCTTCGGCACCAATACAGTCCGAATGGTCAACTCTCCACTGGGCTTGATTCCAG
ATCTCTATGAAAATGAAGTAAGAATAATGATAGCGTTTTGACTAACCAGCTTTAGCACAT
CTTGTGAAGGAGCCCAGAGGGAAAATGAAGGGGCAGCTCAGCTTGATCACGTTTGGAACT
TGGACAATAAACTCTTCAGCCTGGTGAGGTTTGCTGCGTTGCTCCCTGCTAGTATAAGTA
TAGGGGATTAGCTGAGACGAATGGGGACGTCTGATTTTTACTATAAATAAAACCAAATTT
AAACTACAAAAAAAAAA
>TR47592|c0_g1_i1 len=666 path=[1336:0-424 1337:425-448 1338:449-665] [-1, 1336, 1337, 1338, -2]
TGGAGTCCGTTTGAGGTTGTACTCCACCGCCTGGGTGACAGACCAATACCTGTCCAGGCT
GATGGCGCACAGGTGCACAATGGAGGAAGTACAGAACAGCACATCCAGCGCCAGGTAAAT
GTTGCACCACGCTTTGCCGAAGTACCAGTAGTCCATGATCTCGTTGGCCAAGGAGAAAGG
CATGACCAAGGTGGCCACCAGGATGTCAGCGCTGGCCAGGGACACCAGGAAGAGGTTCTG
GGGGGCTCGCAGCGCCTTGCTGGTCAGCACCGCGATCACCACCAGCACGTTGCCCACGAT
GGTGAAGACGATCAGGAAACCCACCACGGCTGCCAAACTGGCCACAGCCCCAGGGGAGTA
GTGAGAGGGAGGCTGCTGTAGGGGCGAGGAGGAAGAGGAGGGGAAGGCAAGGGATCCATT
GGGGGAGCCAACACTGATGTTCATCAGCACCAGCAGATCCATAGTGGTAGTGGGAGGATC
CTATACAGCCATGGGAGTCAACCTCCCAGCCCCAGAGACCAAGCCACTGGGGCTGCCTCT
CCAAGTTGGTGCCTTCATCCCCACCAGTGGAGAGAAGGCTGCTTCCTTCTGTCACACAGA
GAGCTGGAGAGTGGGGCTCCCCTCCGCCCCCCCCAACAAAATATCCGACCCCCTCCCCCG
TTGCAG
>TR48940|c0_g1_i1 len=728 path=[1467:0-196 1468:197-224 1469:225-727] [-1, 1467, 1468, 1469, -2]
GGCGGAGGCCGGGGGAGACAGCTGATGTCTATCAAAGCCGTAGCGCCAAGCTCTCGCGAG
AGTCTGCGGGTCCGTAGCCACGAGATGTGGGGCTCAGGTGTAAGCAGAGCGCATCTCAGC
CCAGCGCTAGGATAGAGCAGACAGATAAGTGAGACCGAGAGGGCTGGAGGGAGTCTCACG
GTGCGGTCAAAGGGAGCGCCAAGAAACAGCGGCACCAGCAGTGGGATCTGCCGCTGCACC
CTCATCCCGGAGAGCGCCCGGAGAGCACTTTTCCCCTTACTTCAGGAGTGTTTGTGGATT
TACATGCCAAGCCTTCAAGATGATGTCCATGAACAGCAAACAGCCGCATTTTGCCATGCA
TCCCACCCTACCTGAACACAAGTACCCCTCGCTGCACTCCAGCTCGGAAGCAATAAGAAG
AGCCTGTCTACCAACTCCACCGTTGCAGAGCAATATCTTCGCCAGCCTAGATGAGACCCT
GCTGGCCCGGGCCGAGGCTCTGGCGGCCGTCGACATCGCCGTGTCCCAGGGCAAGAGCCA
CCCCTTCAAGCCGGACGCCACCTACCACACCATGAACAGCGTGCCGTGCACCTCCACCTC
CACCGTGCCGCTGGCGCACCACCACCACCACCACCACCATCACCACCAGGCGCTGGAGCC
CGGGGACCTGCTGGACCACATCACCTCCCCGTCGCTGGCGCTCATGGCCGGCGGCGGGGG
GCACGAAG
>TR51361|c0_g1_i1 len=1458 path=[3049:0-233 3050:234-257 3055:258-1301 3053:1302-1325 3054:1326-1457] [-1, 3049, 3050, 3055, 3053, 3054, -2]
GGTCCTTCTGTTTTGTGCTGCACGTAAATAACTTAAAACATTTTATAAGCTGTTTTAGCA
ACCATATCAATCTTTTATTTTACATAGAAACATGGATGCAATATATATTCTCATGCTTAT
ATCGATGCATCTTCGCTCTACAAACTGCAAATACCCAAATGACGCTTATGAGGTCCTTAA
TTTTTGCATACGCATTGCATTGATACCCAGAAAAAAAATGAACAAGGTTTCTTTCCCCCT
TTTCCCCTTCCTTAAATATTATTGAACACGCTCAAGTAAAATTAAAATTGGAAGTCAGTT
CGCGAATTCGGTTCTCTCTGTTCATTTTCTTGAGTTTCATCCTGCGGTTCTGAAACCAGA
TTTTGACTTGTCTGTCTGTCAGGTTAATACTCTTACTAATCTCCAGGCGGCGCTCACGGG
TCAAGTACATATTGAATAAGAATTCCTTCTCCAATTCCAGCGTCTGGTGTTTAGTGTAAG
GACACCTTTTCTTTCTTCCGCTCTTTGCTGTCAGCCAATTTCCTGTAGTGTTTTCTGCCT
TTATATCCTCTTTTGCTTCATTGTCAGAATTGTCTGTGCTGGTGTCAGTGCTTTTATTCA
GGTCTTTCTCTGCTTCCGAAGAGCTTATTTTTGGAGCTGGGGCACTTGTTTCTGTTTTAA
TTTCGTTGGTGGATGTGTTCTGGGTATTATCTGTTTTTGTGTTTTCGGGGAAACTCACTT
TAGCCACTGGTGGTGGGGCTTGTTGTTGTTCCAGACGCTCACTCCTTGGGTTCAGACTCG
CCCTGGAGTCAAAACTTGCCTCAAACTCATTTGGATTGTTGCAGTTTGGCGTCTTCTCCA
TAGAGGAATAACCTTGGCCGGCTCGATAGTAGCTAGGAACAGGGACTTCATGGTCATTTA
GGCAAGAGTCAGGCATTTGATTGGGGTAGAGGGCTGTCTCTGTGGCATTTTTCGCCCTTT
TATCAGCGTTATACATGCAGCATACATTCTCTTCCTTGACATTGGTTGGGAAAGAGCAGG
ATGGGAGCTGTCTTGCAACAGGTTGTTCGATTCTGTAAGTATTTTTTGGGTCACACCAAG
TGTCTAGCTGAGAAAGGTAAGATGGATAGGTGTTGAGAGACAGGCTGGCGGTATTCACCT
CGTCTCTTTTGGAAAGAGACGGGATAATTCCACAGTTTCTCATCATTCCACAGCTGAAAT
CGCTCCCAGGCTGCATATACATTCCTTGGTTAGAGGAATAATTCTCGCCTCTACAGGTAC
CGGCCAGCGAGTCCATCAAAAAGGAGTTAGAAGTCACATTGTTGGGACATGACATTGTCA
GGGAGGGATTTTAAAGAGGAATACTACAGCCAAGGGCTGACATCTTTTTTTTAGGGAAAA
ATAGCAGCCCCATAATTATCCACGCATTGGTCCCCCACCACGTGACGGCCAGGCCAATGA
GGATTGAAAATGGCCTTG
>TR52781|c0_g1_i1 len=1149 path=[2278:0-447 2279:448-471 2280:472-1148] [-1, 2278, 2279, 2280, -2]
TTTTTTTTTTTGAGTATTTTAAACATGCTTTATTATAATCTCTTTTTAGATAATCTTTTA
ATATAGTCTAGTCTTATTTTTCTTTCTAATTCTCTTCTTCATTGTTCCATTCATGGAAAG
ACTGCTCTTCTTGTCCAGTAGTATCTATATGTGATGGTGTTGGTACTGACATTGTTGCTG
AGGCTAATCCAGATCCTGACGCTAATCTTGATCCTGACGCTAATGCGGATCCTGATGCTA
ATCTTGATCCCGATGCCAATACAGATCCTGATCCTGGTGCTTCTTCTATGGTTCTCATTG
AACCTTGAGAGCTTGATTGTTCTTCTTTGGAGCTTTTACCAACTTTTGATGCCCAGAATG
CTTTTACAGCTGCCCAGTGAAGAATTATGAAGATTAATGCAAAGATCACACCAACACAAA
CAATAACTCCAGTTATCAGGACAAACACCAGAACTATATCTGTGTTTGGTCTCCTTAATC
TTCTTGTTTCCAATTCAGCTGTTGTATATACTGTATATTTTACAGAGGCAACTATCTCAT
TATTTTCTTTCGTGTCACACTGGAAAGCTACTGGATGGGTATCCCTGTGTACCTCCAAAA
TAGCCGAATCATTAGGAAGAATCAGTGATTGCTGGTCTGGAATTAACATTTTCCAAAGAT
ATGTAAATCGATTCTCTGGAGGTATAAAAATACATGGGATCTTCACAGTTGCAAGGCTTT
CAGAAATTGGTTTACCCCATCCACAATCTACTGGTCCTCTGCATTCCTCTACACGAACAA
TACATTTTGTTTCGCTTCCAGGGCACCCGTTGGTTAATATAACTTCTCGAATGCCAATAC
CGCACGTCACTGTGCATATTCCAAATTCTACTTCCTTGGATACTGTAGCATTCAAACCCG
GCTCTAACAGCTGCACTATCGGCTCCACCACGGCTTGCTCGAGGGCAGAGCCGCTGTCGT
TCTTGGCGCTCACGGGCTGCTGGGCCAGCAGGCTCAGGAGCAGCCCCAGGCGCAGGGCGA
GGCGCCCCGCGTCCCCGGCCGCCCGCAGCCCCATCCTCCGCCGCGCCCCGAGTGGCCGCC
CCCGCGACCGCAGCCCAGCGCCGAGCCGCCCCGGTGGAACCCGCCGCCGCAGCCCGGCAA
CGCCTGAGG
>TR53215|c0_g1_i1 len=1125 path=[2205:0-1124] [-1, 2205, -2]
GGCTCCGGCTGCAAGCGGCTCAGCACAGAGCGGCAGCTCCAGCCGCGCGGCAGAGCCGGC
GGGCACCGCAGCGCGAGGGGAGCTGCAGCCCGGCCCCAGCAGCAGCGCCTCGGCCCCGGG
ACGGCGCTGGCCACCCCGCCCGGCCAGGGCGCTCCGAGCTGGACCCCTGAAACGCAGCCG
GGGAGCTGGTGAGACCATCTGGGGAGCCTGTGGGACCAGCAGGAGATCTTCCAAGCAAGG
CCCCATGGAGAATGAGACCTTGGCCTTTGGACCCCCTCTGGGCAACAGCAGCGTCAATCA
GACGCTAGGGAAGATGCCCCAGCACCCCATGGAGCTGCAGGTGGTGACCATCCTGCTGGT
GCTGCTGATCTGCGGGGTGGGCATTGCAGGGAACATCATGGTGGTACTGGTGGTGCTGCA
CACTAAGCACATGGTGACCCCCACCAACTGCTACCTGGTGAGCCTGGCCGTGGCAGACCT
GATCGTGCTGCTGGCGGCGGGGCTGCCCAACATATCGGAGGTGGTGGCCTCGTGGGTGTA
CGGCTATGCCGGCTGCCTGTGCATCACCTACCTGCAGTACCTGGGCATCAACATCTCAGC
ATGTTCCATCACCGCCTTCACGGTGGAGCGCTACATCGCCATCTGCCACTCCATCAAAGC
GCAGCTGCTCTGCACCGTGGCCCGAGCCAAGCGCATCATCGCTTGCGTCTGGCTCTTCAC
CTCCCTCTACTGCATGATGTGGTTCTTCCTGGTGGATACTGCCCAGGCTACCTTCTCAGA
CGGGGCACAGGTCAGCTGTGGCTACAGGGTCTCTAGGAACCTATACCTGCCCATCTACTT
CCTGGACTTCACCATCTTCTACGTCATCCCGCTTGGGCTGGCCACTGTCCTGTACGGCCT
CATTGCCCGCATCCTCTTCATGAGCCCTCTGCCTGCCACCCCCCAGGACCCCAGCAGGCT
CAGCTCCATGCACCAGGGCAAGCCGCCCAACTCCAGCTCCATGAAGCTCTCCTGCCAGGG
CAACAAGGGGGCTCTGAGCTCCAGGAAACAGGTACAGCCTGAAAGCCAGTCTGCTGCCCT
CCTCCTGCTGCATCTGAGAGGGGGTGGCATTGGGAGGGTGGGGGG
>TR53251|c0_g1_i1 len=847 path=[1698:0-488 1699:489-512 1700:513-846] [-1, 1698, 1699, 1700, -2]
GGTCTATTGGGGACAAACCCCCAATCTTTGGCCCTATGCTGGGTTGGTGGAACCTGGCTT
TCTGTGTGGGGCTCAGGGGTCTGCCTTTCTTAGACTTTGGCAGTTTGCCAGGCCAATACA
ATTTCATTGAATCAAATTAGTTTCCTCTGAGTTCCTCTCTGGGCTGGTGGGGCTCTCACC
CAAGGAAGAATTGCTGGCTGGATCCACTCCGGGGAGCTCCTCCCCTCCTTAGTGGTCTCA
CCTGTGGCAGGTGATACCCTCATTATAAAGCTATCCCTAGTGGTTTACAGCCTGGCTTGT
GGTGCCTGGAGGGGTATCAAGAATGAGTGCAGAAGCTGGGAAGAAGCGAGGCCGAGGCCC
TGTCTCTGGGGACAAGAAATCTAAGCGGAAGGTGAAGAGGAGGGAGACCTACTCAGTCTA
TATCTACAAAGTGCTGAAACAGGTTCACCCTGACACTGGCATCTCCTCTAAGGCCATGAG
CATCATGAATTCCTTTGTGAATGATGTCTTCGAGCGCATTGCCACAGAGGCCTCCCGCCT
AGCCCAGTACAACAAGCGCTCCACCATCACCAGCCGCGAGGTGCAGACCGCCGTCCGCCT
GCTGCTGCCGGGGGAGCTGGCCAAGCATGCCGTGTCTGAGGGCACCAAAGCAGTCACCAA
GTACACCAGCAGCAAGTGACTGCAAAGGCAGCATGGGGTGGGGGGCTGCGGAGCCGATGA
CTCTGTTCCTACCCACAGGAATAAAACCTACAACCTCTAAGGGGGAGCAGTGACTGTGTG
TGTGTGTGTGTGGGGGGGGGGGTTAAGTGTGACTCAGCCACTGGCCGGTGCTGTCCCTGA
ACCAAGC
>TR53258|c0_g1_i1 len=865 path=[1796:0-572 1797:573-864] [-1, 1796, 1797, -2]
CCCCCCACAGCATGTGCCATCAGCAGGGATTGAATCTCGCACCTTCAGCACCACACTTTA
AGCACAGATGTTAAGAATCACCTAAGTTTATTATTAGTAGTAAGCTGTCTTCTTGTACAG
GTCAGTTACTATAGGGGGACACAACACACTTAGGAAGCTCGTTATCTTGAGCTAGCAAAT
AGTTTGTGAATGGATCCCATCTCCCCTTGAACATTTCTCCCCTATTCAGCTGGCTCTCCT
GCCAAGTGCACAGCATTTTAGTAGTTAAATGCATTTTCCCTGCGGCCCATGAACTCCTGG
CCCATGGAAAGGAAGACGATGGGAGTGAGGCAGCTGTGAAAATAGAGCAGGCCATCGGCA
AAGAGGATGCCCATGTCCAGGGATTTTTCCATCACTGAATGTAGTGCATCACCTGAGACC
TGCAGGAAGTAGAAGACGTGATATGGGAGCCAGCAGAGATAAAAGATCAAGATCAAGACA
AGGTGGACATTGAGGAGCTTCCTGGACTGAGTGAGATGGCTTCTCAGCTTGGCAGCTAGA
AGAATGTAGCAGGTGATGATCAAGGCTAATGGGACCAGGAACCCAACCAGGAAGTGGATA
GCAACACGGGCCATCATCCTTTGTTTTCTCAGAAAAAGGTTCTCTTGGACACTGTGCAGA
TTGCCAGAGGTGACGTTCCATTCTGAAGATGAGCTCATGGAATCCCAGAGATTACGGTAC
TGCAAGCTCAATGCAAGGGATAGGATCCATATGACCAGAATAACCAAAGAAGCCAGACGG
GGCAACCTGTGGTTCCGGGACCATACAGGGCAGGCCATGGAGATGCAGTGGTTGGCGTTG
ATGACTGTGAGGAGGAAAACCCTAG
>TR53286|c0_g2_i1 len=1190 path=[2375:0-272 2382:273-501 2381:502-1189] [-1, 2375, 2382, 2381, -2]
TTTTTTTTTTTTTGCATTGCTTCAGATTTATGAAACCAGTAATAAACATGCATATGTTGA
CCAAACATAAAAACATCAGTGCAGAGTACTAGCATTAAAAATTCCTATGTGAGTAACATT
TGGTCTCATCATTGTCCCTACTAGCACAGCTGGTGTCTTGAATAGAAGCACTTCGAACTG
AAGACATCATCATATCGGTAATGTTTTGTTTGGGGCTTTCTTCTAAGTCAGTTTCTATTG
CTCCAACTTGTGCTAACTTCCATTCAAGCTCTTCTAGTTTAAGATTTGTCCCTCCACATT
CAGTAACTCCAATGAACCTGCCCTTTATCTGACCATTTCTGTACACAAAAATTGTGGGTA
AACATCTGTCATGGTAGTTTTGAATACAGCTGTTCACAATGGCTTTGATAAACTTGATTT
CTGGAAACTTTCTGGCTAGCAGGCTGAGATGCTGGTTAACTAGTAAGCACAGTGGGATGC
TTGATCTATATAGATGAATTACAACCCACACATCCTTCTGAGCATTTGTGACTTCTTTCA
CATATTGCTCACCAGAAATTTCTCTCAGATCCCCATATTTTTGTCTTTTCTGAAGAATTT
TCCATTCTTGCAACCGTTGTTGCCTATACATTTCAAGAGCTTTCATATCATCCTCATCAA
AGTCATCTTCAGCTTCATTTAGTTCTTTAAGAGTCATTCTTTCATATGGTTTCACCTCTG
CTTCTTTCTGTAAACGTAAAACCATTTCTTCAGTTTCATCTTTTGGCTCATCTTTTGGAG
GTAGAATTCCAAAATCTCTTAATATGTCATTCCATTCCGTATCTTCATTTGGATCCTGCA
TGGCACACACGGGGTGGGTGGGGGTGCAGCTGGTTCTACTCGCAGCCCGGGGAAGGGTGT
GTCAGGGCTGGGCCCTGCGGAGGGACGGGGGTCGCGTGGCACTGTCCCTGCTGCAGGGCA
GAGCCCCCTTGGCTGGCGCTGTAGCACCTCGGTGTGAAGCAGCCGCGAGCCCGAGCAGTT
ATTCGGCTGCTTAGAGCGGTCTCCGCTTAGACACAGCGGGGTGGGCGGGGCCATGAGAAC
AGTTATTTGCGTATTCAAATCAGTGTCTTCAGCGGCCGTTAGAACCTGGCCGGGCTACAG
TGCGAACGAGCGCCCTCCCCGAGGTTTAACGGCCGCTGCGCGAGCTCCTG
>TR53472|c0_g1_i1 len=1710 path=[3508:0-375 3509:376-417 3517:418-1409 3515:1410-1433 3516:1434-1709] [-1, 3508, 3509, 3517, 3515, 3516, -2]
GGAGGGGAAAGGGAGGAGACAAGACAAGTCTTTAAATGATACCAATACTAATAAATAAAT
AATAATGTTCAGTACATTGATATTGTGTGAGCATTTTTATTTATTCATTTTTTAAATTTA
TATTTTAGTGGCCAAGCCTATATTGGCTCTAAAGTGATCCCTCAGCAGCAGCTGCAGTAG
CAGGTTGGACCATGGCAGCAGGAGTAGCAGCTTGGTTGCCATTTGCACGGGCAGCAGCCA
TAGGATGGATGCCAGTGGCCACAAATCCCATGCCAGCTGCTCCCCGGCAGGAGAGAAAGC
GAAGCCAGGACTCTCTGATTGTGCTGAACGTGAGTGGTACCCAGTTCCAGACATGGCAGG
ACACCCTGGAGCGCTATCCTGATACACTGCTGGGTAGCTCGGAGCGGGACTTCTTTTACC
ACCCAGAGACACAGCAGTACTTTTTTGACCGGGATCCTGACATCTTCCGTCACATCCTCA
ACTTCTATCGTACAGGGAAGTTGCACTACCCTCGACAAGAATGTATATCAGCTTATGACG
AGGAGCTGGCCTTCTTTGGTATCATCCCTGAGATCATAGGTGACTGCTGCTATGAGGAGT
ACAAGGATCGCCGGCGTGAGAATGCTGAGCGCCTGCAGGATGATGCAGATCAGGATCATG
CGGCTGAGTGTTCCCTGCCTTCAATGACAACTCGGGAGAGAATGTGGCGGGCCTTTGAAA
ATCCACACACAAGTACACTGGCCCTGGTCTTCTACTATGTCACTGGCTTCTTCATTGCTA
TCTCTGTCATTGCCAATGTGGTGGAGACAGTGCCCTGTGGGGTAAACCCTGGTCGCATCA
AGGACCTGCCCTGTGGGGAGCGCTATGCTGTGGCTTTCTTCTGCCTGGATACTGCCTGTG
TCATGATCTTCACTGTTGAGTATCTGCTGCGTCTGGTGGCAGCCCCCAACCGCTACAAGT
TTGTGCGCAGTGTCATGAGCGTTATTGATGTAGTGGCCATCATGCCCTATTACATTGGCC
TGGTGATGACAGATAATGAGGATGTCAGTGGGGCCTTTGTGACACTGCGTGTCTTCCGTG
TCTTCCGGATCTTTAAGTTTTCCCGCCACTCACAGGGGCTGCGCATCCTGGGTTACACAC
TAAAAAGCTGTGCCTCGGAATTGGGCTTTCTCCTCTTTTCACTTACCATGGCCATCATCA
TCTTTGCCACAGTCATGTTCTATGCAGAGAAAGGTTCATCGTCCACCAAGTTCACCAGTA
TCCCTGCGGCCTTCTGGTACACCATCGTCACTATGACAACGCTGGGGGTCAATACCACAG
GCCAAACAGTTCATCAATCAACATCCACAGGAGGAGCAAAACTGCTTTTCTTATGTGTTG
TTCTGATCAGAGCCCTGGCATCACCCAACCGTATGAGATTGAACCCTCTAGCTGTGGCTT
TGACAGAGACTCCAACTGGAGCATAGGGAGCAGACCATTTTTGCTACATCTCTCAGAGTG
AACGTTCTGATTTATCTCTCCTCAAGAAAAAGTCTTTGCAGTAATTACCCAAAAATTGTG
TAAGACCTTCATGTCAGAAAATATACAGATTTGTGAGAAAATCATATCAAATCAAAAGGA
AAAAGCTTAAAGTTGTATGTGATGTAAGCCTGGGCAATCATCTTACCTAGAGAAGGTAAA
ACTTATCTCAGTACAATAGTATCAGTGCAG
>TR55162|c0_g1_i1 len=1268 path=[2516:0-243 2517:244-267 2518:268-1267] [-1, 2516, 2517, 2518, -2]
GTACAGTATAGCAAAAGCTCTAGCTTCCAGGCTACAACTGGGTTTAGACAGGGAGCCAAT
TAGTCTGCCGGGGATTCCAGGTTCTTTGGTCTGGAAAGGTCCAAGGGAATGAAATTTAGG
AGTGCATGTGCAGTACCAGAATTTGCTAGACGCACAGTGATATGCATAAGCAATTCACAA
GGCAGCAGCTGGGTTGAAAAGGGTTTGCTTTGAGAGAAAAAAATAGAGGGGTGCTCCCAA
ATAAGAGAAACAAATACCTAAAGGTGTTTCCTATTTGTTAGATTTCCCACGGCCACCAAA
GAATCTGAGGCTGGTTGAGGAAGTGCCGAACACCGTGACTCTGAAATGGGATCACACCCC
AGATATAATGGATGATGGGCATGCCCATTACGTCATCATGAAACGTGACGCTAGAACTGC
CACCTGGTTCACTGCAGCTGAGAAAGTCTACAGTAACAAGTACACTGTCACGGCCCTGGT
CCCAGGGAGGAAATACTTTTTCCGAGTTATTGCCCGCAACGACATTGGAGACAGTGACCC
TCTGGATTCCAAGGAGCCCTGGCACATCTCTAAAGACAAAGAGCGCTTCAGTGGCAAGTT
GAAGGAGTATCACGAGAGAGACTGGCGCCAGGCCCCCCACTTCATTGCTCCGCTGAAGAA
CCATGCAGTGCACCGGGGCCAGGACTGCACCATGAGTTGTGCTTTCCTGGGCAACCCCCG
CCCGGTGGTGACATTGTACAAAGGCAACGTGAACATCACGGCCAATTCTAAGTTCTGGTA
CAACTCAACAAGTGGCGTCTGCACGCTGATGATCCCCACCTGCAGCTCCAAGGACAGCGG
AGACTACACCGTGGCCATTGAGAACGAGCTGGGCAAGGAGAAATGCAGCTGCGTGTTGAC
TGTATATGATAAAGATGATAAAAGCCTCCTGGACTCAGTGACTGAAAGTCTTCAGAAGTC
AAAGCACATCATGTAATCAGCAGACCCGGATCCAAATTCATCCAGTCCAGCATGCGGAAT
AATTCAAACATTTCTGTGTAGTTTGACTTAGATATGCATGGCTCAAAACAGCAACTGCAC
TATCTTCTATAGTGATCAATGAAATCAAATGCCAAAAGGTGGGGCCTGTACAAGGGCAGT
TTTGATGTTTCAATACTTCCTTCTACATAGGCAGCTTCCAAATGCTAGTGTGTGTGAATG
GCAATATTTCCAATATTGGATGAAAATGTCTCTTAAAAATAAAAGGAGCCACAGTCAAAA
AAAAAAAA
>TR57624|c0_g1_i1 len=487 path=[1026:0-216 1027:217-240 1028:241-486] [-1, 1026, 1027, 1028, -2]
TGCCTCCTCCGAAGCTGTGGAAGACCAGGAAGCCTTGAAGGCCACTGCACTGGTCAGCCA
TTTTGCGAATCCTGGTGGATACATTATCAATGATTTCCTTCCCAATGGTGTAGTGACCTC
GGGCGTAGTTATTGGCTGCATCCTCCTTGCCTGTGATGAGCTGCTCCGGGTGGAACAGCA
AGCGGTAGGTCCCCGTGCGGATCTCATCAATGACTGTTGGCTCCAGGTCTATGAACACCG
CTCTGGGGACATGCTTCCCTGCTGCAGTCTCGCAGAAGAAAGTCTCAAAAGACGAATCCA
CTTGTTCACCTGCCTTTGCGGCAGGAATGGTCCCGTCTGGTAGGATTCCATGTTCTAGGC
AATAGAGCTCCCAGCAGGCATTGCCCATCTGGACTCCAGCCTGGCCCACATGGATGGAGA
GGCACTCCCTCATAGCAATTGAGTCTAAGCACTTTCCTGGATGCAGTTTCTGAGGGCTCT
CCCGCTG
>TR57992|c0_g1_i1 len=1314 path=[2632:0-1099 2633:1100-1123 2634:1124-1313] [-1, 2632, 2633, 2634, -2]
TTTGGTAATCCAGAAAGACTTACCCTTGCAGTATTTATTTCTGAAAAACTGAGATACATT
TATTCTAGGTTTACTAAAATTATAGCCAGTTTGAACAACATGCCTCTATACCTTTACCTG
TGAAATAGTGTTCCAAGTAATGTAGAAGTCTGTAACAATTGTGTCATGAACTCAGTGAAG
CTGTTTATTCGTACTGCTTATATTGGATCCCATTTTACTGAACAAGAGTCCACAAGTGAG
ATCTTCCAAACAGCTTGCTGGTAACATTTCTGCACAGGTGTGCGGTGAGTTGCTAGCATT
TCAGCTGTTCTCTTCCGTTGATTTTTATGGACTTCAGCTGCCCATCTTCCTCAACTTCAG
TTCTTTCTTGTCCATTCTCAATGATTTTTCTGGTAGTGATTCTTCTACCATTGACCACTT
CAGTAGAAGTTGAGACTGATCTGAAGTTGTTTGACCCACTAGTGTCTCCTCCAAATGACC
TGCAGGAGAATGTAGTGTGCTCACCAGGGTTGACTGAATCAAATGACATAAATGATTCCA
TAAGATCAGGAAATACATCAAAGCCGGCAAAGCTAGCTCCTCTTCCACGAGTTCTGTTTC
TGTTTTCACCTACATTTCCATCAAATGGAATGTCCCAGAAATCATGTGCAAAGGGATCCA
TTCCTGCAAAAAATTCCCTGAAAATCTCTTCTGGGTTACGGAATATGTATTCCGAATCAA
ATGGGCTGTGGAAGTGGCCTCCAGTTGCACCTCTGCCTCCTCTCTGCCGACTTTCCTTTC
CAGATCTGTCATAGATGGAACGTTTTTGGGGATCTGATAAAACCTCGTATGCCTCAGCTA
CGGCTTTGAATTTCTTCTCAGCCTCCTCCTTGTTATTAGGATTCTTATCAGGGTGCCATT
TTAATGCAAGTTTACGGTAGGACTTTTTAATGTCATCTTGTGAGGCTTTTTGGTGAAGTC
CTAAAACTTCGTAATAATTCACCATCCCAAATGAAAGGTGGATGGATTTTGAAATGCTTT
CTTTTCTCTCTGCTCAGTGACCTGAAGTCTGAGGCGTTCAGGATCCAGGGAATCCTGTTT
CCTTTGGACGCTCCAAATTTGCTCCTTATGATCTGCTGGTTTTGCTCAGTTCATCTTTTG
ATTTGCTAGTGCTTCGCACCACAGGGAAAGAAACACATTGTTTAAATTTACCCTTTGATT
TTAAGACAGTTGAGTGGTGGGATTGTGACATCAGAGGTAATTCAGCCAATCATTGTACAG
CGGATTTTAGTTTGTTTGTTGGGGGATTGTTGGTTTTTTTTTTGACATATTGAA
>TR61476|c0_g2_i1 len=679 path=[1330:0-224 1331:225-239 1332:240-678] [-1, 1330, 1331, 1332, -2]
GAGAATGACACCTTCAAAAAAACACCATAGATGTATTTGCAAACTGTAGTATAAAGACCA
CAGTCAGAAGGGAACATACAAGTCTAGCTTGTTCCTCCATAGTGTTGTCTCACATTGAGT
TAGTAGTTAAGCAACTGTTACAGCTTTTATCTTTTCCCTCTGCCCCAGCACAGTCTGTGT
TGCCCAGTTCCCTTCTGGCCAAGCCACCATGGATCCAAAAAAAAAATTACTGAACTTCAG
GCCTTGGTGGATCTCTACAGCCAGGATCCAACTCTTTTGAGAGCCAAGCAATTGAGTTTC
CTGCGGGACTCTATAGAGAGCATGGGAGATACCATATTATGTTCAGTGAAACATGCCTCT
GAAGAGAAGACATTCAAGGAGCAAGGGAAACAACCCGAAGCAGCTGAGAGTGAGGAAAGT
GACTTGGAAATTGAGGATGATGGTGTTATTGAACAGGATCTGGATGATCCCCAAGAAATG
GGAGATGAATATTTGGAAATAACAAATGAGATGATAAATCAGGCCAGTGAAAAGAGGGAA
CATGCCCTTGCCGCCCTGGATGAAGGTGAACTTCAGAAAGCCATTGACTTGTTCAAGGAT
GCTATTAGGCTGAATCCTCACTTCATCCTCTTGTATGTTAACCGAGCCAGTGCTTTTGTG
AAACTGCAGAAGCGGAATG
>TR62164|c0_g1_i1 len=1458 path=[2968:0-732 2969:733-756 2970:757-1457] [-1, 2968, 2969, 2970, -2]
TATTTACCTTCAGAATATAGGTTTGCTGTGGGAGATGCATCTGCAATAAAGAAGCGAATA
GCAGAGAGAAGAAGCAGCAAATCAGTTGGGCTCTCTGCAGCCACACAGGCAGCCAGCCAG
CCAAAACATTTAAGGTCAATATAATGAAGAAATAAACGTGAAGAATGGCTGAAAAATACA
AGCAATGTGGCTTCCTACTTCAGATTCCTGACCTCTACACATTTTCATCCCCACCCTAAA
GGCCACCAATGTCAGTGATTACCAGGGTCACTTATTATTGTGTCACTAATGTTATCCATT
ATGAAATGACACCACTATCGATAACCCATCATTACTGTTTGAGTGCTTGTCACCAGATGA
CATCAGATGGCAGCTGAATCAAGAACAGTACATTGAGATGCTTACTGAGACTTCACCTCC
ATTTTCAATCTGATGATAAAACAAGCTAAACAAAGTTCAGACTACAGCCCACCCTTTGGA
GGGTATAGCTAAGTGACAAAATGCTTGAACTCAATGATGGCACGAGCAGCTGTTTCCCTC
TGCTGCACCCTTCCTCCCACCAGATGCAGCTTAATCAAGCTCTCTGGAAGGAGAACCAGT
TGCTTCAAGAGGAGAATCATGTCCTCCGGGAAGAGAACAAGGCTTTCCGTGTGGAGAACA
AGGTCTTCCACAAAGATAATCAAGCCCTTCGAGCAGAGAACCAAGCCCTTTCTGAGGACA
ACAAGATCCTCCAGGAGAGGAAAATGGATTACTTTGAAGAGAAAAAGGTTCTTGAGAAGC
AGGAAAAGGCCCTCCGAAAACAGAACAACGCCCTTTGGGAAGAAATCAAGGCTCTCCAAG
AACAGGAAATAGCCTTCGAAATGGAGGAAAAAGCACTTCAGGAAGAGACTGTGGCCCTAT
GGGAAGAGAACAAGGCCTTCCAAGCACAGATTAAGGCTCTCCAGAAGGATGAGATAGCCC
TTCAGGAAGAGGAAAAGGCCCTTCAGAATCAGGGGAAAGCCCTCCAGGAGGAAAAAATTG
CCCTTTGTGAGGAGAACAGGGCCCTCCATGAAGAGAACAAGGCCCTTCAAAAGGAGAAGA
AAGCCCTTGATGAGGAGAACAAAGCCCTCCAAGAATGGAACAAGATCCTTCATGGAGAGG
AATAAGGCCATCTAGGAAGATAAGGCTCTCCAGCAGGAGAAAAGAAGAACTTTATGCAGG
AGGACAATAACCTGAAACTGTAATTAGATCATGGTCCAGTTTGCGGACAAGAAGAACAAC
ATGGACAAAGGGAGATGAACTGGATGTAGATAAGCCTGTTGGGCTCAGTGCCAAGACCTA
GAAAGTTCACATGTGCTGAAATAAGTTGGGTATCTACATTCTTGATCCCAGAAATTAATA
AAGTCCTACTGGAGGTGCACAATGTGCAGCATCAGACTCCTGCTTTATTTATAAAATTGA
TATCATTGAAAAAAAAAA
>TR62265|c1_g1_i1 len=1836 path=[3703:0-1311 3704:1312-1335 3734:1336-1782 3735:1783-1783 3736:1784-1784 3737:1785-1785 3738:1786-1786 3739:1787-1787 3740:1788-1788 3741:1789-1789 3726:1790-1835] [-1, 3703, 3704, 3734, 3735, 3736, 3737, 3738, 3739, 3740, 3741, 3726, -2]
GCGACCCAGCTGCCGGTACCCGAGGCAGGCGCGCGTGCGGGGGAGGCTGGCGCGCGCCGG
CCGGCAGCCCAGGGAGGCTGCTGCTGCTGCTGCAGCTGTTGGGAGTCTCGTTCTACCCCC
CGCCCCAAGCAGGCGGGACGCGCCAAGCAGCAGCCGCCGCCGCCTTCCCGTGACTCAGCC
CCGCGTTCCTCGCTCTCTCCCCTCTGCGCTCAGAGCAACTTTGCTAGAGGGCTCGGCTCT
GAGGTGCTCCTTGGGGGGGTTTCCAGCCGCACTTTTGCACCTGGGCAACTATTTGGGACC
TACTTAGGAAACGGGGGCGGGAGAGAGGGACACCCCCTCTGCCTCTTGTCCTGGAGAGAG
CATCTTCTTCCCTTGTTTGCAAACCCGAGGCGCCCTAGCCCCCATCCCTCCTCCCGGCCC
CCGGCACGGGCGAGCCAGCAGGAGGACTTGGCGTGCATCCCTGGCCCAAGTGCACGGGCT
GGCCCTCGCCTCCAGTGAGAAGCTATTCTTGCTTGGGGCTTTGCAAAAGTTAGGAAGTGC
TGTGCTGGAACTCTTGGAAATGGATATTCCTGGGCCTTATGTCCAAAAGCTTATCCCGAT
GGATGGCAAATTGAAAGAGGCTGGATGCAAAGAAGAAAGTGTATTAAAGATAACATCTTT
CTGGGATCCATGGGCCCTTTGAGAGATGATCAGAGGGAGGCCGGATGATCTACTGAACGC
ACACAACAACCTTTCTCTTCCACAAAGGCAGCATCAGAGAACTCCCCACGCTCCAGCTCC
ATCCAGTTTACCCACTCATTACCGGGCCTTCCGCAGCTGTGAGTGGGAGGTAGTGGAGCG
ATCGCTTAATATCCTGCAGGCCAGTGGCTTCTACTGGGGTCCCTTATCTGTGAGTGAAGC
ACACGCCAAGCTACAGCAGGAGCCGGTGGGGACCTATCTGGTGCGGGACAGCTCTCAGGG
GAACTGCCTCTTCAGTGTGAGTGTTCGGATGCCAGCCGGCCCAGTCAGCCTCCGGATCTC
CTTCCGGGAGGGCTACTTCTGGCTGAAGGACTGGTTCTCGGACTGCGTAGTTAGGCTGCT
GGAGATGGTGGTGGCAGGAACCCAGGCCAACCCCATCCACTGTGATGAAATGGGGGGAAC
CCCCTTGGTGTTCTCTGAACCCCTCTGCAGGAACCACAGAGTTGTGCCCAAGTTGTAGGA
ACTTTGCGTCAAAGCCTGGGAGCTTACAATGGGACAAGGGAGGACGGTCAGAGATTGGAA
GAGGTACATGGGAGCGGCAGTTACTTTTCAGTGTGGAAAGGAACAAGGCATAATATCACC
TGGAATTCACTGCCTATACAGAGAGGGAGACAGCTGCATACATTTGGCAGGCAAAACTGA
GCGAATGTGACACGCTAACTGAATGTGCCACTGCCGTTGGGTTGTACTTTTCCTTGGGGT
AGGGGTGGGGGGATAGCTTAAACCTGCTGACTACGGGAGCCATGTCCTCCTGAGGTAAAG
GTGTGTAGTTTCTCCCTGTGGCAGAGTAGAACTGCCCCAATCCAGCACTTTTTATTCCAG
TTGTGATGCATAAGCTTCAGAAACATGGGCATTGCCTGTCCTCCCAGCACACCCCTCCTC
TTCCTGTATTCCAAAGTGCCTAAGCTATTTCTTGCTGAAAAATCTCTCCTCGTGGAAAGG
TCCAGTTGAATTTCAAAGACTTTGACAAGCTCCGATTCAATGTCATCAGGAATTGTACAC
TGATCTCTGATACCAAAGGGGTGTGTGTGTGTGTGTGTGTGTGTGTGTGTTGAGAGAGAG
AGAAAAATTTCACAACCAGCAACCTTCACTTCCCTG
>TR66181|c0_g2_i1 len=2932 path=[6350:0-1206 6351:1207-1229 6352:1230-2931] [-1, 6350, 6351, 6352, -2]
GTTATAAATACTATTTTAATAAAAAGTTACATGAAATTTTGATTGGTTGGGTGTTTTTTT
AATCAGTTACTGCGCCAATCAAGCATGGTTAGTGATGAAACCTTACAGATTACAGCCTCT
TTGCTGAGAGAAATGTTCTAAGGAGGATTTATGACCAGACAGCAGTGAATTGTAGTGAAC
AAAATGGCAAAAAATTGTTTTCAAAATTTTGAATTGTGGGACTAGTTCATAAGTGCTTTC
ACATTTTATTTAACTGAGACAAATGTTTACTTTTAAAAGTTGTACTTTGCCACAAAACAC
AGGCTTAGTTACTGTTAAATTGGCCCAGAAGATTTATAAAAACAATGGAATATACAGTTA
CTATGAAGTTTGTGTCTCATGACTTCAAAAGCCTCATTTTCATTTCCTGTGTCTCAAACA
AAACTCTCAAGATGGTGCTTCCCTGTTTAGACTTTATCATATTTGACACTTGAAAGGAGT
AATATTTCTTTGACAGACTAATAAAAGGAAAAGAACCAAGTTCTGTATTTTTACCTCTCT
GTTAGAGAACTGGTATAAGAATTCTTTAAATGATGTTTTCCATGTTATGAACATTTCTAG
TATGTTTTTTCAAAAAAGGAAGTATCCATCTAGATGTAGAAGTGTTTGAATTTTTTATAT
ATTAAATAGAACAAAGGTGTAATTTTAAATAAGTGGCTGTGGCAAAGCTTTTCAAAAACA
GGTGCCTAAAGGTAGGATCCTAAGTCCTTACTGCACAAGGACAATGTGGTCCATGGCTAG
GATTCCTAGGTGTTATGGTAATAATACATCATAATTATTAGGTGCTACCTAAATAGGTAG
CCTGGTTTTCTAAAGAGCTAAGCATCTAGCAGACCCCAGAGAAGTCAGCACTTTAGAAAA
TCTTGGCTCACTGGGTTAGTGTGTGAAATCAAGTTTTTACTACTGTGGATGCAATTTAGT
TTTAAATATTATGTATATGAATAAATGAGTTGCTCATGTCTTGTGGAAAATCAACAGTAT
ACTGTGTTTGAAAGTAAGCAGTTTATGGTTAAATAATTTATTCTAAAAGAAATTCAATTC
TTGTCCACAAGTATTCTTACAATGAGAGTCTTAAAACTTAGCGTTTGTTAATAACTTCTT
CTTTAAGTTTTGCTGCAAGCATTCTCCTCTTTAGCAGTAGTCTTTGCTGCTCCTCTTCTG
ACATTTCAAATCCCTCAGGCCCAGCTTCTCTTGTTGCATTCTCTGAACAATTTCCAGTTC
CCTTTTTCTTAATTTCTTCTTTCACTTTGGTAGGCTCAGAAGGCTGCGGAGGAGGTTCTA
TCACTCTTAGTAGAGGATGCACGGGCCTTAAATCTTCCTTAGTAGGTTTGTTTGTTTCTT
CTAATGATAATTTTGCAATTTCTTCAAAATCATCAACTCTCTCAATATCTTCAGTGGATT
CCTTAACTTTTGCTTCTCTTGAATATCCGGGACAGCCGTATGTAACATCTGATGACTTCA
ATTTATCATGTGTCTCTTTAGACCTTTTCCTTTCTTGCTCCATTTCATACTCTTCCTTAG
ACTGCCTAAGAACCTCTCTGAGTATTTTCATTTCTTGTTGTTCAATTTCAGTGAACACAT
CAGAACCATCTGTCAAACAGTCAGGTAGCACACCATTTCTTTCTTGAATGATTCTAATGG
CTTGCAACTGCATTTCAATGTTTTTCTGTACCATCATTTCCTTAAATAATCTAAAATCTT
CTGCTGCCAACACTGGTTGCAAAATGGCCTGTGATGTATGTGACTTTGCAAGAGGAGATG
AACACGCTTCTTGAAATGTTTCTTCATTAATTCCAATTTCCTTAAGATAACCTTCTAGCA
GTTTTTCAACCAGAGCTTTGTACTCCTGATGAATCTCCGTATAGGACAACTTGCTTTCTT
CTTCATCATCAAAAACCGCGCACTTCTGCTCCAGGAACTCCAGGATGGGGATGGACCAGG
CGGGCCCGCGCAGGAAGCCGGCGATGCTGTCTACTACCCACTCCACGTCCGCCTCCGCCT
CCCCCTCCGCCGCCATCGGGGCGCGTCCGGGCCGCTGCCGACTGCCCGCGCACAAGCTCC
GGGGGAACACAGGAAGGCCCGGGTAGAGTTGCGGCGGCGGTTGGGGCTTCGTTAGGTCAC
TATCGCATTGGTCGTCACACAGGGAGCGCGCGCATCCGCGGAGAATTCGATCCCGTCGCG
CGCTTTCTTCCTTGCGTTAAACGGTGTGAAGCGCGCGGCAGCAGCGTCACTGTGGCACAG
TCCAGGTGGGAGAGAGGCACTGAGCGGACGGAACGTTGGGCGGGGCCGCGCCTCAGGGCC
GGTCTCTGGTTGCGAGGCCACGCGCTGGCGCTGGGGGCGCGCGGGAGCGCAGGGCCCGAG
GAATGTTGAACCCGTGGGACTCCCTGGTCCCGGTGCAGCTCCTGGACTGCAAGAACAGCC
GTGCGAGGGTGGGACGACCTGTTTTCTCCGAAGGTTCTGCCCCTGGAGCTCTGCAGCGGC
CGTCTGAGACAAATCTATCTGCCCACATTTCAAATGATGAAAAAACTAACAAGCAAGTAC
ATGAATTCCCAAGGTTTTCAGCATGGCACGGGAGTCCTTGAGTGTATGCAAGGCTGCATC
TGTGGTGTCTGCAAAGAGTTTCTGTCCCTCAAAAGATGGAAAGGGAAGAAACAGGAACCC
CGCAGGGAACAGGAAGGGGTAATTTCAGGCTAAAAGGAAAGGAAAAAGTATTCTGAGGAA
GATTATTCTGAGGTGCTGCTGTTGTTCCGACAGATGCCAACAGCAGCAAAGAAGGAACTG
GGGGACGTGCGCGCAATACCCACTCATAGCAGCAAGAGCTGACTGCAGCTCATGCCTGGC
CAACTAGGGCACTTCTACCTTAAATCTCTGAGTAGAAGTGCAGGGGCGCTCT
>TR67744|c0_g1_i1 len=2873 path=[5750:0-2673 5751:2674-2693 5752:2694-2872] [-1, 5750, 5751, 5752, -2]
GTCAGGGAGAATCCGTCAGCCATCTTGGTAGCTGTTCCTATGATTAATAACAACTGCTAT
TAAAAATGTGCAACTTATATCCGGTTTGAATTTGCCCACCTTCAACTTCCAACCACTGGA
TCTCATTATGACTATACTACATATACCATCACATTTTTTCTTCTCGTGTAGTTACTTATT
GGCAGTGATCAAGTCACTGCTAATATTGTCTTTGATAAATTCATTAGATTGAGCTGCTTA
AGTTTCTGGACTTCAGATCATTCTTGTGGCTCTTCTCTAAACCCTCTCCAATTTTTCAGT
ATCTTTTTTGAAGTGTGGACACCAGAGCTGGACACAGTATTCCAACAGTAATTTCATCAG
TGCCATACACAGATAGGAAATGGAAGCTGTAGGTTGTAGATTCCATTTACTGGCTATCTA
CAGAGGCCTACAAGTGCCAGTTGGCCAAGACAACCCCCATTTTTTTCCAAGAACAAACAG
TGTAATTTTCAGGTCAGATCTTCTCTTAACAATATAATTAGAATAGGTTTACCCTAGAAA
AAATTGATTTTGTGGAAACTACACTTGCGATGGAAAATATCCTTGACAGAAAATTCCAAA
CCAGCTCTATTCGTGAGGCTACTTTAGCATGCAACAGGAAGCACAAAAGGCACGCATGCC
CCTGAACAAAGAAATGAAACAATGAAGGAGAGAAATAAAGCAGTATGGTTCCATGGCAAG
TTACAAGAAGCCACAGCCAAAGAATTAGCCTCCCCTCCAAAATAATAATCATTAAGCGCA
AATAAAGTCACTAGGAAGGCACAAACTATGGCAAATGCATATTAGTTATGAAATGAAAGG
TGTGATCATCAGGAATGTTTTCTCTAGCTTATCACTAGATTCCCATTATAATATTTTAAA
CACACGCTTTTCAAATATAACAATGTATCAGTTTGATTATCGTGAGTATCAGCTCAACCA
GAGAAGAACATGATGAGTTTCCTCACAGCTTTATCACTGTGATTTATGATCTTCTGATAC
ATGGGAAGCACCTACTGTCCCTTTTTTTAGTGGAGCTGCTTGGCAACTTGTCTGTGGAAG
AGGGTGATTCCCCACCATTAACAATTTCTTCTCCTGGGGACAGAAGCTGCACACTCTTAA
CTGTCTCTTCAGCTTTGGACCGAATCAATTCAAATATAACTGGCTCTTCGGTTTTGGCCT
CAATCTGCTTGTTGTTATCTATTGCTTCTGCTTCTGACTGAACGTGCTCAGTGATATGGA
CAACTTCTCTTTCAGGCTGAATCTGCTGGGGTAGGGGCAGTGTACCATGTCTTTGATTAT
CAAACTGGCCATCACTGGAAACAATCAAACATCCAGCACCATGACTATTGCTAGAGTCGG
GGTCCCTTATAGGCTGCATCTTCTCTTCCTCTTTTTCCCCATCCTGCTTAGTCTCTGCAG
TATTGGAGAGTGAATCAAAAGTGTCGGCGATCCTCTCAGCTAGTGAATAAAGGATGCAGT
TGTCTGAAGGAGAGCGATTATTAGCCTCATCAAAGTGTGTCTGCATCTGAAACAACCTCT
GTACATTTTCTCTCCTGACAAATTCTCCATCAGAGGAACCAAGAGTGGAAACCAAGTCAT
CAGCAGCCTGTTCTAAACTGGAACAAGTTGATCCTGGGATTTCATCATCCCAAGATTCCT
CATCGTTACTGGCTATTGATTCACCATCATCATCATCTTGGGAATCCTCTTCCTCCTCTG
AAGATGTAGTTAATGAAGAATAAAACTGGTATCCCTCTTCATGAAGAAGAAAAGGAATAT
CATAATTGGCTCGCCAGTCATATGCCTTAATGTTGAATGGAGATCGGGCAAAATTGATGA
ATTCATGAAGGAAGTGATTAGTATAATACAGCAAGTGAGGTTGTAGGATATCAGCAAAGG
CCTGACTTTCCAGATCATAATGAATCATGTTGTGCAGGATGATATGCTGTATATCATTGA
CCAAAGACACATGAGTGCCACACAGTACTCTTAATTCACGCTTGAGCCATGGAACTAATC
TGAGGAGGCGGGAGGGATTGCGGTGGAAAAAATCTGCTGAAATATCCCTGTAGAAACCTC
CAGCTTGGACAATCCTCACCCACACTCCAGATCGATACAGAGCTCTCCTGAACTTAATTG
TAACCTGCTCCCGTATTTGCCCCAATGATATTCCCCCAGGGTGAGATGGTCTTCTGATTG
CAAACTGTCTCATCAGCTCATCAATTGCTCTCTCCCTCACTCGAGATGGTGGACCTGAAA
AGCCATCATGCAGGATCCCATGGTCTGGTGGAGATTCAGGCCTTTGAGCAGAAGCTGACC
TTACCTCAAACATGGCAGAGGATCTGTTCTCCACGGGTAGAATATATTCCTCAAAATCAT
TGTCAGCCTTGATAGTGTGGAAGAATGAATGGAAATGTTGCTTACAGAGTGGGCACTCAG
CTTTCCTTTCCGACCATTCCTGTATACAAACAAAACAGAACCCATGGAAGCAGGGATTTA
AGTAAGACACATTTCGGATTCTCTCCAAGCAGATAGGGCATCTTGAGTCTGAAGATCCCT
CTCCTGCCACTGGAACATCCTCACTGCTTGTCCCGGCTATGGATGAAAAGCTGCCATCAG
ATTTAAATGCTTCTTTTGATGATGCCATGATCTAGAGGTAATTTGTAAATGTTATTTTCT
TTTCTTGTCTCTCTTTTTCACTCCACTCTGTGATTTCTTCCTTCATAAAGTATGTCTCCT
TTTTTTCTCTCATGTCATCATCTCTCTATTGATCTCTTATTATAGGCTTAAGGATCCATG
TTTCATGTGTTGCCCAAGACCAACAACATTCTGATTGGATCTTTTTGATGATG
>TR70882|c0_g1_i1 len=1482 path=[2968:0-845 2969:846-869 2970:870-1481] [-1, 2968, 2969, 2970, -2]
TTTTTTTTTTGCCACTCCGGTCACACACACATTTATTGCTAACCCTTCTGTCTCTATGGA
TCTCCCTGAAGGAAGAACTCCTTCAGCTCATCTGGGACCTTGTCCTTGTGTTCCATGAGT
AGTTTGTACATGGAGCAGGCTTTGGAGATCAGTTCATCTGCATCCAGGTCTATGATGTTC
CCACAGACCATTAAAATGTCATCTCCACCCATATTTTCGCGGAGGATTTGGTCTCTGACA
CTCTGAAGCATTGTGTAGGCCACGATCACTTGGAAATTTCTGCAGGGCATCCCCATCAGG
AATACCTCCCACAGTCTCCAGACATCATCAAAGGATTTGAAGACTTGCTGAAAGAAGAGG
CAAAACCAGGGGAACAGTGACTGCACAACTCTGCTCTTCCCTTCCAAGTGCTTTGCAAAG
ATGGGATCCATAAATGCAATCACAGCTTTCAGCATTATCAGATTTTTCCCGACCCCAATG
TTCACGACACAACTGTGCTCTGTTTTCTGGAGGAAGAATTGAAACAGCCAGTAGACCTCA
TGTTCCTTCTCCACCAGCAACCGGAATAGCAGGAGCATCTCGTGGAACCCCTGCTGGTAC
TCAGCATCCGTGTTGCATACGTAACTTAACAGAAGGATCTTCTCCAGCTGTTTCTTGTCC
ACTATGGCATAGCCTTGTGCATCTCGGAGGTACAGTCTCTGCAGGTCAGAGTTGATGAAG
CTGCGGATCTGCATGAAGTCCCTGTGCTCTGTCTCCAGTAACGGTTGGATCTTGTTATAC
ATGTTGCACAAGGCCTGGTAACTTTTCCTCCTCATACTGTCAACAGTCAGCCTCTCATCA
TGCGAACTCCTCCAGGAGTAGTAGCCAGTGAGAAACTTCCATGCTTCTGATCTCACTGCT
GGATCCAGACCCCTGTCCAGGATGTTGGATGAAATAAAATCCCGAGATTTCACCAGGTGG
CCACTCTCATCAAAATACCCTTCCCACTCAGCCTTGTCGATAGGCATCTTCTTCATCCCC
AGCAGAGATGAGAGAGATTTGATTAGTGAGACGCTCACATGTGGGGAGATGGTTTCCATA
GCCCTTTCCACCTGCCCTTGGCAATTCCCACCAGAGCCCTGCAAGACAGGTGGGCATATG
AAACCAAACAAGTTGAGGGTTTTGTAGCACGTTTTTTTAAGTGTGGGTTTGGTTTTTTTT
AAAGGTTGTCCTGTCTCTGCCCACTCCAAGAGTCCTGTAGAGGTGGTGCTTCCTCAAGAG
CAGAAAGAGACTGAGCTGATTGCTGATAGTTGCCACGATGTCATAGTGATATGAGGTCAC
TCATCACAAAGGGTTTGTTTGTATGGATCCCTACAAAGGACATTCTATAACAGCTTGTCA
ATGCTGATTCTCCACTCTGGCACTTCGAGTGCAGAAGGTGGGGGCCCACAAGGATTGTAA
AAATTAATACTGGCCACTCTAGGCTTGTATTAAACTCCCAAG
>TR71648|c0_g1_i1 len=532 path=[1365:0-129 1366:130-207 1375:208-333 1372:334-357 1374:358-462 1363:463-486 1364:487-531] [-1, 1365, 1366, 1375, 1372, 1374, 1363, 1364, -2]
GGTGGAGTCAGTTCTTACTGGGATATAAAGTTCCAGGAAGAGAGGCAGAGGCAGCTGGGT
TGCTTAAATCTTAGGAAGCTTACAAAGCCATCATGAGGGAGTGTCTTTCTATCCATATTG
GCCAGGCGGGGGTCCAGATGGGCAACGCCTGTTGGGAGCTGTATTGTCTAGAACACGGAA
TCCAACCGGATGGGACCATTCCCAGCAACAAGGCAGCTAAACCGATAGAGCCAGAGACTG
AACAAGTGGATTCTTCCTTTGAGACCTTCTTCTGTGAGACTGCATCAGGAAAGCACGTGC
CCAGAGCCGTGTTCATTGACCTGGAACCCACGGTCATTGACGAGATCCGAATTGGGAACT
ACCGTGCACTCTTCCATCCTGAGCAGCTCATTAGCGGCAAAGAGGATGCTGCCAACAACT
ACGCCCGGGGCCACTACACCATTGGGAAGGAAATCATTGATACAGTGTTGGGTAGAGTCC
GCAAAATGGCTGACCAGTGCAGTGGCCTTCAAGGATTCCTGGTCTTCCACAG
>TR73833|c1_g1_i1 len=1969 path=[3918:0-1443 3919:1444-1467 3920:1468-1968] [-1, 3918, 3919, 3920, -2]
TTTGTTTTTTCCGCCTTCTAATCTGGACCAGCCTCTGGGATGGAATAGATAGGGGCCGCA
TTGAAACATTTGCACCTTTAACCTGGGATTGCGATCTTGATTGAAGCGCTACTCCACTTG
CCAAGGTGGAGTACAGAAATCGAATTAAAGAGCCCCTTTCTGTGCCAAACCAAAATACCT
GAAGAGTGAACAAAAGCTTTGCTGGAACTTCTGTTTGCCAGATACTCAATATTGTGGCAG
TTGTCTGGAAAATCCTTATAAGGTGTTTTGAGAACCTCAGATGGAAATCTCGGTATATGT
AGCAAAATGTTGACTGGTATTAAAGCTTGGGGTGGGGCTGGGGCCTGAAGATAATAAAGG
GGTGACACACAATTTTATTTCTCAGCCCCAGCCTCCTGACCTGGATCAGAGTCACAAAGG
TTAATATCCTTGTCACATGACAGAGGCCAGAATCCACTGACTTCGGGGATAACTGCAACA
CTTGGTCTGACCTATCCCAGAGTTTGGGGTGTTTGGATCAGGCATTTTGTCTCAAGCCCA
TCTCTAGTTAAAACCCATGCACAAAGCATGGCAGGTGTGTGGGGTCTGAACACGGTGCAG
TTGCCCCGCAGCCTCGGGCAGCAGGCAAGAGATTTGGCTCTCCTTAAGCCTCCTAGGCAA
GAAAAACAATCTCAGGCCCCCTCTGGGCAAAGTGCCTGTGGAATGTTCAGTCACAGCCCC
GCCCATTGCTTTGTGATTGGCTGCCTGTTGCCCCCGGTGACTGGGATGCTATGTTCAGTG
TGGACAGGACTCCTGAGGCAAAAGGAGGCCGCCACCCCCGGTGGCACTACACCCGCGGCC
TGTTGAGTCTGTGCAGGGACAAGGGACCAGGCGGCATCTCACACCGGGGGCTCATCATGT
TACGAGCCGCTATAGGAGTTGGGCATAGCCCCAAGGCAGGAGGAGCTGGAAGGAACAGCA
GCAGACAAGAACAGCAGCTGCAGGAGACCAGCTGGTTAAGGCCAGGAGAAGCTGGCAGTA
GCAGAAGGAATCAACAGTACAGAGGGAACTGGCAGTTGCAGGAGGATGTGGAGCCAAGGA
AGCAGCTGGTGGTGCAAAAGAAGAAGTATCTGGTGGAACAGGATCCTTACATATCCCTGA
CTAGCAGGTGGAGGAGCCGGCATTGGTGGCAGCAGCTTTCTATGCAGGGTCAACAAGATC
AGTGGCCTGCAACAGCAGGCAGGGCCCTGGTGTGGGGGAGAAGAAGCCTGGGAGGGTTTT
CTCACTGCCACTATGGCACTGGGCAGAGGCAGCCAAGGGCTGTCCATCCCTCTCCTAGGT
GGTACCACTACAGACTCCCTAGAAGGAAGCGGTGTTGGTGGATGGGAGGAGGCAACAGCA
GGGGATCCTGGAAGAAGAAGCAACCAAAGCACTGGAGTACAACACGGCGCCGTGGGGTCC
CCAAGTTCCGTGTACCAGCAAGTATGCGTGAAGCTGTAGCTGCACTGCTACGACCCATGA
ACCTGTGTGGCTGGCGTGCACCAGGGATGCGTGCGCCAAGGAACACAACCCAGTTCATCA
TGCACCAGGTGTATCAGGACATGCGGCGGCAGGAGAAGGAAGCAGCAGCAAGCAAGGGAG
CAGCAGCAGTGTCCACTATAGTTGGGGAGAAGCCAGCGATACAGCATCCCAGAGAAAATA
ACATCTGCAATCTGGTGGCAGAGAACTTCTCTCACATGGTGACCCTCTCTGCCATGAGCC
CAGAGAGGTGCATCTCTGATGGGGAGAGAAGTCAGCAAAGCCAATTTGGGCCCTTCTGTC
AGGACCTGGGGTCCCATCTTGGTATCTGCTGTGAGACATAAAATAGAGTCATGGGCAGTG
CAAGGAAAGTGTCTGACTCGTGGAATCATCAGCTATTAAGAGCAGTCCTGCTCTTGACAT
TCAGGTCCCTGAATAAATATATATCTGCACTCCTAAAAAAAAAAAAAAA
>TR74500|c0_g1_i1 len=1173 path=[2495:0-643 2496:644-667 2501:668-873 2499:874-897 2500:898-1172] [-1, 2495, 2496, 2501, 2499, 2500, -2]
CTCAGGGCGGCAAGGGGGCGGGGCCTGTGCGTGTTGCTAGGGTGACGGCGCGCGCCTCCC
TCCGCCCGGGCCGGCGGTTCCCATGGTGACGGAAACGCCGCAGGGCCCGGCCGGACCATG
TCGGACCTGGGCTCGGAGGAGTTCGAGGAGGAGGCGGAGAACGACTTGGGGGAATATGAA
GGTGAACGCAATGCAGCAGGTGAACGACATGGACATGGAAGAGCACGGTTACCCAATGGC
GATACATATGAAGGAGAGTATGCTAATGGTCTGAGAAATGGGCGGGGGACCTACAGATTT
AAAAATGGTGCTCGCTACATTGGAGAATTCTTTGACAACAAAAAGCATGGTCAAGGCGTT
TTTATGTATCCAGATGGATCAAAATATGAAGGAGAATGGGTGGGAGACCAAAGACATGGC
AATGGAGTTTACTACTACATGAATGGAGATACCTACACTGGAGAATGGCTTAACCACTAT
AGGCACGGGCAAGGTACATACCTCTATGCAGAGACTGGCTCTAAATATGTTGGTGGCTGG
GTAAATGGGCAACAGGAAGGAGCAGCTGAACTTATTCATCTAAACCACAGATACCAGGGC
AAGTTTGTGAATGGAAATCCAATAGGTCGTGGGAAGTATGTCTTCGATATTGGGTGTGAA
CAGCATGGTGAATACACACATTTAGATCAGGATAAAGGGGAAGAAGAGGAAGAGGAGGAA
TCTCAGTCAATTATTCCAAAATGGAAAGCAAAAAATATTACTAAATTAACTCTGTGGACA
CCAGGGGTTGAAAAACCACCACCTCCTGAAGAGCCTCCAGCAGCAGAAGAGATACCAGAA
ACTGCAGTTGCTGAGGAACCTGTTGCTGAGGAACCTGTTGAGGTTGGGGAACCTCCTGCT
GAAGCTACAGAGCCCACTGAAGATCTATTCCCATCTAAGGAGGGAGAAGAAGAGGAGGAA
GGGGGCAAAGAAGATCAAGTGGATCAGGTAAATACTAGTTTAGAGGAGAAGGAGGAGGAA
TCAAAGGAATCAGAGGAGGCAGAAACAGGTAAAGAAGAATAAAACCAAATAAGGAAATTA
CACAGAAAAAAGCTAGGTACCATAGCCCTGTATTATTCTTATTTAATTGAAAGCTCTGTT
ACACTGTTTTGAATAAACATATTTTTCTGCGTG
>TR79870|c0_g1_i1 len=939 path=[1882:0-407 1883:408-431 1884:432-938] [-1, 1882, 1883, 1884, -2]
TTTTTTTTTTTGCTTTCACAAAGATTTTATTGGAATTACAAACGCTGTGTCAGATTCTGA
TTTCTATGATGCCACTGTATATCCAGACTAACTCCAAATTTACGCTGGTGTAACTAAGTG
GCTCATTAGTTCTACAGGATAACCCTAATTTTCATCTACTACCATCATTGTAATATAATC
TCTGTAACGAACAGTATTTGTTTCAGGATCTACAGCAGCAGACAGCATCTCCTCCATTTC
TTCCTGTGTAAAAGGTTCACCTTCTTCAGTCATATATTTGACTAACTCCTCTTTAGTAAG
ATGTCCGCATTTATTCGCATCTAAAACCTCAAAGGCACGTAAAAGTACGTCTTCTGGAAT
AGGCCGGTATCTTCTTTCCATTAATACTTTTGTCATCATTGGAAGAAACTTTTCCAAACG
AATATACCCAGTAGGTTCTTCTTCTTCTACCTCTGCAAGCATATCATGTAATTCGCTCTC
ACTTGGGCAGCATCCTAATGACCTGATGATTGTACCAATCTCTCTGACATCCGCAGTTTT
ATTGCATTCATGGTCGAACACTTCAAAAGCATCTGTAATCTTTTTCTGAATGTCTGCTAT
TATGGCTTCCGCGGCGGCTCCCTCCTTCTCCTCCGCCATGTCGGCCCCCAGCCGTAACCA
TGGCAACGCGGGGCGCCGGCTGCTCCTGCCAGCCGGGCCCCGCCCGCGCGCTCCCAGCTC
CAGCCAAACCCCGGCAGCGCCTCCGCCCCCGGCCAAACCCCGGCCCGGTCCGGCCCGGCC
AGGCGCCCGGCAGCGCCGCCTCATCCTGAGGGGCGGATGCGGAGGCACCGTCGGGTCCCG
CTGCTGACAAGACCTGGCCCCCGGGCGGCTCCACTCGCCCCTCGCCCGGCTCCCCCGTCC
TGGGGAGCGCGCCCAAACCTTGCAGCCCCCAGACCCGTG
>TR82520|c0_g1_i1 len=4399 path=[9093:0-4242 9094:4243-4250 9095:4251-4263 9096:4264-4274 9097:4275-4398] [-1, 9093, 9094, 9095, 9096, 9097, -2]
GTCTTAAAGTGGTAATTCTCCACTGGAACAACTTACCCAGGGTTACAGTAGGGTCTCTTT
CCCTTGCAGTCTTTCAGCCAGGACTGGATGTCTTTTAAAGGAAGACATGCTCTAGCTCAA
ATAGCAGTTATGGGCTGGATGCAGGAATCATTATTTGCAGCCACTGCTATACAAGAGGTC
AAACATCATGGTCTGTTCTGAGAAGCTCTGACACTCAAAGTAGAGCTTGTTAGAACGATA
TCCCGCCTCCCCCCCATGGAAAATTTGGGGGTTTCAGTAAAAAAAAATTCTTCTGAAATG
TCACTGTCATGCTCCATGGGAGTCATACTGAGGTAACTGTGGCTGCAGAGCATCATAGGA
GATGAAGTCTCTCTGGGGAGCCTAGTCTATAGAGAAGAATGAGGAACCCAAACTACAGCT
CCTTTGAGGCAGCTCCTTTGAGGCAGCATTTCAGAAGAAAAATCATTTCAGTTTTCATGG
TTGTTTTCTTTAAAGAAAAGTTTCCCAAAGCAAGCAGCTGCTTCTCTCTCTCTCTCTGTC
ACGCACGTGCACACCCACACCCACAATTGAAAACCTACTGAAAAACACTGGAAGGAACAT
TTGCAGCCAGCCTTACTGTGAAGCCTTGTGCTGTTCATGGCTTAAGGGACAATGGTTAGG
TCCTGTCTAAACTAAATCATGGAAACCTGCTTGTGTCTTGCTTTTGCTGTCGTCATGGCT
TGGGATTGCTGTTGTGGGGTGCAGTAGAGTGTAACAATGCCCCCAGCCACACACCAAATG
GCCACACTAACCATGGCAAGAGATGGTCATATACAAGTGCCCTGATACATCAGTCTTCCC
ACTCCTCTCTGCCCTTCCCCCCTCCATTACCTCCATCACCCTTGTGCTCACCCTGGCTTT
CACGGGAGACCAAAAACAGAACAGGTATTCTCCAAGCAGTAGGAAAGAGGCACATTGTTT
ATTATTCCCACCTCACCCTGCCAAGGGGGTTTAAACTCACCATACTCTACAAATACTATC
TCAGCTCACTCCCAATCTGACCTGCTCTCCTCTCATAGAATAAGAACAGAGTTCAAGGAA
TCATTTGTTTACCAAAAAAAAAATTGGGCTGGGTGCAGGAAGACACATGCCTCCAGTTTG
CCAGAAAAGTGGAGGCAAGGACATGAGCAGAGTATGAGAAGCCAGAGGGACACGCAGCAT
AGAGGAGCCACACAAAACAGAGAGATCACTCTGCCATTTTGTTGTGAAAGCATCGAGGGC
ACATTTCCAATTTTACAAAGCTACAGAACCTGCAGTCTATTTATCAGACCCGCCCTGTCA
GCAATGAGGACTAAAAACCATAGAAAAGATGTGAAAAATATATTTTAAAAGGGATTATTT
TTCTTTAAAGGTATGAAGCCATATTCCTTCATAAATGCTTCATCAGAATCTCCTTAGTGC
TGGGCTCTTCTGTGGAATGGCTGCCTCTACATGAAAAAGGCACAAAGGCAATCTGAAAAA
ACCTGCCACTACCTGGAGTGTCTAAGGGGATCCAGGTGAGACTCCAATGCAGGATCTTGA
GGGGCTGGTGGGGAGGATGATGGTGGTGCCTTCTGAAATGCAGGGTAGATCATGCTGGCT
AGGGGCAGATCCAGCTCTTTCCTCTCAGTTTGGCTAACACCCCCCAATTCTGTAGCTCCC
CTTCTCTCTCCCATTCAAGCCCCTACCTCCTCTCAGCAGGGACTCAAAGGTGCCAAACTG
CATGGTGGAAGGGCAATTGGGATAAAAATTCTGAGATCATCAAACTCATTTCACTTGTGA
GCCCAGCAGGTATTGAATTGGAAAGTTCCTAAGGGGGACCTTTGAGTTGCTTCAGGTTTC
CCAGGTGTAGCATGAGGAGCAAAGACTTGGCTTTGGGTGGCTTTAAAGCTCACTCTCTGG
GCAAGGTTACCAGGCAGACCATCTCCCTTAGCTCCATGCTGCCCTACGGAAACAGCCCTG
GTCTCAAAGGCAGGCAGGCAGGCAATGGGGTGCAGCCTTGCTCTAGGGCTCCGCAGAGCC
AAGGTTGCTGCTGTGGGGTGGTGGGACACACGAGAAGGAGAGAGGAGGCAGTGAGCAGAG
CTGGAACACTTCCCAGAGAAAGGGGAGGGCTCCTCTGTGGAGGTCAGGACTTGGCAGGGC
AAGACTGGGTCCCATTGGCTGTGAGGTCAGAAAGCACAGTCTTTCGGCAGGCCAAGAGTG
ATGGGTTGTTGAGGAGGGTGTAGGCCAGCCCCCACCGGGCTCTCGTCTGCTTGGACTTGG
ATGCCTTCAGCAGCCCCTTCACAGGCTGCATCAGCTGGATCCCTTCTTCCACATCAGTGG
GTTTGAGTCCTGTCTGCCCCTCTGGGCCAGGTAATTGGAGAAGCAAGAAGCAAAAGGCTT
TCATCACAGGATGTGATTGGCTGACCTCAATTTTCAAGTAATGACAGTAAGTGCGGTAAC
CTGGATCGAAAGCCTCGACGCCCCGATTCAGCAGGCTGATGTCCAGCTGGCAGAAATGGA
CAGCGTTGTAAAGTGCAGAAATGACCATTCTCCAGACCCCGGCCAGGACCCCCACCAGGA
CATTGATGGGGAAGAGCAGGTAGGTCATGATGCAGAGAGCTCGCCTGTTGGTCAGCTCCT
TCTGCAGGTGGTGTTTCTCTAGGAAGTGGAAATGAGCAAGCAAGTTCTGCACGACCACAG
CAAGCACCAGCGTCAGCCAGAAGGGCCACATGTTCTCCAGGATTTTAAACAGATGCATAT
TTGTGCCTGACTGGAGTGGAATGACCACTAGGAAGGTGAAGCCCACGGTGCAGACAAAGA
AAATCACTTGCTGGGTGAGGAGACCCAAGCAGGCAAATGCAGTCTGGAAGCTGGCAAAGC
TCATCCAACAGACCAGAGCCTGTTGGGAAGGGCAGAGCATCCGGGCACGGTAGAAGACAT
CTAGGACATCCCCTCGGTACAGAGCCTTCAGATTGGCCCTGTGCATCACCAGGGATCTCA
TCAGCATGGAGAAGGTGAGCAGGCAGGAGAGCACAAGGGAACAGACATAGCACACTTCCA
GTGACCAGAGATAGTATCTGACTGTGTCTAGCTCCCGCTCCATGTCTCCAGGGACACCTC
CCGGGTTCTCCGAGGGCACAACACCAAACTGAACCAGAAGGACGGTGATTTCCTTCGTCA
TCCCTGCCCTCACTATCTGAATGTTGGGAATGAAGATGACGAGCAGCAGCAAGGCCACCT
GGTAAACAGCAATCACGGCTGTGGTTACAGAGAGAACCAGCTTCAGAGGAACCTGGAACC
CTTCCTGGGGGGTGTAGATGTAAGAACGTAAATACATCTGGGCCCTCGAAAGGAGACTTA
CTTTCCTGGAGCTTCTTTTGTGTGTTCTTTTGGCCAGGATAGTCTTCAGGTATTCATTGT
AATAGCCACTCCCTACAACCTCTCTAGCAGCTGGTTTCTTCTGTGTGAAGCTCCTGACAA
GCAGCACTGGATACCAAATGCTCAGGACAATGAGGCAGAGGATAATAGGAACATAAGACA
GCAGGGAATAATACCTGTAAATCTTGGGCGACTGAGGACAGTCCACTTTCTGCCAGATAT
GGACCACACAGTGGCACCAGGAGAGCAAGCAGCCTACGAAGTACCCGGCTCGGTGTCTGA
TTGTGGCGCATGCAATTAAAGGATAATAGAAGGCAGGGTAATAGAGCAAAGCCATGATCT
TCCAATACTCTCGACTACGTGGGGAGGAGCTGGCAATGAAAGGCAGGGGGTCGGTATCCA
GCACCAGCACACAAACAGAAGAGAAGAGGATTCCAAACACTGCTGCCACCAGCCCCTGGT
GGCCCTCCGCCTCCAAGAAATTCACAGGGCTCAGCAGTCCAGGTGCTCCATTCCAAGAGC
TTTTATAGAAGCTCTTGCGCTTCACCAACAGAGACAAGATTATCAGGATGGCCAGAGATA
TAGGAGCCATGCAGGTGTGATAAAGACGGTAGGAGATGGTGGGATCGCAGGCTAGGATAA
CACTAGGAAATATATCGTCTTGTGGCGTCTTGGGTTCCATGGATTCATACATGTACCAGT
CAGAACTGGCAAAGTCATCGTAAGCAAGGGAGCCGTGGACTGCCAAGGAGCTGTTGTTTG
CCATTCCCTTCTCTCTCTACCTCCGCTTCTTCAGTCAACTCTTCTGAGGAGAGCAGATGC
ACAAAACTTCTCTCCTCTGCAACAGTAGGAAGATGGTAATCCTCAAGAGCTAGTTGTCTG
GAAGCAAGTGCACTCAGCAACTGCTGCAGCTGTTCCTGTGTTTCCTAATCTCATCAGAGG
ATCCCAGCAGAGATGCAGCCATGCAAGCTTAAAGGCAAAGTTCAGCACACCGGAGAGAGG
AGGCTCTCTATTGCTGGGG
>TR83312|c0_g3_i1 len=745 path=[3217:0-411 3218:412-435 3219:436-504 3220:505-744] [-1, 3217, 3218, 3219, 3220, -2]
GGAATGGCCAGGGAAGGGGTAGTCTCCAGGCTGAAGGGAGACCCCTGTAAAGAAGAGACA
AAAAGCCTTATTTTTCGACATGGTGACCGAACCCCAGTTGAAAACTTTCCAACTGGTCTA
CACAAAGAAAGTGAATGGCCACAAGGATTTGGACAGCTTACCAAGATTGGAATGCAGCAG
CAATATGAGCTTGGACAGTATACGCGGAAAAGATACTCAAACTTCTTGAATGCCACATAC
AACCGGCATGAGATTTTCGTTCAAAGCACAGATTATGATCGAACCATTATGAGCACTCAG
GTATATCTCGCCGGACTCTTTCCCCCAGTGGGCAACCAGATCTGGAATCCCCAGATCCTT
TGGCAACCCATCCCAGTTCATATTGTGCCACTATCGGAAGACCATATGCTGCACTTTCCT
TCTCCTAACTGTCCATGTTTTGATGAACTTCAGAATGAAACCCAGGCATCATGGCAATTT
CAAAACAAGTTGCAACCCTATATGGTAAAACAAAAAGGAAAGAATGTAAACTTAAGAGAT
TGTAACATTGGATTGTTTCCATTTACTGAAATGCTGTTACTGTCTCCTGAGGAACAACAG
CCTCTTAAAAATAAAATTAACACAAGACAGGCTAATATTACTATAAAATATTAATATACT
TGTACATTGAATGAGTCTCAAATATATATTTTAACTTCAGTTTTATTTTAATTTTAATTT
TTAGATGTGAATGTATCATTAACTA
>TR83534|c0_g1_i1 len=999 path=[2159:0-311 2160:312-335 2165:336-500 2154:501-524 2163:525-745 2150:746-769 2164:770-830 2162:831-854 2158:855-998] [-1, 2159, 2160, 2165, 2154, 2163, 2150, 2164, 2162, 2158, -2]
TTATGAGTATGGCTGGTTAGTCCCACTGTCCAATTACCGCCTAATCTGTGCATATTCTGG
ATTGCTGAAATCCTGCAACTCGTTCTCTTCAGAGTCTTCTTCACTGTTTTCCTGCCTCTG
TAGAGTGCTCCGAACGCTCTGGCTGCTGGTGGACCACGGCAGGGTGGAGGAAGGGTGCGT
GGTACTCATTGGCCTGGCATCGTAATTTCCAGAAGCAATGTGGATCTTCGCTCTGAAATC
CTCCATATCTCTTTCAAAGTCATAATCGTCCAGGTTCTGGAAGGCGCTGGAATAGACCTC
GAGAGCCTTGGCATGGAAAACCATCTCGATGGTGACAAAGTCCGAGAAAATCTTCTGGAT
GTCTTTCAGTTTCTGTTTCTGGAACTCATCGATGGTTTCCTCGAGCTGCTGGGTGGTGCG
GCTGGCGTCTACTGAGGCTTTGTGCACGTTTGACTCAGCCTGGGAGAGGGTGTGTCGGTC
TGAGGGTGACTTCTGCCGCAGTCGCTCCAGTTTCTCCAGTTGCTTTATCTCATTGTTTCG
GACTTTGTTGAACCTCTTGATCTCTGCCTGTGTCTGCTTGAGCTGGACTCCGTACCGTTT
CAGTGGCTCCACAACCTTCATCTCCAGTCTCTCCACCTCTGCCTGCCTGTAATCCTGCAC
TTTGGCCAGCTCTTCAGCAAAGTTCTTCATGGTGCTTCGCAGCTCAGGGTTCTCGGTGTT
CGCATAGTCGATGAGCTGCTTCACCAGGAGATCTGACTTGTCCCGCAGCTTGGCTGTCTT
CCTGGCGTAGGAGGCCATCAGCGTGCAGAACTGTCCGAAATATTTCTCTGCATTGGCTAC
TGTGTTCTCCATGATCCTCACTTGGCTATCTCTGGAAAGGACGATGTTCATGGCTGCAGG
AGTGGGCCAGCCTTTCTATCACCGAGCAATAACACTAGTTCTGGCTGCAGAGGGACCCAC
CAAAAGCACAGCTGCTCCTGACCCGGCTCAGGTGGCGCG
>TR83572|c0_g1_i1 len=1780 path=[3540:0-1387 3541:1388-1411 3542:1412-1779] [-1, 3540, 3541, 3542, -2]
GGTACCACGGTTACACAGTTCCTTTTCAGAGCACAGTCCCGCACTTTAAAGAACTTAAAA
CACCAGAGAGCCCACATGGATTCAATCATTGTAAAACGCTTCCAACGCTGTCAGATGACA
AGTGCTCTTGGGGACAGACTTTATTGTTTATAATGCTCCTTGGAGTGCAAGAAGCTACAC
AAATCATGCAAGGGGACAGACAGACAGTTATAAAACAATTTAGGGGGCAGGAGAATAACA
TTGATCTAACACAACACAGATGTCAGCTTTCTCTGGTACAGAACTGAGTCTCTAGGAGTT
TTATCTTCAGGGTGGCTCCATTGCCCAATGCTGTTCCCAGTGGATTAAGCCAGCTCCAGC
TGCCTGCTCTTCAGGGGGGAGAGGGTACGGTTAGTGGTTCGGTTGAAGGTGTCAACCTCT
GGCACAAATTTCTCAGCGGGCACTGTGAGTTTTCTCCTGCTGTCCATGCACTTGTTGTCC
AGCATCAGGGAGTTTGCTTTGTAGCCCATATCAGTTTGGATGCGGTACAGGTGTTTATAG
AGAGCGTCTAGGGCATCCTGTGACTGCGCAAGCTTCTGCTTCAGGGCGGCGATGGTGCCT
TCCAGCTGATGGACCTCATCAGTCAACCCATACTGCACCTGATCCCGACACAGCTCCATG
TTGGGGCGGTAAGTCCGGGTCTCCAGGCGAGTGTGTGCGAGTTTCAGATCCCACATTTTC
TTCCTGAGATCTTCCTCGAGGCGTCGGATGTCCTCTTCCATCTCAGCAATTTCCTCCAAG
GTGTTCTTCTCCTGCCATTTCAGCTCGTCGTAGGCTTTTTCAAACTCCCGGATCCTCTTC
CGCAAGGCGAACTCCGTGGCCACCCGCTGAGCTTCCAGCTCGTTGTTTGTCTGAGCAATG
GTGAGCGCTATTGCTTCCCGCAGCTCAGTGGAGGCTTTCATTTCCGCCTCTGCTCGGTCT
TTGTTGTACTGGCTGTACTGGTCCCACTGCTGAGGCGTTGTTGATCCAGTTGGGACCCGG
GTTGGATTGACCTTGAACGAGATGTTGGGAGAGTTGACGTTGAGGGAGGAACAGACCCGG
TCTATCTCCAGTGCTTCCATTTTCCCCCGGTGATCGAAGTTGAGCTGCTGGCGTGCTTCC
TGCAAGAGGCAGAGCTGCTCAAAGGCCTCGCTCACTTTCTGCTGCAGATCTCTCTTGGCT
CCGTCGATCACCTCCACCTCCTTGTGCAGCTCGTCCTCCACGGGGTCCTTCACCACGTCA
ATGACTCGGCGGCTCTCCCGAAGTGTCAAGCACTCAATTGCCACGTCCAAAGGCAAGTTC
TTGGCCTGCAGTGCACGTTCCGCTGCCTCCTTCATTTTGGCTAAGGCATCAATTTCAGTG
TCTATGTCTGTGAGGCATTTGTCCAAGGTCTCCTTCCATCTGTTCACACTGTCGATACGT
TCAGCGAGTCGTGTTCTGTTGTCATGCTCATCCCATTGTGTCTGGTTGTTAGTTTCATTA
CGGAGAGTCCTGGCTTCCTGCCTGATCTGATGGGAAGCAGAACGCTGACGCTCAGCGTTC
GTAGAGATGAGGTTAGCGTTGGTATGCCAGTCTGGGACTGAAAATCTCTGTCCTGGCTTC
ACACTCAGCGTGGCCATGTCACCAAGGTCAGCGGCTCGCACCTTCCTTCCTTGACTCTGG
AGTTTCTGCCTCCCACTGCTGAGTGGTTGGTTGTGTATGGGGTTTTTTTTTTTTTTTTTG
TATTAGTGGTTGCTAAGCATGCTCTGGAGGGTTGCCTGGC
>TR83956|c0_g1_i1 len=3814 path=[8235:0-1221 8236:1222-1245 8272:1246-1530 8254:1531-1554 8277:1555-1732 8274:1733-1884 8271:1885-1988 8249:1989-2012 8250:2013-2032 8251:2033-2056 8275:2057-2221 8246:2222-2246 8270:2247-2831 8257:2832-2855 8258:2856-2879 8259:2880-2903 8269:2904-3077 8239:3078-3101 8240:3102-3104 8241:3105-3128 8242:3129-3813] [-1, 8235, 8236, 8272, 8254, 8277, 8274, 8271, 8249, 8250, 8251, 8275, 8246, 8270, 8257, 8258, 8259, 8269, 8239, 8240, 8241, 8242, -2]
CTAACTGTGAACACATACATGCTCAGAGCAGGAGGGAGCATAGCACATTCATACAGAAGC
TTTTCACAGACAGTTGCTAAAGGACATCATCAGAACATAGGAGAAAGGGAGCATCATCTC
CTGTTAGGTCTTGGCCCAGGACAGAATAGGCTATTTCTGCTGAAGCTCAGGAGTGGCTCT
ACCCAGGAGGTAGCAGTTACACACTCACTCTTACACATGTGGTTGCTGCTTATAGACCTT
AGCTTCCCTCACACAGTTTCCCTTATCTCCTCTCCCCCTTCAGTTGTACACAATAAGCTG
TACATCTTTGCCATCTCTGACTAGGAAGTCTATGAGGGACATAGTTTAATGCTAAGTGTT
TTTGACAGCCAGTTCAGTCCCAGCTCTGACTAGAGTGTCATAAGTAAAAAGGTGCATTAT
TGATTACTAACATTTCTGCAGGCACTAAACTGAGTCTTTGCCCAAGAGAGGCCAAGTACT
GAAACAGCAAAACTGGCTGCAATTGAGAAGGGAGAGTAGGATGAAGAAAGACATTTTTAG
TCAAGATAATGGCATTTCACTGGTGTACAGAGCAATTCTATATTATACATCCCATTCCTT
GTGCATCCTAACATGTTCGATTTTTTTGACCACATCTGTACATGGAGTAGAGGTCTTCAC
AGAGCAGTACACAGTGACAAGCAGGTCCCTTTCCTGACTGCATGCAGCTAAGTTAGAACC
AAGCATGACAGTGATTTGTTTTCTTCCTCTCTGGGGCACATCACTTTGCATTTATCAACA
CCAAGCTTCATTTGCCCATTCACCTAGCTTGGTTACATCTCTTTGAAGTTCCTCACAGTC
CTCCCTGGTCTTGACTAACAGACAACTGTCATCTACAAATTTTGCTGTTTCATGGCTCCC
CCCACTTTCCAAATCATTAAGATGATGCATTAAAACACTGGACCTAATACAGAGTCTTGG
GGCAGCCTACTGTTAGCCTTTTGCCAGGATGAAAATTGACTATGCAGTCCTACTCTTTTC
TGTCTCCTAGTCAGTTTTCAGGAACATTATAGGCTTCTGACCCATCCCTCCCTCCCTTAT
TGCTGAAGATCAGCCTTAGGTCTAATCACTTTTACCGCCATTTGTACAGAAGAAACCATT
TCTTCTTGAAAGAAAGACAGTGACAAGCACATAGTGAGAGTGGATGTATCAGCTGTTTAT
GGTGTCAACCACAGGAACAAATATAACATTACAGAACCCAAAAGAACTTACTAAAAATGA
CAAGCTCTGATGATTTGTCATCGCATGGAACACTACAACTGAACCAATCGTGTCTCCCTC
CTCGCCACTCACAAGGAGAGGTGGTCATTCTACCACGTGCCCCCCTTGTTAACATTTTCA
CTACCTGCTCTCAGCGGTAAGGCTTGCCAGAAGAGAGCTCACATGGACAGTGTTACATAG
ATGCAGTTCATTTATGGGGAAAAATCATTTTGCAAAGTTTTTGATGCACAAAGAAAAAGT
AACGCTGGCCTTTGAGTGCAAGTCTGTGTCATCGTCTGTACACAGAAAAAATAAATAAAT
GCTTCCAATATATGTGGTGATGCATGTCAGGGTTGTAGTTGCTTTATCTTCTGAGCCAAG
CGTTCTTCACAGTCCCTCCTCTGGGTCTCATAGGAGGAATGTTGCAGCACTGCTGTTAAG
CGATGATTCGGTAGCCTGGTGTGCCTGGAGCACTGCAACCGCTTCCTCGATCTTGGAGTG
GAGGGATTCTGGTGATTCCAGCATAAGCAGCAGCTCCGAGTTATCAATCTCCAGCAGCAT
TCCTGTGATCTTCCCAGCCAAGGAGGCGTGCATGGCATGGATTAGGGGGTAAAGGCGTTC
ACCTAGCATTTGCTTCTGCTCCTGAGGAGGAGCTGCAGCGAGCATGGATGCAGTCAGAGG
TTCCTGCCCATGAATATGAACAGCAGGTTCTCCAGCCTGTTGTACCAGCATAGGTGCCAC
GCTTCCCATCGGCTGGATGTTCCTCACTGCTGAGGAGTACTTATACTGTGGCATGCCCCG
CAGCAGGGATGGTGAGGTGGGTGCACGGGCACCAAGCGTCTGGGTCCCTATGTTGGCCAC
TCTCTGGGCATGCGGTGGCACTCGGGGCACCTGGGTAGATGCCTGTCTCATGGTGCTGAT
GTTGGATAGCAGGCGCCTGGGTGGAGCTGCAGCCCTCAGGATTGGGGTAGCCGTGTGGTA
GGCTGAGGGAGGCCTGGAGGGCTGTGTGCTCCACCGAGGGGCAGGACGGACTGGGGCAAC
TGGGCTAGGACTGTAGAAAGTAGCTCTGGTTTGTGGCTGTGGGATGGCAGGCAAGAAGTA
CCCTGTGGGTGCCTGGAAGGAGCCAAGGAGAGGGCCAGGCAGGGCTCTCATGGTGGCCAG
TCTCTGCATATACTGGTTGGTGAGAATAGCTTTTCTTTCCTCCTTTCTTTGAGCGAGGGC
AACGTACAAAGGCTTGGTGCTGACGATCCGTCCGTTCATTTCCGTCACGGCCTTGGTAGC
CTCTTCTGGGGAGGAAAAACATACAAACCCAAACCCTTTGCTGTGTCCACCCTCTGTCAT
CACCTTTGCACTAGTAATGGTACCATATGGAGAGAACTCCTTTCTCAGCCGCTCATCATC
AATACCATCATCCAGGTTCTTCACATATAAATTCACCCCCTGGTATCTGCTCACTCTTTC
CTGTTTGATCTGTTCAAATTTACGCTTCAGTTCACTCTGACGCTCCATCCTCTTCTGAGC
TCGGCCAACGAACACCATCCGGCCATTGATCTGCTTCCCGTTCATGTCTGCCACAGCCTT
CTGGGCTTCTTCGTGCTTCTCAAAGTTGACAAACCCAAACCCTTTCGAGCGACCAGTGTC
GTCCATCATAACTCTGACACTCAGCGTCTTCCCAAACTTGGAGAATATTTCCCGCAGTCT
GTCATCGTCCATATCATCCCCAAAGTTCTTGATATAGACATTGGTGAATTCCATCACCCG
TGCCCCAAATTCTGCCTCCCGCTCTCTACGGGATTTAAAATGGCCAACAAAGACCTTGCG
GTCATTGAGCAGCATCCCGTTCATGGTGTCAATGGCCCGATTTGCCGCCTCATGAGTCTC
AAAGTGAACGAAGCCATAACCGCGGGATCCGTTCTCATCACAAACCACCTTGCAAGAAAG
GATATTCCCAAAGGCTGAGAACGTATCATACAAGGCTTTGTTGTCAATAGAGTCGTCCAG
ATTCTTGATAAAGACATTCCCAACCCCTGATTTCCTGAGGCCAGGGTCTCGCTGGGACCA
CATGATTCGAATGGGCCGACCTTTGATCACTTCAAAATTCATGGTGTCCAAGGCCCTCTC
AGCATCAGCGGGCTGCTGAAAATTTATGTAGGCATAACCGAGCGATCGACGTGTGGCAAC
ATCCCGACAAACTCTGATGGACATGATCGGTCCAGCAGGTGAGAACTTCTCATACAGCAT
GGCTTCGGTCACATCTGGGTGAAGATCTCCCACATACAAAGAAGCTAATGGATATCCAGG
GCCACTAGCGTTCATGGTCGCCCACAAAGCTTAAACGTGGCCGTCACGCTCTCAGACCCA
GCCGCTCCGGTGCAGGCGGCGGCTGCCAGAGGCGAGCGAAGCTCTCAGGGCTCCCCGGGC
CCCGCCCCTTCCCTTTGCCGGGCCGGCGGCCACTCCCCCAGCTGGCAGCGCAGCCAGCTG
CAAACGGTACGTCGTGGTGGTGGGCCCGGGGCCCTCTCGCTCTGCGTCCTCCCTGCCAGC
TCATTGGCCCGGGGCCAGGCCAGCCAGGCCCTTC
>TR83961|c1_g1_i1 len=967 path=[3039:0-163 3040:164-164 3029:165-445 2992:446-469 2993:470-493 2994:494-517 3027:518-543 3035:544-640 3032:641-664 3026:665-739 3037:740-805 3034:806-829 3031:830-892 3024:893-929 3006:930-966] [3039, 3040, 3029, 2992, 2993, 2994, 3027, 3035, 3032, 3026, 3037, 3034, 3031, 3024, 3006, -2]
CTTGAAAAGCAGCTGCATTATGAGATATTAAAAACTTTAAAGTAGAGCTTGATGTTTGAA
GCACTTGTTGTATATCCTGCTTTACTACAATCTGGTATTTCTCCTCCATCTTTTTGGTAC
AACACGTTAGATTTTTAGATGTACAAACTTGAAGATCAGCCCCTGCCCGCGGGGTCTCCG
GCAGCCCCTTGGCGGGGCCGATCTGCAGCAGCTGGAAAACTTTCCGAGCGTCCTCGCAGT
TTGGCAGCTTCTCGCCTTTTAGAGACGCCAGAGCCGCCAACAGGAGGATGCCCGAGCGCA
GGCTCTGCCTTCCCATCTCCGGGCGGCGCAGCAGCTCTCCAGCCAACTGTACAAACTCTG
CCCCAAGAGCCCCCTGACCCGCAGCCGCCCGTCCCCTGCCACGCACGAAGTGGGACAAGT
CGAGTCCGCCAGCAGCAGCTGCCACTCGGGAACCTGCAGCCACAGCTGCGCGCAGCAGCG
GGAGCAGGATGCGTGGGGAGAATTTCTCAGAGCTGCGTTCACCTGGCGCCACCGCCGTCT
CCCCGGGAGCGGGGATGCTGAGGGAATCGCCCGCTATCCCTGCCGCTGTCACATAGGCGG
CACGGTCGACTTCGCACCGGGTCCGGTGCTACAGCAGGCACATCTGTGCTGCAGGAGAAA
GAAACCCGAGTACTGCAGCCTGCCCCGCCTTCCCAGCAACCACCGCCCCCCGACTGACCT
CATCAGCATTAGGGTGCAACACCCTCCAAACGCCCTGCTGCTCCAACAAGGCAACCTCCT
TGCTGCAGTACTGTGCAACTCCCTCTCCGCCTCACAGACCTCGGCGTAGCGTTGGGAGCA
AACGCCTGCCCTCCAATTTCCACCCGCAGTTTCATTAGTTGGAGTTCGTTGCAGGGCTTC
AAGCAGCTTCATTAGTTGGAGTTCGTTGCAGGGCTTCAAGCAGCTTCATTAGTTGGAGTT
CGTTGCA
>TR83992|c1_g2_i3 len=3235 path=[8935:0-583 8971:584-1957 8969:1958-2089 8956:2090-2289 8974:2290-2313 8976:2314-2316 8866:2317-2359 8968:2360-2663 8938:2664-2687 8961:2688-2807 8978:2808-2821 8977:2822-2894 8959:2895-2930 8970:2931-3002 8965:3003-3045 8958:3046-3141 8946:3142-3159 8896:3160-3234] [-1, 8935, 8971, 8969, 8956, 8974, 8976, 8866, 8968, 8938, 8961, 8978, 8977, 8959, 8970, 8965, 8958, 8946, 8896, -2]
TTTTTTTTTGACAAAAAACAGTTTGTTTATTCAGACCAATCTTAGTAACCCATCTCTTCT
CCAAAAGAAATCACCAAATAAACTTTCCCATGAAATAGACATTATATTAAAAGGCTGTTG
GGAATTCGGGGGGTTGGGGAAGGAGGAAAGGAGGTTGGTGGAGGGGAGAAAAGCAAAATC
AGTCAGTCAAGAAAAATAAAGTGAAACTGTTTACATTCTTCAGTTTTGGTTTCTTACATT
TTTCTCCCCGTAGTAAGGATTCTGCAGAATTTGAATTTGTTCTGATACAAAAATTAAAAT
AAAATAAATGTGGTAGACTCTTTGTTCACTTACACTTCAGACAGATGAGGAAAATCAACA
GTATGTAAGGGAACTGCTTCATTTCTAAATGATTCTGAGAAAACCAACTTAGAAAACATT
TAAAGATATATAACAGAATTATTTGGTGCATGTTTTCATGTGTTCCTTTAAGAGGTCCTC
TCTGACTATATTTAGTTTTTAAACTTACATAGCACTTTTCATCCTGTTCTCTCAAAGCGC
TGTGTAAACATTAACAGAACCTCACAACACTCCTGTGAGGTAGGGAAGTCTATTCTCCTC
ATTGTACAGAGGAGAAGCTGTACTAGATTCTCAATATTGTTCAGTTTACCAAATAACTGA
CATTTCTAATGGATTCCACCACAAACTATCATTTGTGCTCCTTACCAGTCTTCTCTGGCT
TTAGGTTCCCCTATGACACACAGTGCACCACTATTATTAGTTAAATGATAGTAGTCCCTA
GAAGCCCCAGTCAGGGCTAATACTAGGCATAGTACCATACAGACATGGAGCAAAAGGACA
GTCCCCGGCTCAAGCAGCTTACAATCTACAACTTTTGTAAGCGCCACCAAAAACTAGACC
ATTTTATCGGCCTGACTCTGTAGTCCCTAAGTCAGCAAATCCCCTGCTGACCTAAATAAG
AGAATCTGATTGGGTCTTGAAATCTAGGTAGCATGGATTAAGGCCACAGGCCTTATTTCT
TCCTTTATGAATCCTTCCCCTCTTTTTTCACATACCTGTGATTTACCAGACAGTTAGCCA
CCAGACTAGTAGGCCTAAACTGAGCTGCCTTTATAACCTAGATAAGGCCACTATTGATAC
GCCAGAAAGTTAATGTTAAGAGACACATTAAGTTCATTCCCAGAAGCTGTACAACATTCA
CTCTGTTCTCAGCTAACATTGGTTCAGGGATCATGTATATTAAAGGCTGCATCATACTCC
ATAAGCATGAAAGGTCAGAGTTAAGGTTACAAGAGCAACATTAGCTTTGCCATTTTCTGG
TTTTTGAATGCTTAAAGACAGAACATTAAAGTGTGGTTTGACTATAAAAATGATTATGGA
GAAATTGTCTCTTCTTAACAGATCTGATTCCAAACACACCAAGAGAGCAGATCTTCTGTC
TGTAATGACCAACTCATTTTTTACTCCGTTAAGTCCTCTAGAGTGAACACAACTAAGAGA
GTGCACTGCAGAGTCTATTCCATCTTGTGCAGCACCAATAGAGAGATGTAATAAGATCCA
ACCGGTAACTCCACAGCAAATCCACTGAAGACAATGTGGTGGCACAGGTATCAGCAAATA
ATCTAGTTCACATAGGCGAAACTGAGATTCCTGCTCAGTTTTTACTCATCTTCTCATTGA
AGCTGATAGGAATTTGCCTGAATAAGGAGTGAATGAGAACTGAGGATTCACCCCATAGGA
ACGGTACAGAAGCCTTTTGATAAATGGTAAGAAAAAAGTGTTTCTGTGTCTGTATGTGCG
ATCTCACAGTTTAATCCTCTAATCCTTTGGTACAAAGAGTGTTAGTCCAGGCTACTAGAT
TGTCCACTTCACTCTCCCACGGCTCTTCCTCTTTGCTGAGGGGTCTCTTTTCACCTGCTG
CTTGACTTTTTGGTACTGGAGTTTGGTAAAGCAGGTTGTTGTCCTGTTCCATTTTCCTAA
TTTCTATCAGTTTCCCATCTATTGTTTGTTGCCTTTGCTTTCTGATGAGTTGAGAGACAA
TAGCATTGTATGTATTCTCATCCCATTCTCCTGTTTCTTTCACATTTTTTGCCTTCCAGC
CATAGCAGTTCCCTATAAATGTTGGATCTTCAAACAATGGGGCTTTAAAATGTTCTGTTG
CTTTTGATGTGGCTATTCCTGACCACATCCTGTGGTAATCTTCAAACGAAATGGTTGTAA
TCCTTCTGACATGGCCCCGAGAAGATGCTTCAGATGGCAAGTAATACTTCAGAGAAGAAG
CACAATCTTTTCCAGTGCTAGAAAGGTCTTCTAGGTGCTGGCTAGTTCTAACACATCGTA
TAACCATTTGTCTGTACAAGGATATGTTGTTTTTCAGCATTTCTGCTGCTTCCACATTCA
CTGCATTTTCCAGTTCTGGATTAGAAAGCATTACCTGGATAGCGAGTAAAATGCTACTCA
TCGTTAACTTTCCATTCCACTCTTTAGGATTGTCTAGAAAATCTATACAAGGTCTCCCGG
AATGTTGATCCACATTGGGATGGAATGGAATGGTGTTAAATATCAGAGTTGGAGGGACAC
TATTGTACTCTTCAGTGTACTTTATTGACAGCTGGAGAACAGCCCCTTCCCAAAGAGAAT
CCTTGAGTCCCTGGACTTCGGCTAGCCATTCCAGCAAATTATCCTTTGAAGGAATGACAA
AGATGCCAAAAATGTTGGCTTCTTTATACTCCAGATACTCTCTTTCCAACAAGAAGTAAG
CTCTGGAATGCATAGCAATAAGAGAACTTGTGCAGGACTCTCTCTCTCTCGCCTTCCCTC
ACAATATAGTTCTTGCTTCACGGAGGCTGTCGTCTTGCAAAAGGGCAGGTGATGACTCTA
ATTCCTGCCTCACAGTGGTTAGTGGCTCGTGCACATAATTTCTAAAGGCTTTGCATGGAG
TTTAAAGAGGCTAATGGCCTTGAGCTGAAATCCAAAAGGGTCAGTCAGAGCTAAAAGCAC
CACACAGAGCTGGTGAACGCTTGGTAGCAGAGGCTAAACAAACCCAGCTAAGGAGCTTAT
TCCTGATCCATTGAATTTTCTTATATGGTTGGAGAGTGTCTATAGGAGGAGAAGGAGCAT
CAGGGCAGCTGGGAGCCCCCCCCCAGCACATAGCAGAAGTACAAGGAATAGGCTGGACTC
TGTGTATAGTGTTACCCAGCAACGGACTCCTTGGTCTGCTTGGTAAGGCTGTGGC
>TR83995|c0_g1_i1 len=2080 path=[4831:0-582 4832:583-606 4833:607-613 4834:614-637 @4848@!:638-1223 4828:1224-1247 4846:1248-1285 4843:1286-1483 4819:1484-1507 4820:1508-1519 4821:1520-1543 4842:1544-1766 4806:1767-1790 4807:1791-1794 4808:1795-1818 4845:1819-1901 4811:1902-1925 4841:1926-2037 4803:2038-2061 4804:2062-2079] [-1, 4831, 4832, 4833, 4834, 4848, 4828, 4846, 4843, 4819, 4820, 4821, 4842, 4806, 4807, 4808, 4845, 4811, 4841, 4803, 4804, -2]
TTTGCTTTATTTTAGAAGCCTAATTTTCTTGCCAATGTACACTCTTTCTATTTAAGGGCA
GTATAATCTGTCACTTAAAAAACCCACAACTTTCTGCTGTACCTGTGGAAAATATCAGTG
CGAAGTACTGCTGTCATAGTTGGTTGTTCTTCCTCTGTTACTCTGTGGGAGGGTGGATCA
TATTGACTAAATGAGTGGGCACAGAAAGAAAACAGACGCTTGAGAGAGAGAGCATCGTGT
CTCCTTATATAAAAAATGACAGCAATTAAACCCATGCACTTTCATCATAAGAGTCCTTTA
ATCATAGTCTGGGCATCATCTACCGAACTTCTGTTTATCTACAGCAGTGGTTCTCAACCT
GCAGCTCAATCAGCACACAGCTGTGGCCCATATGACATCCTCAGGGCTATATAGGTAGTA
TGTGTTGTGGGCTGCATCCACACAATATACAGAGAGAGCTGCATATATGGCCCACAATGC
TAAATAGGTTGGGAACCACTGCCTACAGCAACAACATATACTACGTTGTTAAAAACCTCA
TGTTGGCCTCAGTTTGAGTTGGTTTTATCTCTAGTACTTTTCAGATGTATATTGGCGCAC
TCCAAAATAACTTCCTCAAGAAACTACATACTATCATTTTGACTTACAAAGAAATAAGAC
AGAAAAACCCACACGCTGATAGATATAAATGCATCAAGTTGTTACCTTGTTCACAAATGT
TCTGCAACTGCTCCTATTGCAAGACTGGCATTAGCATCTTTGTTATCAACCGCCCCATAA
CTTGGTGTCCAATAGTAATGCCTTTTAAGGCCATGAGAGAGTTCTGCAAGATATACATGC
CCATCCACTTCATACGGATCCACGTCTGTACAATTTGGTTTCAAGCGGCCAGTTTTAATT
AAGTCTGAAAATGCGACACAGGTGGCCTCATCAAATTTGTTTCCCCAAATATAAATGTAG
GAAAGCACCATGTTTGTTTTCATTGAATCCGAAAGAGCAACAAGTCCTTTTCCACTTATA
TTGTTGCTCACTATTGCTAACGCTTGAAGAGTCCTGTTGTACAAAGCCAGGGCTTCACTC
AGATAGATGGCTCCATCATCTTCTATCCTGTTTGAATTAAGATCTAGGATTTCCAGAGTT
TGGTTCCGTTTCAGCAGTTCTCCCAAAAATTTCACACCATCACGAGTTATTTTATTACAA
CTGAGGTCAAGATATCGCAGGCTGTGGTTTTCATACAATGCAAGACACAGACGCTCCACA
CCGAAGTTCTTCATTTCATGTTTGCACAAATGCAGTTCCATAAGACAAGAGTTATTTTTC
ATCATTAGAGCTGTGTGAACTGTGGTCTCTTCCTCTTGGCTGTACAGTATAGGACGGTTT
AGGTTTAGTGCTTTCATCGCTTTGTTATGGCTCATAACTGTTGCTATTGCTATTAGACTT
TGTGTACCCAGATCACAGTCTCCAAGATCTAACTTCTCTAAGGTTGAATTAATTTGCAGC
ATTGAAGCAAAGTACATCCCCCCTTTGTTTTCAATTTTGTTGCCAGTCATTCTCAGGTGT
AGGAGCGTTTCATTCCTATGCAATGCTTTAGCTATCAGTTCTGCTCCATTGGCGCCAATA
TCATTAAACATCAGATTGAGGTAGCACAGGGTTGAGTTTTCCTGAAGGAATTTTGCAGCA
TGCTCTGCTCCAACATCAGTTAATACATTATATCTAAGGTCCAGCCCTGTAACAAATGTG
TTATTGCTTATGATGCAGGCAAGCATTCGAAAATCCTCATCTGTAACTTTCTGTACTGGC
ACCAAGCGGTTATTTCCAGCTATTTTTAATGTGATCCCTTTTGTCAATGTTATATCTGCT
TTCTCAGCTTCTTCAAGCATGTGGGCAATGAAAGGGTTTTCTGGCTGGCTTGACTCTTGG
CAGGCTTGCAAATACTCTTTATGGAGACTTAGATGAGTTGACATGACAGCTTCAGAGGTT
TGAGCTGTCATTTCAATGTACTCTAGGTGCTTTCACTGATAACTCCGATGTCACACTACG
GGGGGGGAAATAGCCTGCGGCCGTGGCCATGGGGGGGAGG
>TR84013|c1_g3_i3 len=1941 path=[4964:0-339 4965:340-363 5024:364-514 4988:515-602 5029:603-811 5027:812-1114 4980:1115-1138 5022:1139-1153 5016:1154-1252 5000:1253-1276 5031:1277-1441 5033:1442-1482 5035:1483-1528 5014:1529-1553 4944:1554-1940] [-1, 4964, 4965, 5024, 4988, 5029, 5027, 4980, 5022, 5016, 5000, 5031, 5033, 5035, 5014, 4944, -2]
AGCTAGTATTTACAGAAAAAAGCCCTTTCATTTCACAGAAAAATAAAACATTTTTCTTAA
ATCTATATTAAGCATACAGGTAAGTACAATAAATCCCCTGTAAACAATTCTTATAAGTCT
GTTTGGATTTCCCTGTAACAAATGCTAGTGCAACGCTGCTGTGAATCACAGGTGTGAATA
ATAAATCTCTGTCCATCTTTCAGAGTAACAAGTGCTTCCTTTCCAACTGGAAGATTTAGT
TTAACTGAACTTTTAGTAGCTTTGTCTTCCAACATGACTTGGATGAGCTTGTTGCCTGTG
GCTGAGTCTACCAGACAGCTCAGGACCTTGAGAATAATGCTGTTTAGATTAACATCACTC
TGGCTCTGTGTCAGAGTTACCCGAGTTGGCTCTGGGGCTCTGGCTCGAAACTGCTCAGCA
GAAAAATTGTCCCAAAGGTGAGCAGGTTCATGAGCTAGCTGGGTAGGTGAATCATTTTGC
TGCATGTCTGAGAGAGTTCCATCTCCTTCCTCCTCTATATGGGATTGGAGAATGTGAATA
ACATATTCCAAAAGTAGCAAATTAAACAAATGCCAGGATCCAAAACTGTCTGTATGGCAC
AGTGTCATAGCCTTGCTTACTGCAGTTAAGAGGAAGTTCCATTTCAGTTGGAAGTTAGCT
GCTAATTTTCTAAACTCTTCTTTATTCTTGCTTGGCTGAATGACAAAAGCCTGAAGATTT
GAAGATATACAGTTCAGGAAAACCCTAACATCTGTGGAAGTATCCAGCAAGGAAATCAAG
TTATTCAAGCATTTGAGTTCCATGTCACTTTCCATTTCATCCATATTTCTAAACTTATTT
TGCAAGGGGTTTCCAGGAATGTCCACAATTCCCTGGTTGATGATGGCATTCAAGTCTGAT
TTTAAAATAGTAACTCTGCTGCTGTTGTTCAAGACTATTCTCATTGTCTTTGCCATATTA
GAAAGATACGTCTTTCTTCTTAGTCTTTTTACAAACACAGTAACTTCTTTGATTTTGGAC
ATTCGTAGTAAGAGTGGAAAATCTTCCAAAACAGTAAGCAGCCAGAGTTTAACATTTTTA
CTGAACAATCTGACTGACTTCAAATATTGTATAGTAACATCTTCCAGGAAGTCATCAAGC
AGAATGCTCTCCATTTCCTTGAACAGCTGTCTATCATAGCATTTAAACAGTTGGCATATA
TCTGGCAGTGACATAAGCATTATTGTTTCAGGCTGCAAAGACTTCCAGAATGATGTGATA
AGGTCTTCCACCCTGTCAAGTTCTTTGTTCCTCAAGTTCTGTAAAACATCTTGACAGTAG
TTACAATACTCATCAGCAAGCAATGCAACTATTTTATATGAGTGTGTCTTTCCTAACTCT
TGCTCCCAAGAAGAAAATCTCTTGAATTCAGGCACAGGGGATCCAAATTTGTCCTTCTCT
GTCTGCAAATTGATACCAGATGTTCCTTTTCTGTAGCCGTTGCTCTCATAATTTGCTGCA
TCCTCAGAATTGGAACCATCCCCACTGTGGGTTTTTTTTTCAGCCAGAAGATAGCAATAA
TGAGCATAGAAGGAAGAGCTCTTCTTGATATGTATTCCATCGTAGTGATACCTGGCACTT
CCCCTTGTGCCCAGCCTTCTGGTCCCCAGATCAGGGAAAACTAAGCGAACAAGCTTTCCA
AATGTAGCTGGATTTACTTGATTCTGAGCATTCTGAGTGCAATTCTCTATATACATTTCA
TAAAGTAGACAACGAGGTATGCTGTATCCTTCACAAACATAGAAATTATCCGCTATCCAC
TGGGTGATGGAGTGGTACAAGCGGCTGCTGCTGCTGCTGCTGCCGGTCGGGGCAGCCTCC
GCGCCCTCCGCCATCCTCCGCAAGCCCGGGGCCGCCGGGGGGCGCTGCGGGCCGGGCAGG
GCTGCTGCCCCCGGGGCGCTG
>TR84038|c0_g1_i1 len=1052 path=[2733:0-92 2734:93-116 2881:117-178 2853:179-206 2868:207-450 2817:451-474 2897:475-565 2899:566-578 2901:579-602 2903:603-615 2889:616-637 2883:638-665 2870:666-689 2887:690-699 2882:700-723 2869:724-762 2854:763-786 2829:787-800 2686:801-824 2687:825-1051] [-1, 2733, 2734, 2881, 2853, 2868, 2817, 2897, 2899, 2901, 2903, 2889, 2883, 2870, 2887, 2882, 2869, 2854, 2829, 2686, 2687, -2]
GCCCTGGCACTGCTGCCCCCCCCGGTGAGCCGCTCTCTGCCCCCCCAGCACTGCCCCCGA
TGCCCCAGGGACCCCCCCTTCCACCCTCCGGCCCGGCAGCCCCCCCGAGGGCATGTCTGC
GGCCAGGCCGCCCCTCGCCACCCTCCTCCTGGTGGCCCTGAATGTGGGTCTCTACCTGCG
CCCCCTGGGGTCCCCCGAAAACACCTGCCTCAGCGTGCAGGGGGTCTGGGCGCTCGGCCA
GTGGCAGCGCCTCCTGCTGGCCCCCTTCCACCACCTGGGCTGGGGGCACCTGGGGCTGAA
CATGGGGGCGCTGCTGTGGCTGGGGGCAGGGCTGGAGGGGAGGGTGGGCAGCGCCCGGGC
GGGCTGGATCCTGGGGGGCATGACGCTGCTGGGGGGGCTGGTCCATCTAGGGCTGAACGC
GGGGCTGGCGGCCGTCCTGCGAGACCCCCGGCGCCGGGAACACTGTGCCGTGGGCTTCTC
AGGGGTCATCTTCTCTCTGGAAGCCATGGAGGGTCTCCTAGCGCCCGTCACCATAGTAAC
CCTGGGCAGCGTCACCATAACGACCAGATGGCTCTGCCTCGCTGAGTGCTGCACCGTGAC
CCTGCTGTACCCCAGCAGCTCCTTGACAGGCCACCTGTCTGGAATGCTGGTGGGCGTGGC
TCTCGCGGCCACGCCCCTCGGATTGGCCACGCCCCTCTTCACCTGCTTATGATGGGACCA
CAGCTCTGATGGCAGAATCATCCCCACCCCCCCGCCAGGGGGCGCCCTGCATCCAAACCC
ACCGCCCAGCCCGGAGCCGTCGGAGCCGCCAGCCCCACTGCCCCCCGGCCCGGCCCGGCC
TCACGGCACCAGTTTGGCTCCAGGCCTGTTTTGTCAACTGGCTCTGGTGCTGTTTGTAGG
TAAACACGCCTGGCCCGCGTCTCAGAGCCCCTCTGTTTCCACTGCACACAGCGGGCGGCT
GCCCCACGCCCGGCCCGCCCCAGGGCGGGGACTGGCTGGCTCAGGGGGGCAGGGAGAAGG
CCGGGCAGAGCAAACATCCCGTGACCCGAGGG
>TR84053|c1_g3_i10 len=1019 path=[10350:0-100 10347:101-121 10333:122-135 10257:136-160 10310:161-194 10302:195-218 10294:219-240 10284:241-342 10328:343-343 10335:344-344 10122:345-368 10251:369-369 10225:370-393 10175:394-445 10115:446-469 10330:470-489 10337:490-513 10340:514-519 10343:520-520 10034:521-544 10007:545-545 10008:546-604 10325:605-626 10104:627-629 10028:630-650 9579:651-1018] [-1, 10350, 10347, 10333, 10257, 10310, 10302, 10294, 10284, 10328, 10335, 10122, 10251, 10225, 10175, 10115, 10330, 10337, 10340, 10343, 10034, 10007, 10008, 10325, 10104, 10028, 9579, -2]
GAAATCTGCTCTTCTCTTAGAATCAGTCCTGGCAGCAATTCAGGAAGTCATAGAAGGACG
GTCTGCTAAGCTCCCTCTGCCACTGTCAGAGACCATTACTGGTTTAATGGACCATCACCT
GGTGATGCACCAGCTGTGGTGTAACGGTGTGCTGGAAGGCATCTGGATTTGTAGGAAGGG
ATTCCCAAGCAGAATGCTATACGCTGACTTTAAACAAAGATACAAAATCCTGAATGCCTC
AGCCATCCCCAAAGGCCAGTTCATTGACAGTAAGAATGCTCCAGAAAAGCTTCTCTCCTC
CACTGATGTCGATCACAATCAGTACAGATTTGGCCACAGTAAGGAATGTGAGAATAACCA
ACAGACTCCAGGCTGGAAAAAAGGTTATTCAGAGTTCCCAGCTTCCTTTTTGTCCTCCAC
CAGGAAGTCAGAGCAACTACCTGCTTGGTATCCAAGTCTAAACTCTTGCGCCAGCGTAAA
TGTAGACGCTCCCACCTGCCTCACAACTCCCTGACTAAACCATCATCAGTTGGACACCAC
CACCCACCCCCAAGCAAAAAATGCTTTTGAACATGCATTGCTCAGTTGCTTTAGGGAACG
TGATGTGGTCACCTCTTCAAATTCCAGGGCACTCTCTTACCACACTACCACAGACGGAGT
GTAAACTTGCAACATTTACTGATGATGAGTCTAGGGATGTGGACAAGGAAAATACAGTGA
TAAAGGAGGCAAGCAGTCCACTGGTAATGCTGTGAGCAGGGAAGGTTGTAGGACTTTAGA
GGCGTCTTCATGAGTCATAAGCTTGAGATCCCGCCCAGAACTCTTACTTGCACCTTGTGG
GCTGTTTGTAATGCAGCTTTTACACCAAGCTTTATGCTGCAACTACTAATCACACTGTGA
CACTGCACCTGATATTCTTCATAGTGATATTATGATATGGTTATCATTATGATGCATTTT
ATGCAAGATGGGTCATGTGAGATGTCTCACTGAAAAGGTTATGATTTGCTGAATATGAT
>TR84224|c1_g1_i8 len=802 path=[6051:0-53 6052:54-66 6053:67-104 7103:105-150 7061:151-158 7279:159-159 7304:160-166 7323:167-168 7013:169-209 5640:210-229 6772:230-313 7282:314-337 7306:338-338 6950:339-374 6771:375-441 7283:442-479 6665:480-494 6948:495-522 6867:523-546 7286:547-547 7429:548-563 7294:564-564 6997:565-588 7364:589-604 7089:605-615 7045:616-621 6991:622-627 6918:628-639 7171:640-651 7143:652-662 7106:663-679 7302:680-685 7321:686-703 7341:704-705 6554:706-748 5891:749-749 5892:750-801] [-1, 6051, 6052, 6053, 7103, 7061, 7279, 7304, 7323, 7013, 5640, 6772, 7282, 7306, 6950, 6771, 7283, 6665, 6948, 6867, 7286, 7429, 7294, 6997, 7364, 7089, 7045, 6991, 6918, 7171, 7143, 7106, 7302, 7321, 7341, 6554, 5891, 5892, -2]
GTGGAACATGGGGGACAAGGGAGCGGGGTGACTCCCCCTTTTCCAGGTTCACGGAGGAGT
GGTTCTGAGCCTGGGGGCGGTTCCACTGGCCAGAGTGGCCGGGCCAGACCAGAGGGGAGT
GGTGGAGGGCCTGTCGCTGAGAGAGAGGATTCTGTTGCTGGGCGGATGCGGGGGGTGGTG
GTGGAGCCTCCTTCCGCGGATGTGGAGGTCAGCAATTTCCTGTCGCAGGAACAGGGTGGG
TCCAGTGGTTCTGCGGGGGGTGGTGAGGACTGGACCCACTTGGCTTCAGGGGAGGTGGAT
CCCTCCGCGGGTGGGCTGCAGTCTCTCCGGGTTCCGGGGACACAGGGTCCCAGCTCTTTG
GACCCGTTTCGGGTTCCCCCTGGACCGGGACCTGCGGGGCTGCGGGGGGCTGCACTCTGT
CCACATCTCCCACCAGAAGCAGACCCCCGCCTGATTGAGTCTCTGTCTCGGATGCTCTCC
GTGGGTTTCTCTGGTGGTGGTGGGTGGCTGGCCCGTCTCCTGCGGGCGGGGAGGTGTGGC
ATTGGGGCGGCGCTGGATGCCATCCGGTGTTCCGGGCGGCCACCTCGTTCCTGGTGGCGT
TTGTGTGGGCTGGAGCGCTTTCCTGTGGACTGGTGGGGGGCTGGGCAGCGGTTCTGCACT
GGTGCGTGTCTCCCTGTCGGGGGTGTCGCTGTCTGTCTCTGTTTCCATGCTGGGGGGGAA
AAGATAGATATTTTCTGTCTTTGTTTGTGAGGTGTCAGATTGCTTGACTGTGGGGGCGGC
GTGGTGGCCTGGCCACTCCGGG
>TR84256|c1_g1_i4 len=816 path=[3136:0-72 3173:73-73 3170:74-75 @3166@!:76-435 3104:436-469 3177:470-534 3175:535-574 3178:575-600 3163:601-672 3157:673-696 3152:697-815] [-1, 3136, 3173, 3170, 3166, 3104, 3177, 3175, 3178, 3163, 3157, 3152, -2]
TTGCACAACATGGGTGCAATCAGCAGCATCGATAACAACTGGAAAGTCACCAGGTCGCAA
CCCACAAGGCCCTATAAACACAGAGCCTCTCCTCTTCCTCTCACTCGATTGTGGTGCCTC
TTCTCTCCTGGGACACTCAGAGCTCAGCCAGCCTTCCGCTATGAGGATTCTCCACCTGCT
CCTTGCTCTTCTCTTCTTGGTGTTCCATGCTGCTGCAGAACACATCTTGTCAGATACTGT
GATATGTCGGAAAACGCAGAGCAAATGTTCATTTGCGATATGCCCCTTCTTTATGAAAGC
CAATGGGACCTGCTACAATGGAAAAGCAAAGTGCTGTAGACCTTGGCTGTAAAGAATCTG
TTGATCTGCAGGAAACCAGAATGGGAACATCATAGCATGGCAGATATTTATTATTCTCTC
CTTCTACTCAAGGCATCTAAACAAATAGTGTTTATTCAATAAGATTGTGAACCTTGCTCA
TGTAACTGTGCATGGGCATGGAGATGTTTGTATGACCGGCACGGAAAACAAGCAAAGCCC
AGGCAAGCTGAATTGTCTCAATGCCATCACTCAGCCAGTCCTTATCTGTGTGACTATTAA
GCCTTAGAAGAAACAGGAAAGTCAAGTCTAATCTTCCCTATTATTGCTGGAGGTCAGAGA
AATAGATGGGAGCTTCCTTAGCTTTTAATGACTAAAAACAAGATGAGACCAAGGTGTTGA
AATTTAACAAAGAGAGTTTTTCTCCCAACTCCTTATAAAACATTTGAATTAAATATATGT
TCATAAAATACACACAGTAAAGTGTTTTAACCTTTT
>TR84301|c0_g1_i1 len=1210 path=[5452:0-229 5453:230-253 5529:254-413 5517:414-435 5506:436-535 5492:536-559 5531:560-579 5393:580-1209] [-1, 5452, 5453, 5529, 5517, 5506, 5492, 5531, 5393, -2]
CGCGGCCGGGCCGGGCCGGGCTGCGATGGGGGCGGCCCGGCGGCTGCTCGGCCTGTGGCT
GGCGGCGGCGCTGGCGCTGGGCGCGGCCCGGGGCTGCCTGCAGTGCGACCCCGCCTTCGC
CGCCCGCTTCGCCGCCTACCGGCCCCGCCTCAGCCGCAAGTCCTGGGGGCTCGGGGACGT
GCCGGCCGCGGGGCGGCTGCTGCGGGGCTGGGCCGGGGACACGGTGCGGGGGCTGCGCCT
CAGCATCCCCGCCGAGATCCCTCTGGATAAGCTGCATGAAATTGCAGCCAAAGTGTACGA
AAAACTTGACATCCTGTTGAATGGAAAAACGTACCAACCAGGTATTCTCCCTCAACGCCT
GCAGGCCGTTTTTCAGAACCAGCTCCAGCTGCTACAGAGAGCTATCATTGAAAGCAGACT
GGAGTGTGAACGTCACTGTGGAATCTTTAGATATGACGCTGTCTCCTGCATGAATTGTAA
TGTCTCCAGACCAGCTTGCTTTGGATACAACTGCGAGTCATCAGAAGAATGGGAAGCAGC
CTTGAAAGGCCTTTTTGATTACATAAACCAAATATACCAGCAATCAGCAAGGTGGCTAGT
TGCCTTGAGAAGGATCCCAGGCTTCCTCAATTGCACATCCACCAGCCCAGCAATGCTAAA
CTTTAAAAGGATAAAGGCCAGCATGTCTGAGACTTGGCACAACACACTTATGAACAGGAA
GACTACTGGATGGCACAAATACAGAATCCCCCCCGCCACACTGATAGACTGCTGAGCTGC
GATTTTTTAAATGAATACTTAGAACGTATTAGGTGTAAGGGAAATTAAACATTAGAAACT
ATCAGTGGAGTGCTATGTTATACTTCTATACATCATCACGTTTGACACACACAACTCAAA
GGTGATTTAATCAAAATGCATCAAGCCACTGGACAGCAGGAAATAATTTTTTACCCGAAT
GCCTGCAGAAAAGTTTCCCTGCCACTTCAGTTGCATTAATGAGCTTCTGTATTCCACCCC
AGAACTGGCTGCAATTTCAGTGACAGCTAAAATGATCTCTTGAAAATGGTTTATAAAAAC
CTCATCTACCAATCTTAATAAAAGGCTGTAAGACTAGAAAGGTATTACAAAAATCAAAAT
TAACTTGTTTTGAAATTTTATTAGATCATCTTGACACAAAATTGTTACAGCAGCTTGTGG
TCTTTCTTCA
>TR84306|c0_g1_i1 len=3310 path=[7361:0-942 7362:943-966 7363:967-992 7364:993-1016 7375:1017-1532 7340:1533-1577 7372:1578-1727 7329:1728-1751 7368:1752-1934 7374:1935-1991 7371:1992-2015 7367:2016-2291 7343:2292-2315 7373:2316-2947 7359:2948-2971 7370:2972-3159 7354:3160-3177 7355:3178-3190 7356:3191-3214 7357:3215-3309] [-1, 7361, 7362, 7363, 7364, 7375, 7340, 7372, 7329, 7368, 7374, 7371, 7367, 7343, 7373, 7359, 7370, 7354, 7355, 7356, 7357, -2]
CCTACAGCAAAGAAGGGCTGATCTGTTCCTTTGCCATTGGGAGGGGAAGGCCTGTCTACA
GGCCTTTAAGAAAAGGGACACAACCCCAAGGATTTCTCACATGCAGAAAGTCACTCTGAT
GGGAAGAAACTCAACTTCACTACTTAAAATTGTAGGGTCTGATTAGCTGCTACTTTATAG
CTTGCAAAGTTATTTATAGTTGTGAGGAACAGGTAGAAACTATCAGCTCAAAATATTAAA
ACCCTACACAGGTATAAGCAACTATAAAAACCCTCTATGGCAATAAGAAAAAATAATAGC
ACTGGGCCAAGGGTATTCTAATAGAAAGGATTTTGTTTTTTAACCTCACAAACAGTATAG
CAACATTATCATATCAGCATACAACAGTAGAAATTCTTTAAATACAGAAAACACAACAGG
GTTTTTAGTAACAAAAAACAATCTCAAAAAGTCACAACTATATCAGACTCAAGATTTGAG
CTTCAAATGCTTTCTTATCTTTCCATCAGCCCTTCAGAAAGGTACAAGCTCAACCTCTCC
CCTATAATTACCTAGGAACCATTATGTTCAATAGCCTAGGTTCACCCTTTTATAAGATCC
TTTCCCAGCATGCTTGTCTGATTACTGGTTATTTAAACCTGGCAGAGACAAACAGCAGTT
AATCTTGAGGTGTATGTTGTAGTGTTCTATAGGTGAGTGTAATAAGTAGCAGTGCTTTTC
TTCTAGAGGTCCAACACCCTGGTGGTGCTGATCCAGCACCATGATTTGGATACTTCATTT
CTTGTTTTCACCACTCCCAACACCAGCATTGATTGGCCTTGTTACTCTTGGAGCTACAAT
TTTTTTATGGGTGATAACCAGACCGAAGACCATTTCACCTCCTATTGACTTGAACAACCA
GTCAATAGGAATTCAGGGAGGTGCCAGAAGAAGTACTTTCTTGCCAGAGAATGAGCTGCT
TGCTTATTACTATGAGGATGCCAAAACTATGTATGAGGCCTTCCAGAGAGGACTCCATGT
GTCTGAAAATGGACCATGTTTGGGGTACAGGAAACCAAAACAGCCATATCAGTGGTTGAC
GTACAAACAGGTGTCAGACAGAGCTGAATACCTGGGATCGGGGCTTTTGTTCAAAGGATG
TAAACCATCACAAGACCAATTTATTGGCATCTTTGCTCAGAATAGACCAGAGTGGATCAT
TTCAGAATATGCCTGCTACACTTACTCAATGGTTGCTGTTCCACTCTATGACACTCTGGG
GCCAGAAGCCATTGTATTTATTATTAACAAAGCTGACATCTCCATGGTGATCTGTGACAA
ACCTGAAAAGGCACTAATCCTGCTTGAAAACTGTGAGCAAGGGAAGATCCCAGGTCTGAA
GACCATCATTCTGATGGATCTCTTTGATGATGAGCTCAAGGATAAAGGTGCCAAAGAAGG
AGTTGAGATCCTGGCTTTTCAGGAAGCTGAGGAGCTGGGCAGGAACAATTTAAGAGAACC
TGTTCCTCCTAAACCTGAGGATCTTAGCATTGTGTGTTTCACCAGTGGAACAACAGGTGA
CCCAAAAGGAGCCATGCTCACACACCAAAATGTTGTTGCAAATGCTGCTGCTTTCCTTAA
AAGTACTGAGACTACATTTGACTGCAAGACTTCAGACATCTCCGTGTCCTATCTTCCTCT
GGCTCACATGTTTGAGAGAGTAGTACAGACTATAATGTACTCCAGTGGTGCAAGAGTTGG
TTTCTTCCAAGGAGACATCAGACTACTAACAGATGACATGAAAGCCTTGAAGCCAACTAT
GTTTCCAACAGTACCAAGATTGCTCAACAGGATCTATGACAAGATACAAAGTGGTGCACA
GAATCCATTGAAACGGGTTCTGTTAAACTTTGCATTAGCCAGAAAACTGGACGAAGTGAA
GAAGGGCATTCTCCGAAATGACAGCATCTGGGACAAAATGATCTTTAAGAAAGTCCAGGA
GACCATGGGTGGCCAAGTGCGTATAATGGTAACAGCAGCTGCCCCCATATCTCCCTCTGT
CCTGACACTTCTCAGAGGAGCATTGGGATGTCAGATTTTTGAAGCTTATGGTCAGACAGA
ATGCGCAGCTGGCTGCACCTTCACAGTGCCTGGAGATTGTACAACAGGCCATGTTGGATC
CCCTCTACCCTGCAATATCATAAAACTAGAAGATGTGGCTGACATGAACTACTTCTCTTC
CAATAATGAAGGAGAGGTCTGCATTAAAGGATCAAATGTCTTCAAAGGTTACTTAAAGGA
TCCTGAGAGAACGGCTGAAGCTATTGACAAGGATGGCTGGCTTCACACTGGAGACATTGG
GAAATGGATGCCAAATGGAACTCTGAAGATCATTGACAGAAAGAAGAACATCTTTAAGCT
AGCACAAGGAGAGTACATTGCACCAGAGAAGATCGAAAATGTCTACATCAGAAGTGCTCC
TGTTGCCCAAGTTTTTGTACATGGGGAGAGTTTAAAGTCCTCTCTAGTGGGTGTAGTGGT
TCCTGACCCTGAGGTACTGCCAAAATTTGCAGCAAAACTTGGAATAAAAGATTCATCTGA
AGAAATTTACAAAAATTCAGTATTGAAAAAAGCTATTTTAGAAGACATGGTCAAAGTAGG
AAGAGAAGCCGGCCTTAAGTCCTTTGAACAAGTTAAAGACATCTACATTCATCCAGAGAT
GTTCACTATTGAACAGGGACTCCTGACTCCAACCCTGAAGGCAAAGAGAGCAGAACTCTC
TAAATACTTTCAGACCCAACTTGAAGCCCTCTATGCAAATATGCAGGAATAATAGGGTGG
CATATCTAAACACACATTGAGATTTCTGTGGAACACCAAAGCACTCCTCAGGACAGTAAG
TCACCTACTGAGAACAAGATTGAATAGAGGAGCAAGAGGAATCTTAACAGGAAGATGATA
CTTATACTTGCCAACTTTATGCCATGGCTTGGACTTCATCACAATGATGACAGTAAGCTA
TTGTGTTCCAGTTTCCTCATCTCTGGAATAGGCACAAGATTCCAAGTAACATGGAAGCAC
TTGCTTTCAGACTGAAGCACGCTGTCTAAAATAAGTGCTTAGGAAGCAAATGGGCAGGTT
CTACTAACTTTCATCCTTTGTCAAAAGTGGTTGTCCCCCCCTCCATGCCCTCCACTTAAA
CTGTGAAATTGCCAGTGGCTGCAAGACTGACCTTTCTTAAGCCTGAAATTTGTGTATTGC
GCTTCAGCTGCCTCTGGTAACCATTATGTGAAGCAATAAATTTTAATTGCACATTCAAAA
AAAAAAAAAA
>TR84314|c0_g2_i4 len=2310 path=[9369:0-93 9518:94-96 9503:97-351 9398:352-375 9542:376-572 9538:573-595 9535:596-682 9527:683-870 9545:871-894 9548:895-900 9549:901-943 9522:944-967 9508:968-998 9492:999-1023 9537:1024-1086 9384:1087-1113 9521:1114-1241 9546:1242-1243 9388:1244-1264 9488:1265-1388 9439:1389-1412 9519:1413-1665 9487:1666-1886 9375:1887-1910 9376:1911-2309] [-1, 9369, 9518, 9503, 9398, 9542, 9538, 9535, 9527, 9545, 9548, 9549, 9522, 9508, 9492, 9537, 9384, 9521, 9546, 9388, 9488, 9439, 9519, 9487, 9375, 9376, -2]
CTTGGAATCTATGGTAATCAGGTGAGTTTTCCAATCACTGGAAGAAGCTGAATGTTCCTC
CAATCTTTAAAAAGAATGATGAATTGACTTTGCCTGTTGCTGAAGATTTTCATCTCCTTA
ATGCATTGCAGATATGTCGAAAGGACACAAGCTGTCAGGGGCTGGCAGTAACCAGCCCCA
ATCAAGAACATCCCCGTCTCCCTCTGGGTGTATTTCATCAGATTCCCAATCTGCTATTTT
GCTCCTCACTGTAGAAAATGTTCAAAAGCTAGAAAAAGAGTATTTGACTGCAAAAGGAGT
CCTTGGTAACCAATCTGTGGAGGAGTACGTTAAGCAGAGTAATCTCTGTTTGCTGGAGAG
AGAGAGGAGTGGGGAAGTCAGCGGAGAGCATGTCCCAGATAAAAAAGATCCGGAAGGTGC
CATCTCCTTCCTTCCAAGAGAGCCGGCTAAAAGGTCCAGGGAAACTCACTTGGAAAAGGC
TGAAGAAATGTCACACAAAGGCAGCTTATTGGCAGAATTTCAGGCAGATTCTCTATCAAC
TCCGCATGCTGGTTCTAAGTCGAAGGAGTCAAAAAAGTCTGCTGATGGATCTTCCGCCAC
TCACAGAAGATGTGAGGTTGAGGATTTGGGGACCCAGACAGAATGGAGTTATTCAGACAA
ATCCCTGGCATCCATTGAGAATGCTATATCAGTAATCAGAGAGGAGAAGAGGAGCAGAGA
AGATGCGGATGGCAAGGACAGTCCTGAGTCCATACCAAGTCAAGGCGTTGTGGTACTCTT
TACTGACATAGGTGAAGAAATTGAGACACAAGAGTCTGAAGAAGGAAGCGAAGAAACTAA
CCAAACAAAATCCAGAGATGAAGTTGTGAGAACTGAAAGTGATGCAGCAGGAGGAGAAGA
CAGGAAGTCAGATGATGAAGCCCCGGGGCTCGATTCAGAAGAGGCGATTCGTGATGACCT
GAAAATAACTACCCTGTTCCTACATGAGGAAAATCACTTTGCTGAAGTACATGAAAACTG
TGAATTTTGTAAGGCTGTTGCAAAGCCCATCCCAACAGCAGAAGACCTGGACACAGAGTC
ACTGGAATCTTTTTTGTGCTGCAGGACGTACAAGGAGGTGTTTGAGTGTGTGATCAAGGA
GCTGATGGAAAGCACATCTGATGACGAGATTGACATTGCTCCTCATCCTCACCTTTCGCA
AGCAGTGCTAGAGAGTGAAACCAGAAAGAAACTTGAGCAACAGTTGAAAGAGAGAGGTTT
TGATAAATACAGGGAACTGTATGAGCGGCATATCAAGTTTGGTGCCTTGACCAAAATTTC
ATTTAAATTCTCGCAACCCCAAGAAGAGGTCCCAGTTGTTGGTCCAGCGCTGCCTCAGAC
TCTTGAAGAGCTGGACACAGAGTTCAGAGCAGAGCACTTAAAGAATTGTCATGCTCGTGA
CCCTGTAAGAAGATATTATCCTGATGGGCAGAAATTCTTCCTTCTTTTTCCAGATGGGAC
AGGTCAGGTTTTTTATCCATCAGGTAACATTGCCATCCTGATCGTGTATGTCAAGGAAGT
ACAGTTTATATACATCATCCTAGAGGATCACACATACTCAGGGATTCGAGCATTCTTCAC
AAACCGTGGTTATGCCACATGCTACCATAGGAATGGGCTCATCTGGCTGAATCTGGATCG
CCTCACTGGCTCCTACTTTGATAAGAAAGGAAGAAGACAGAAGCACTGGAGTTGGCATGA
CTTCAGCCATCATGTTCATGCACCTCCTTTCCAGCCCATCTGCATGAAACTAAACATTTA
TATCAGGATTAAAATTGTGGCTCAGGAGCAAATTTACTTATCATTTATTAAACAACAAAA
CTGCATCTATTTCAACATGGGGGCTAGGCTAAAGTTGAAAGACACAGCCACACTCCACTT
ACTTAAACCAGCAGAAAACCAACTGGGGCTACTCCTGCACTCCAAACGCATTCAGATCAA
CAGCCTCCTGGCCAAAATGAAGAAAGTATTACGAGACCTGCAGCGCACACCATTAAACAA
AATTCAGGCATTGCCTCTTGTTCTAGCACAGTTGTGTAAACTGCTGAAATGGAGACGTAG
AAAGACTCTTGCCCAGTAGACACTCTGGGTGTTGCAATGTTAGATTTCCCTCTAGTCAAG
TAAGGTTATGTGAGCAGTTCACGGTGAAAACAATAAAACTCATTTTCAAGCATGTCCTAA
GTGTTTAGCTGTATTCCAGTGTAAAGCATCTATGGCACTAAACAGCACATTTGAAAATAT
GCAGTGGATTGTATATTCCTATGGATAGAC
>TR84391|c0_g1_i1 len=2878 path=[6295:0-394 6296:395-418 6329:419-575 6309:576-599 6326:600-790 6330:791-814 6331:815-887 6324:888-917 6320:918-1253 6287:1254-1277 6323:1278-1610 6312:1611-1634 6319:1635-2051 6284:2052-2075 6322:2076-2284 6303:2285-2308 6318:2309-2645 6306:2646-2669 6307:2670-2877] [-1, 6295, 6296, 6329, 6309, 6326, 6330, 6331, 6324, 6320, 6287, 6323, 6312, 6319, 6284, 6322, 6303, 6318, 6306, 6307, -2]
GTGCCATTAAAGGAGGTTGAGACTCTGCCAGAGGAAATGCTACTGTGGGATCACTTAATT
AAAACGATAACGGAACAGGGCTCCGCAGGGACACATGCCTTGATAACAAAGCCTCTAGCT
TGTCTGAGTAATTACCCAGGCCTCTGTCTCCCCCAAACACCAAACCCTCCCCAGAAAGCT
GCTGGGAAGAGTCCTGTCCCGTTTGTTCTGTGCACCTTCCCCAGGCATTCCACTGCACTG
CTCCAGAGCTGCCACTTTCCAGCGGGGCCTGCGCCCTGGGATGTGCCCCAACAAGCATCC
AGACAAGCCACCAGCAGACTGAAGGAGCTGAATATTTAAAAAACCCTGGAGTTTAATAGT
ACAAAAGCCAATGTTTAAAACCGATTCTACACACAGAATGTGTTAGGAACCATGGAACAC
AGGACTATTTACACAGACAGACAGAAGAGAAAGGCAGCCCCTAGCCACATGGCCGGACAG
AATAAATATAGCTGCACTATTTACATGGGGGCCTCCTATCAGCCAAAGAAAGCAGCATTC
CTGACACACAACAGCGTCAAAGGTAACAACACCCATTCAGGGGAAGGGAGGTTGGCAGAC
GACTGGCCCCGTCCTTACTCTCAGTAGGATTTGGGATTTTAACATCCAGTTCATCAGGGT
AAACAGAGAGGAGCCAACTGGGCTTTGCCACATGACCTCATTTTCGGAATCTGTCTGACT
AGGGCTTCGCAGTCTTGTTCAAGTTGCCATTCTGCTCCACAGAGAGGAGGGGCCAGGAGG
ACAAGGGCCTTTAGGGAGTCCAGGATGCGGATGAGAATGCTCTGAACATCCTCAGTCTCA
GACTGTAGCAGCTTCAGGGCTGAGGTCTATCCCGGAGAAGTGCACAGATTTGCCCGCCGT
GGAATGGGATTTCTTTTCCTTCTTCCCTTCTATGCTGTTCCGAATTCCATAGCCAAAGTA
GATGGCAAAACCTATGACCATCCAGACAGCAAACCGGGCCCAGGTCCCAGCACTCATCTG
CATCATGAGGTAAACGTTAACGAAGATGCTGAAGAGCGGAAGCAGCGGCAGGAAAGGCAC
TTTGAAAGTCAGCCGGGCGTTGCTCTGCGGCTGCCTCCAGACAATGATGGTGGAGAGCAG
AATAAGCACCAGGATGCCTATGCAGAGTACGATCCAGCCCACACTGCCCTCCAACAGGGA
GTCCATCCTCTGGGCCAGGATCAGGCACAGGATGGTGATCCACAGAGCGACGGCTGCGGT
GCTGATGTAAACAATTTTCCCTGACAAGCTGGTTGGAGTTTTGCTGGGGGGGTTGAAGAG
GCTCGCCAAGGTGGGCTTCTCCTTCAGTGCAGCCTGGGAGTCACTGACTATGGGGTTCAT
GACGACTTTCTCCTCCTCGTTTCCATTCAGCTCCACCATCTCCAGGCCCTTTGGAGAGCT
CAGCTGATCCCGCTGATACCTGAGAATCAGCACACAAACAGAAACCAGAGAGTACGCCAG
AAGAGTGCCGATCGACATGAGGTCCACCAGGTCCTTCAGCTCAAACACGAGCGCCATCAG
GGCAGCAACGATGCCAGACACAATGGTGGCCACCAGGGGAGTCTTTGTCCGTGTGTGCAC
TCTGGAGAGGAACTTGAAGAGCAGCCCGTCCTCTGCCATGGCATAGATCACCCGGGGCAT
GGGGAACATGGAGCCCAACAAACTGGTTGAGAGCGCACAGAGAGATCCAACGGCTACAAC
ATAACGGGCAGGCTCCCAGCCCACGTCTTTGAAGGCCTCGGGCAGGGGACTGTCCTTGTT
CAGCAGGTAGTAAGGTACCATGAGGGTCAGGGCAGCAGAAACACCAAAATATGCCACAAA
GCAGATCAGGAGAGACACAATGATGCCAATGGGGATAGAACGCTGAGGATTCTTGGCCTC
CTCCCCTGTTGTAGCGATACAGTCAAATCCCACAAAGGCATAGAAGCACGTTGCAGCTCC
AGCGAGGATCCCTTGAAATCCAAAAGGAACGAAACCCCCAGATCCCAAGGAGCCAATGCT
AACGTCCTGGCTAGTGGCCACGGCTGAGTGGTTGTAATAGTCTTCTTCAGACAGCTGCCA
GTTCTTGACGCTTCCCTTCACAAAGCCAGAGATGATGACAAAGCAGAGAACCAGTAGGTT
CACCGAAGTGAAGATCTTATTCACTAAGGCAGATTCACTCACGCCAAATGCCAGCAAACC
TGTGAGCAGCAGGATCAGGAGCAGTGCGAAGAAATCCGGGTACTCGGCTAGCACACCCGG
CACATTCAGGGAGGTGCTGCTTCTAAAGAAGACTGAGATGTGGTTGCCAATGATATTGTC
AAAGGAAGAACTCCAGGCTCGGGCAACACTCGCCGTCCCTATCACGTAGGACAGGATCAG
GTTCCAACCAGTTGTGAAGGCCCAGATCTCTCCCACTGTGACGTAGCTGTAGAGATAGGC
AGAGCCGGTTTTGGGAACCCGGGCCCCAAATTCCGCATAGCAAAGCCCAGCCAGCACAGA
GGAGAGTGCAGCAACCAGGAAACAGACAACAATTGAGGGGCCAGCCTTTTCCTTGGCTAC
TTCCCCAGCCAGCACGTACACGCCTGCCCCCAGCGTGCTGCCAACCCCCAAGGCGATAAG
GTCCAAAGTGGAGAGGCAGCGGGCCAGCCGGGTGTCCTCCACGCTGAGATCCACAATTCG
GCGGCGGATCAGCTTCTTGCCAAAGCCAGTCATTGTTTTCTCAAACATTTTATCCACTCC
CAGGAGGTGTCTGACTACTCAAAACCCCACGCAGGTCCCGCCCGTGCCAGCTCCGGAACT
ATGAATGGGGGGCGCGCGGGAAGCAGCCGCCTTTTTACCTGGGCGGAAGGGGGCGGGG
>TR84404|c1_g1_i5 len=4303 path=[11076:0-791 11107:792-808 11124:809-881 11123:882-899 11118:900-1032 11122:1033-1209 11072:1210-1230 11117:1231-1247 11111:1248-1271 11100:1272-1952 11056:1953-1976 11057:1977-2009 11058:2010-2033 11110:2034-2442 11081:2443-2466 11120:2467-2723 11116:2724-2989 11010:2990-3019 11098:3020-3209 11033:3210-3233 11108:3234-3401 11048:3402-3425 11097:3426-3503 11095:3504-3527 11096:3528-4302] [-1, 11076, 11107, 11124, 11123, 11118, 11122, 11072, 11117, 11111, 11100, 11056, 11057, 11058, 11110, 11081, 11120, 11116, 11010, 11098, 11033, 11108, 11048, 11097, 11095, 11096, -2]
GTTTCTTTTTCTGTGTAAATGGCACTATTTGATGCAGATTACAAATGGCTTCCTTTCCTT
CAGTAAACAAAAATTGGAATAATAGTCCAAATTCTACAAGGAAACTAACGCAAACACAGG
CAATGAAGACTTTGTCCTGACTCAGTTGACGATTTCACCATTCTGTCCCCCAGCTAATTA
GGCTCTGCAAGCTTTTAATTTTACTAGTAAGGGATTAAAAATAAAAGTCAAGAAAACCAA
TGTGTTTGAATGTCAAGCATTGCACACAATCACAACCTTCATGTATTCTTAACATTGCAG
GTCCTTCAATAAAAGGAAGAAGATCTTTTATTATAGGTGGGTTAGTACAAGGAGGATTTC
CCTGCAAGGGCTTTGATTGGAAGTCTGATTTTAAAAGAAATGGTAAAGCTGACCACACGG
TTGTAAATCCACAGCCTGGAAGGAGGAAAGCAAAAACACAGCGAGCGACTGAAGTGTCTG
TAGCTGCAATGTTTGTGGGTTAGATGAGAAACAAGCGCGGAGTGGAGAGGGGGGCGGGTG
GAGGCAGAGGGTGGCTGGTGTGATTTGTTTGGTGATCAGAGCCAATAGAAAGCTTAGTCT
TTGATGATATCCCCACGCAGTGCCTGAGAAGAGTCAGTGCTGAGTCTCCAGTGTTCCTTT
CACATCTGCACCAAAGCGAGCTTGAGACCCTGCAAAGCAAGGCATGCGCTCCTCATTCGC
AGCTCTTTTAAATTGAGCTCTTATGGGCATTTGCAGCAGCCTGGTTGAGTCAGAGCTGAG
AGGAGCAGCAGCAGCGGGAGACTACACTTAATCACTCCATTGGATATATAATAACCTCCA
GGACGCAGAGAACTGAAGAAAACCCCTCAGCTGGTTGCAGGAAGTGCTGAGTACCCACCC
GTCAAGTGTTTCAAGATGGGCACCAAAAACTGAGGGACCCAGAATTACAAGTAACGTTCG
AAAAAGGTGGACCAAAAACCTGGATGTGAATTGCTAGCACGAGGCACATCAGGCTGAGAT
TACAAGGCATCAGAGACGTTGTAAGGCTAAATTTATTAATGTTTGCAAAGCACTCTGAGA
CCCTCACACAGAAGACACTCTTGAGACGTGCAAACTACTACTATATCTCTGAAAACCACA
TTATTGATGAGAGGAGTTACTATGAAGAACAGCAACAGAGGTTCAGTGGCCTAGGCATGG
AAGCTATTAGGATGCTCTGGAAACTTGCCTTATCTGTTTTTCTGGTGGCGACCTTGGTTA
AAGTAACAGATACCAGGAAAAACCGTCCTGCAGGAGCAATTCCATCTCCCTACAAAGACA
GCACAAGCAACAACTCAGAGAGGAGGCAGCATCTGAACAAAGAAGTACTGGCCTCCAGCC
AGGAGGCCCTGGTGGTCACTGAGAGGAAGTACCTTAAAAGTGACTGGTGCAAAACCCAAC
CCCTGCGGCAGACTGTCAGCGAGGAGGGCTGCATAACCCGCACCATCATCAACCGTTTCT
GCTATGGCCAGTGCAACTCCTTCTACATCCCCCGGCATGTGAAAAAGGATGAGGAATCCT
TCCAGTCCTGTGCTTTCTGCAAGCCTCAGAAAGTCACCTCCTTCACTGTGGAGCTGGAGT
GCCCTGAGCTGGATCCACCTTTCCGACTCAAGAAAATCCAGAAAGTCAAGCAGTGCAGGT
GTATGTCTGTGAACCTCAGCAACTCAGACAAACAGTGAAAGCAAGTATCTGGCTACTGCT
TGGCATCACCCCATCGGATTTGCTGCTGTCTCTCCTCTTCCCTGAGCAGACTCATTGTCT
GGTTTTCTTTCTTCAGGATGCATCTTTCTAGCACGGAAGGCTCACTTGTCATTTGCCTAC
TGGAACTAAAATTTGTCCTGGGCTATGTTAGGCACCTTGCCATAAAACCTCAACATATTT
CCAATATAATCCTCTTAAAATTTAATTTTAAGGGTGGAGCAGGCCCCTCCGAATTTGGGA
TTGATCATCTAGGTGACCGATGGCTGAATCCAGCATTAACGTTTCCACTATGTGGGAAAA
ACCCTCTGCCCTACACTCCAGTCCTTTCTGTGGGAAGAAAATGTGTCTTGCTACCTTTGC
CATCTCACTCAGTGTTCAGTCTGGAGCTTTTCACCTTCATATTTAAGCGCTTGGTGCTGC
CAGCTGTGGCTGTGAGGTGCAGCTATGGGATACAGTAGAGTACTAAAAGAAAAATGAGAG
GCTGTGATCATGATGAGGGAACTCTAACTGTAGGATGACAGAATGGCTCTGCGCTCCTTG
TCTGAGATGGAGATGAGCATGGGGAGAGGGAATGTTAGGTCAGCCACAACTCTCTCAGCA
GCTACCGCTTTTCCACCAGCAGACTGAAGATGGATTCTTGTGCTGCTGCAATTTGACTAT
ATCAAACACACAGTCTCTACAGCAATGTTTATTTTGTAACCTAGCTATAGTAAAGTTGTT
TAAAATATTATTAGACCTAGCCATATATTTTTTTCTTCTGGCAGAATATTCCAAAGATTA
GATTAAAGTGTCTTGAGTAAATAGACTTGATTGCTAGGTCAGTCACCTGACTTGAAACTG
ACAGGTTTTGAATGGGCTTTCAGTAGATTCTGCCTTTAGTATGTTCCCAAACCCATCCAG
TTATTGCTGTGTATTTATACCTGTGTGGGGTAGGGTGGGGCGGAGGGTATTAACACTTGT
GGGAGCAGTATTCCACTTAAGTTATTAAAGCATTGTAGCACAAAGGACAGATTGCAGTCA
TTGTTGCTTTGAATACAAATGCTGCCTTACGTATCAGTTTCTTCAGGTGTCGGGAGCATC
TTCCACACAGTGAATGGGAATCAAGTGGCCTTTGTCATGTTGAAAGAAGAGCAGGCTAGC
AAATGCTTGTAGAATGTGGTCACAGCTACAGAAATGAGGAAGAGTTCTGTCCCCTCCTCT
ACAAATTGGGAGGGAATAAGCTGTTGTAACTACTGCAGCACTGTTGCCCCATTACACTTT
TGATATAGGGTTATAAAGTTTAGCATGTTTGTATATTCAGTATGTTCCAGTTCAGATTTC
TAAGACCAGTGGCTGTAATGTCTTCTCTTTAAACACAGTAAGTTAATCAAAGAGCACACC
AACTAATACAAGAGACTAATGTGTGACCTTGTTGCATGTCTTATAGCTTAGCATCTGCAA
TACTTCTGGGCTAATGAAACCAGCCTGTGGAGCACTTCTCTGGCAACGTCTTCAGGAATG
ACCAATCCCAAGGGTTAAAAGTGTTACAGACTGTTGCCAGCTATGAGTTCAATGGCACAG
TTCACTATTATGCGAGGCAGGCTGCTTTAAGAGGCTTTTGGTACTGATCTCTGCTAGAGC
TCACCAATCGGTTTACGGGGATTGGCACGGGGAGGATGGGATCGGGTAGGTATGTTACCC
TGTTACAGCTACATTGCGTGTATTTTCTGCCTTGTTGTTACACAATGTCAGAGCTGCCCA
GGGAGACGCCTAGTCCAGGGCTCGCTTTAGAGGCTGTTATTGCTCTGCTGTCAGCCATAT
GAATGGGCACTCCTGAATCCAGGTTATTGGGAGTTTTTTGATAGTACAGAGGGAGTTTGA
AATGCCTGCAACCCATTAGGGTTCTAGGATTATGAATGTGTCCTTGAAGGAAGAGATTGT
AAAGTCAGGCCCTTGTGGTTAAGACTAGCTAGAAATGCCCTGGGCCCTTCTTAATTATAT
TAACTCTACAATTATTTAAGGAAAAATATGCAAGAATGCTTATCATTAAGCTACTCCCAA
GCAGGGTTTCTCACCAATTTGCAATATGAATATGCTGCAGCATGAAGCTCCTCCTTGGGG
CTGTTTGTATGTAAAAACTGAGTAGAGCTTGTAATGGTTCAAACTGTATTTAATTCTTGT
TTTATAAATGAAAACAAAATGAAGAAATACTATAATTATTTTATAGGTGTATTATTAAAT
TATAGAACAAATAAAGATACTCTAGGGTTATATGGAATCCAGGTGTGTGGGCTTTGCTTC
TAACTTCAATATTTTACCACTACTTTAATTCATGGATCTGTCTCTGGTTCTGTGAGGGCT
CAGTTTCAGATTTGCCACAAGACTCAGCCAAAGGACTATGTAGTTGTGCTACCTTGGAAG
CATGTGGGACCAAGATTGATACAACCTGCTCTTGAGTTACCTTCTTGTGTGGCAGTGATG
AGGGGCAATAACCTTAACCAGCCCTATAACTTGAGGTAAATCACATCCCACTCACAAATG
CTTGTTTAGCCATGCTGCCGCAAGACTTACAATCATAGAATAT
>TR84511|c2_g2_i3 len=4409 path=[11451:0-534 11452:535-556 11453:557-558 11671:559-580 11665:581-943 11678:944-951 11664:952-975 11653:976-1043 11634:1044-1068 11618:1069-1176 11433:1177-1200 11676:1201-1572 11679:1573-1591 11677:1592-1615 11669:1616-1677 11680:1678-1679 11667:1680-1700 11659:1701-1714 11649:1715-1911 11681:1912-1933 11415:1934-1962 11673:1963-1993 11666:1994-2003 11657:2004-2004 11648:2005-2432 11627:2433-2601 11436:2602-2625 11609:2626-2725 11639:2726-2811 11626:2812-2835 11608:2836-3036 11655:3037-3079 11647:3080-3103 11638:3104-3131 11606:3132-3155 11623:3156-3237 11488:3238-3261 11605:3262-3683 11588:3684-3707 11589:3708-3741 11590:3742-3765 11591:3766-4408] [-1, 11451, 11452, 11453, 11671, 11665, 11678, 11664, 11653, 11634, 11618, 11433, 11676, 11679, 11677, 11669, 11680, 11667, 11659, 11649, 11681, 11415, 11673, 11666, 11657, 11648, 11627, 11436, 11609, 11639, 11626, 11608, 11655, 11647, 11638, 11606, 11623, 11488, 11605, 11588, 11589, 11590, 11591, -2]
GAATGGGATGCTGGAAAACTCTGAGAGGGTGCAGAAAAGAGCCACAAAATGATTCAGAGG
CTGGAGAAAATCCTGTACAGTGAGAGACTTAAATAGATAAATCTGTTTATCTCATCAGAA
AGAAGATTGAGATGCGACTTGATTACAGGTGAATGCTACTTTGTTACATGAGTAACTTGA
CAGAGAGAAAATAGGGGTATTTAAAAAGGTCTTTAATCTAGGAGAGGAAAGCATAACAAG
AACCCATGGCTGGCTGGAAGAGGAAATCAGACAAAATCAAAGTAGAAATTAGGCACAATT
TTTTAAACAATGAGGGTGATTAATCATTGGAACAAACTACCAAGAGCAGTGGGGAGGGGG
TTCTCCTTCTCTGGCTGACTTCCAATACAGACAGGAGGCCTTTCTGGAAATTATGCTTTA
GGCAAACACAAGTTATTGGGCTTAGTGCAGGGATACCTGTGTGGAATGTAATGGCCTGTG
CTATGCACGAGGTCAGACTCGATGATCTAATGGTCCTTTCTGGCAATGCAAATAGATGGA
TATAAAAATGGCATTTTATTCAAGACATTCCAAGGCATGCAATGCAATTTGTGATCTTAC
ATTGAACTTCATGTTAATGCAACACATTTCATTAATCTACTCAGTTTTGATGCTGTGTAT
ATGGTACATCTCCTGTGAGAGATGCCTCACAGCTCAGAAAAATTAACTGCTTTCTTACTA
GGAGATTGTTTTTACCCAAACAAAAACAATAGTGTTAAAATGAAGAAAAACACCTTAACT
CAGTCTCTTGAGAACATCACCCAACTGTACTTTTGATGATATGAAGTTATAGTTTTCGGA
CCTGATCCTATGATGTGCTGAGCACCATCGACTCCTATAGGAGATGTGGAGAAAGGGCTC
AACTTCCAGGGAAGTCACTGTGTGTAGAGGGTACTCAGCACCTTGTAGGAGATGCTCAGC
ATCTTGCAATTTTAGACTCTTGGAACCCATCCAAACTAGAGCCCAAATGCTACCACACAT
GCATGGATTTATGAGCTGTAATTTTTGGGCATGAAGATGGTGGAGCTGACAATTTAGGGG
GCTGTTAGGCTGCACTGGTGCGATTCAAATGCTGTGGATTATCCTTCTCTTTCAGAGCCT
TCACTATGCACTAAGAATATTGCGGAATAATGGATATCGTCTTGCTTGCTTGGATGTGCT
TCATTACAAACTTCCATCTGCGGTTTTCTAACAAAACAGTCTCATACGCTTGATCAATTT
TAAGTTGTTTGCAGATTCAGTTTTCCTTATCTCTGAAATAGTTCGCCAGTTTCTCTACAG
CTTCCACACACACGCTGGGATACATGCCCTCAGAGTAAGTAGCAACCAGGATGTATGAAT
CTGTTTTCACAGCTATCAGACCTATGTCCTCATTTTTAAGATAGATGGAGCACTCATCTG
CTCGGACACATTTATAATGCTGCTCCTTGAAGTAAAGTCCTTCCCTTCTGACGTGTAATA
AGTTCTTGAAGAAAGCAGAGCTGAGGAGTAAGGCATGCTGTGGCTGCAGATTAAAGCCAG
GGGTTGATGCCCACACAGTCTCATCCTTTAATCTGATGATGGCCGCATGTTCCACATGTT
TTGTTTTGATGAGGCAATCATTGAGCAAAGATTGAATTTGGTTCATTTTCCTTCAGTTCT
AGCCAAGCAGCGCTGCAGCGCCTTTCTCAACTGGTGGGCGTGGCCTTTTGTCTCAGTACC
TTGATTCGCTGAGGCGACACGCCTTCTTTACTGATTGGTGGAGTGCCCTGTCCATCATAA
AGGAGAGGCTCTGGCTGGCGTTGCCGTGGGAGCGAAGGACGCGTAACCATCACAAAGGCG
GCGGGATACGAGCTGTACATCACTGACTCTCCCCGCTCTCCGCTCGGGCTGGGTGAGGCT
GTTTCTCCTCATTTTGGGGAACGGCGAGGCCAGGGCATTCCTCCCCGCCCGCCGCCCTGC
AGCCTGACTCAATAACATCCCCAGAGGCCAAAAGAGGAAGTTTGTATGAAGACTGGCTCA
TAAGGGTTTACTGTCCAGGATCCCAACGCATGTATGATGTGCAAGCTCCAGAACAGCCTG
TCCAGAGAATCTCACCATCAGTGTCCGAGAAGATCAGAACAATAAGCACTCTGTGCAAAA
GAAAATCTTCAAAAGATTGGCTAATGCAGGAATCCTCAACTCCTTTGCAGCCCTGTTCAG
GAGCACCTAACATGGGTGGTTCAGAGAACCAATGGTTACTAAAGCTGAAATGTCCAAGGT
CCCAGACAGAGTATGACCTGCAGACTCCAGAACAGAGGGCCACTTCATCCCTGGCTAGGA
GCAGATCCCCAAGCACTTTTGGCAGAAGTGCTTCTGAAAGGAAAAAAGCTTGTGAAGATT
GGCTAACACAGAAGCGGTTTTCTCAAGTGCAGGCAGTATCTAATGAAGGCCAAGATATTA
TTGCTGCTACCCAGTCCATCTTGGACAGAGAAAATTATTTTGTAAAGGAAGTGGACAAGT
ATTTGAGACACAGAGATTTCTTAGAGCTGAGAAAGAAGGAGATCCAGTACAAGAAATGGC
TGGAGTGTGTTTCAGAGCCGCTGCTGCAGAAAATTGAGGACAAAGTTGACAGCCAGTCAA
GTGAAGAAATAGAGGAAAGGAAACGAAAGCAGCTCTCTCTATATTTAAACTACTGTAATA
AGAAGGGTAAGGTGGCTTTGGAAGATTATGATTCTTCAGAGTACGACCCTCTCTTCCTGA
ATACACATCCCACCTATCTGAAGGTGTCAATTCCACCTTTACATGATCCGCTGTTAAAAG
AGGTGCAAGGAAGATTTCTTGAGGGCAGGCTTATCCAGCAATGTGAGACAGGAAGAATAT
ACTCGGCCAAAGAAATGAACGACCTATATAAGGCAAAGTTGCCATTGCTTCCTTTAGGCC
GGCAAAATATGGATGCAGCTGAATGGCTGAAAATACCCCCAGGATACATAGAAAGTGAGA
TTCGGCAGAGGAAGAGGCGAAGGGTGAAGAGAAACCATAACGCTGGCACCCTGGACTTCA
AGGCCTGGGCTGACAGCACGTGTCCTCCCACCCTTTGGAAAGAGGAGATGTATATCTACT
AGAAAGTTGGTCCTGGGTGCACATACCAAATCTTTCTGCCAAAGCAACTGACCACTTGCC
AGTTATCTTGACAAAATGCAATAAAACCAGCTTGCTAACCATTCCTTTCTGAACTGCCTA
TTGCATAACAGTACAAACCCCAAAGAAATGCAAAGTACTCTGCGCTACATGGATTTCCAG
CCCCAGTAACAATACTGTACAGACTACAGATCTGAGAAAGTTAAAATGGCAGGAGCTTCA
TTTAAAAATGTCACTGCATAGAGACAGATGACAATGCTAAAACACTGAAGTTTATCGCAA
TGCTGTGAAATGTTTGTATTGAAAAGAGAAATAAATCACCGACATTTTCCCTACCTTCCC
AGCCATTATATAGCCTTCTTAACAATCCCAGAGACTGCCTAACTAAACAGACAACAAGCA
AGACAGGAAAAGGACATTTCTAGAATCTGCACATTCCTATATAAGGTGCTCTATTACGAC
TCCAGGTCTGATTTACTTCAGATATCAAAAAGTGCAGTGAAAACGTGTTAGGGAAAGCAG
GTCCCTGGGTTGTCCTTTCCAAGACCTTGAAGGAGACCAACATTCACTTACTAGTTCCAG
ATCTTGTTTATTTTCCAGTAGGCTAGAACTCTGAGGATGGGGCACCTTGAGAATCTCAAA
AACAAATCCTCTGTCTGAACAATGAGCAAATCAAAGTGCCCCTGGCCAGCCAACCTCAGT
TTGATGGAGGAAGGTAAGTGTAGCTTCTATAGTAGTTAAACAACATTCTCAAGCAACTGT
TTGAGCTGGTATTTACTTCACTGTTAAAACTTTGTACGTGAAAATAAATGTATGCGTGTG
AAATATAAAATAAAGTTTGCTTACTAATATCATGCCACATTTGAAAGACTTTCTGCTGGA
GACTAATAAGGTGCACAAACTGAGATGACTTAACAACAATGGTCATAGAAAGATTGAGTT
ACCCCAACCAGGCATGGAAGTAGAAGGCGCATCTTCCTGGAAGACCAGTACTTACCATTC
CAGCTGTATTAACTTCTGCCAATATTCTACAGATTGAATAGTTTTAATACCTTTAAAATA
TTGGGCAATTACCCCGTCTCACTAGGGGTAGGCTGCGATTAAATACAAAATGCAAAGGTT
TGGCAATCACACCTTATTTTCTCACAACAAAATGCTGTCCCCTTAAGATGTATAAAACAA
ACATGATTCCCATCAATTAGATAGACACAATGTCTCAAAAGCTGCCAAGATTTTTTTTTT
TTATTTAGGACTAGAAAAATTGAACCACG
>TR84514|c0_g1_i3 len=3118 path=[8088:0-485 8300:486-607 8281:608-709 8333:710-733 8338:734-809 8279:810-847 8257:848-1060 8104:1061-1084 8311:1085-1354 8155:1355-1378 8297:1379-1558 8334:1559-1582 8339:1583-1624 8340:1625-1642 8318:1643-1648 8310:1649-1666 8296:1667-2156 8335:2157-2158 8330:2159-2310 8327:2311-2479 8324:2480-2498 8332:2499-2499 8331:2500-2503 8328:2504-2527 8325:2528-2580 8301:2581-2662 8226:2663-2667 8283:2668-2759 8260:2760-2838 8225:2839-2991 8163:2992-3015 8164:3016-3117] [-1, 8088, 8300, 8281, 8333, 8338, 8279, 8257, 8104, 8311, 8155, 8297, 8334, 8339, 8340, 8318, 8310, 8296, 8335, 8330, 8327, 8324, 8332, 8331, 8328, 8325, 8301, 8226, 8283, 8260, 8225, 8163, 8164, -2]
GTCCTTAAATGCAAGTGCCCAGTATAATATCAAGAATAAGTCTCTATCTACCTCTAGAGT
CTCCTTTTTATTAAAAATATTGCTGTGGGTTGTGAAGAATCTCTGGTCACAACAAGAATG
TTGGTAACGTTCAGGAACGTTCAACGCACATTCTGCTTTGGTTACCTGGACTAATCTAGG
TTAAAAATGTTTACAAATGTGCACAACCCATGTGTGGAGAGTTATAATTTAAAATGATGT
TCTTGAATATTGTACAGTTAAATGGTTACCTACAAAACATACTAGGCAGATATAGAAACC
AGACCAGTAGCTGCCTGTGCAGAATGTTACTTAATTGGTGGTAAGAACATTGAATTTTTG
TGAAGAGCTGTTTCACTGCTGTGTCCTGCTTTGTCTCTTTTGATAGCTTTTTCCACTGGG
TTTTCCAGATCTTCCTCTGGAATAACTTGTTTGGTTGTGTTCTGCACTTTATTTTCCATT
GTGTCTGAGGAAGATGCATTGAGAGTTAGTCTTTCACTTGCAGCAGTAGGATTTTCAGTC
ATTTCACATTTTACTTTATCAACCATATCTTGACAGGTGTTTTCTTCTCCTTGTCCAGGC
AGTGTGTGTTTATGTACATTCTGCTTCTTCTCTAGTGTGAAGAAGGAGCTTTCACTTGCA
GAGTGGGGATTTTGTTTTGATTTATGTATTCTTGGTTCCTGGATCCATGCATGCTGCATT
GCTTCATCTGGAGTCATGCGAAGGGCAGGTTCCCACATTAGGCAGCCTCTCAGAAAATCC
AGGAAAGCAGCATCATGGGTTTTTAATACCGTACTTAGATCCTTGGAGTCTGGGTGTCTT
TTTTTCCCCCTGCTGTTTGTTATAGTTCTAGGAAAACCTCTGGAATCAAAGAATGTTCGT
CTTCTTGATGCAGTCTGAATAAAATCAGCTGGTGGAAGACCCAATATCTCCATGATGCAG
GCAAGTTGCTCTACTTCATTCTCTCCTGGAAAAAGGGGATAGCCTGTGTAAAGTTCAGCC
ATGATGCATCCCAGGCTCCACATATCAATAGGAGTAGCATATGGGTGACCAAGAATCACT
TCGGGGGAGCGATAAAATCGGCTCTGAACATACGTATACACTCTTTGGTGTTCATAGCAG
CTTGATCCAAAGTCAATAACTTTAACTGAATTTTGACCTTTGTGATATAGCAATATGTTC
TCAGGTTTCAAGTCACAGTGGATAATTTTTTCCCGGTAGAGCATTTGTAAACATCTCAGC
ACACACTGAGTGAATCGTCGAATCAAAGACAAACTAAAACCTTGGAACTTGTTCTTTTTG
ATCAGCTGATACAAATTTATTCCTAGCAGTTCAAAGGAAATGCAGAAGTGATTGCGAAAG
TAAAAGCATTCCTTCATATGGACAACATTGTGAGAATTGTCTTTGTCCTTCTTCCGAAGA
GCATCGAGAATCTTCACTTCTACCAAAGCCTGATTGTGAAATCTTTTCTTGTTCCTTATT
ATTTTCACTGCCACTAGTTCATTGGTTTTATGATCCAAACATTTTGCTACTTGTCCAAAT
GACCCTTTCCCAATGACCTCTAGCACTTCGTAGCGGTATGCGATATGGTCATGTAGGACC
TTTATATAAGTGCCGTGTTCGTCGTCATAACAATTATTATTCTGTGTTTCAGGTAACCCT
TCAATCTTTTTAGCTTCCAGCCCAAGAAACCACAGCTCTGCATAGTTGAGAATTTCTTCT
TGCTCATAAACTGTTAACTGGTTTCTAAAATATTTCAAGGCTTCTGGAGCTGTCAGAGGC
AACTTGAGACTGGTGTTGGTTCCTTCTATTTCCGGCCTATTGAGCTGGACTCTGGTAGCA
CCTTCAGGCAGGTTTTCTGCAAGGTTAAATCGGGAAACATGTGGCTGGCCTCGAGATCTG
TTTTCCTGAAGCAATAGGTTCACATTCTGCAGGTTCTTTGTTATGTGAGGAAGGCTGCTG
TCTTGTGGATGAGGTCTGGCGGCATTTACAATGAAATTGTGCTTCGTTTGGCCTTCCAGA
TGAGGGAGTGAACTAACACTGCTATTGAATTTCTGACGGAAGACTTTGCTGGATCCCAGA
TGATTGCTCTCTTGAGCTGGCAGTTGAGACTGAGAAAATGAATCTACTTGGGAAGACTTC
TCAAGTAGGTACTTCTGATTTGTCTGCAGCAAGATTCCTTTTTTGATTTTGTATATCGGG
TAATTGTCTTCATTGATATAAGACTTTATCTGATTCTGTCTTTGGACTGCAGGTGTCTGG
TCTAGTAGAGACAAGGATACTTGAATACAGTCTGTCTCACTTGATGGGTTTTGATCTGTT
TTTCCTTTGCATACTGAATGACACACATCTCCCCTAGGAGTCCTTCCATATGCACAGGAA
TTAATCTGACCCAAGTTGGTACTGGTTTTTTCACAGTCTTGTTTCATATTGTGAACAACA
GCACTTGCTTCCTTTTCCTTTGCCTGTGTTAATTGTTGTTTTTTCCCTGATTTAATGATG
ACAGGGAGGACGCTAGATCTGCCTATTCTTAGTTTTTCAGGCTTGGAAGCAATTTTCTTC
CATGAATCAATAGAAGTTTCAGTTTTTAACAACTGTGGAGCCAAGGCATCAATCTTAATC
TCCAACCTTTCCTCCATGGATCTTAATGCAGAAAAAAACGTCTTCCATGAGATCCCCAGA
GAATCACCATTTTCAAAAATGGGGTCCCTGGGACTTGCCTGGCGTGAAGGAGAATAGGGA
GTTGCACTGGGTGTACCCGAACATGCAGCTCCATCCCACCAATCACCAGTACTTAACCTC
AAATTGTGTTCAGTAGGCCTCTGCCGATTGTTCTCATCTGGCGATTTTCTCTTTTTCTGT
GGCATTATCACTACACTCAAAGAGAGTTTGAAGTGAGAAATGCACAAACCGATGACACAG
AAGAATGCCTGCAGGTAAGGAAACCTGCTGCATGCACATTCACAGCACCACCGTCCTGCA
CTGTCCCCAAGATTTTGCCATTTTGAATCTAGTTTTTATAAGCATGCCTGGGACCAAGGC
TAGTGTTAGGGCCAGAGCAGATGCATGGTGTTTGTGGCAGTGGAATTCTGCAGATTGT
>TR84523|c0_g5_i1 len=1833 path=[5636:0-339 5637:340-346 5638:347-370 5757:371-540 5707:541-565 5734:566-973 5646:974-997 5746:998-1108 5621:1109-1132 5733:1133-1537 5700:1538-1561 5768:1562-1657 5763:1658-1677 5755:1678-1681 5743:1682-1767 5663:1768-1832] [-1, 5636, 5637, 5638, 5757, 5707, 5734, 5646, 5746, 5621, 5733, 5700, 5768, 5763, 5755, 5743, 5663, -2]
TTTTTTTAGTGCCTGATACGTTTATGAACAAGAAATCTGTCACCACAACATAGACATTGC
TTAACTAAAGACAGAGTTTGGGAGATAGAAAAAACACCAACAACCACATGATTAAAATGT
TCTTTCCCCAGACATTAGGATTCTTATTATTCAGGTGTTCCACCAGGAGCTACACCCTGG
GAGCTATTTTAAGCTCTTTAAAGGAATAAAATCAATGATCAGTTTAAAAGAGGGTTAAAA
AAAAATCAGGCCGTCACTGGTAGTTCCTTTGGGCCAGGTAGGTATAGTCCATTCCCAGAA
AAGCTGCTTCTTCGCTCTTTACTCTTTGAACTCATTGAGCGTTCAGCATCCGAAACAGGG
CAGTAGAACTTGTGACCGACAGCATCGATTTCTTGAAACACATAGCCTGGAGGTTCTTTG
TAGGCGGCAAGGCATTTGACAATTTCCTTCGGCGTGTAGCTGGTGGTGTAGGTGGTTTCT
GCATCAAATGGCACGTTAGGCCGTGCAGCTGAGCAACCTGGCTTAAGGCTCTTAGTGAAA
GCAGGGGGGTGAGGCACGTAATGGGCCCGAAAGGTGGTCAGGTTCTCCATTGGTTCTGCT
GGCAAAGTAAGTTCTGGGGCAGGTATGATGGGTTTTGCTTTCTTACCATGCCATGGCTTG
TAATCATCCTTCATGGTGGAGCAGCTGTCAAAGGGTGCAGTGGTTTTCGGAACATGGCCC
AAGGGCCGACATGCCTTGGCTGGCTGTCCCTTAGGGTACGTGTAATGAGTCTGAGTAGTT
GTCTGAAGGTCCATTTTCTCTACGGGGGGCACGTACACATCAGGTTTTCTGGTGAACATG
GGGTGCTGTGGCCAAGCTTGGTATTTTTCCCGAAACTCTGTGGAAGAGGAAAACGGGAGA
TCGTGGGTTGGCATTGACTGGTACGGTTTCACTATCTTGGCAGGCGGGCCAGCCAGACCC
TTGTATGATTGTTTGTGGGTGGTGAGGCCATCAAATTGGGTTTCACTGGGTTTATACTTC
TCATACTCATGGACAAAGCGTTTCTCCAAGGGATGTGGCACATAATTCAACTTATAATTT
GTCAGGTCCTCCAAAGGTGCCTTGGTCATGTGGGCTGGATTCAGAGGTTTGCAGCTGTGA
GTGGCGACTGGTCCCTTATATATATAATCATCCTGGACAGTGGTTCTGTAGTCAAATTTT
GCTTCTGATGGATGGTATTTATTGTCTGGTTTAATCATCTCTCGTTTTGATTCATTCCAT
GGCACATAGTCACCTTTGTACGTAGGTATTGTGTCCATCTTGACATTGGAGGTGTAGTTA
GTCTCCCGGGGCAAGCAGGGAGGAACTCGACAGATAGGATAGGGGTTGTAGTCTTGTTTA
TATACTGAGATTAAATCCATGTTCTCATCACTCTTGACATACTTTTCAGGTGGTTTGAAT
TTCACTGGCAACACTTCATGAGGTACGTAATCTCTCTTGAAAGTTGTCATTCCCTCCACG
GCCACTGGCTGCTTCTGGTAGTCTGCCTTGGGCTTGAACGAGTCTCTGGGATGGGCGTAG
GGATACAGGGGGTATTGCTCCACGTACTCCGACAGGAAGCATGGCTTCTCATTCTTCTCA
TAGATCCGGGTGGGAAGATGTGGGCAATGGTGGCGCCCGCAGGAGCACAGCTGGCAGATG
CACTTCTTGGTGGACAGGGTCTTGGGCGGAGTCACGGGAGGAGACATCCTTGCGACGGAC
TGGAGCTAGAGCCACTGTCTCTCCCCCCAGCGGCAGCTCTGGGACCGAGAGCCACTTTAA
TAGCAGCCCCTCCAACGGCTTGTTTTGGAGAAA
>TR84570|c0_g1_i1 len=5019 path=[10432:0-1764 10433:1765-1788 10441:1789-2138 10426:2139-2162 10427:2163-2180 10428:2181-2204 10429:2205-2205 10430:2206-2229 10444:2230-2329 10445:2330-2353 10446:2354-2400 10438:2401-2452 10424:2453-5018] [-1, 10432, 10433, 10441, 10426, 10427, 10428, 10429, 10430, 10444, 10445, 10446, 10438, 10424, -2]
CGCCCAACAATAATTCACCCGCCTTTATTTAAAGCTAGATTACCAAATGACTAGAAAGGA
ATACTAGTAGCTCTCAATGGCTGCCAGTGCCATCTGTTCTGCTGCTGCCATGGGATGGTC
CAGTCTTTAAACAGAGAGTTATAAAAGAAGAAAGGGGGGCAAGCTCCAAAACACACACCT
GAGCAGTGTTTTGTACTCCTATTTGTGCTGAGCCTAGTCCAACACCCGTTGTCATTAATT
CAAAAACTACTATCTTCACCGGGTGTTGGTCAGGCCCATTGTGCAGAGACTCTAAATAAG
GAGCACCAAGCAATAAATGTTAGCAGAATGATCCAGTTATTTTATTTTCCCCTTTTGAGA
CAAGCAGCTTAGTCTCACTAGCATCATCTGGGAAGGTGACATGAGCAGCAATCCCTGGAA
GCCCTTTTGGGGAAAGCCAGTAGTGCAAGAGATTAATTAAAAAAAAAAGAAACAGATCTT
TAAGGTTTAAAAGTTGAATAGGTTCTCTTTTGTAGGAAGGAATCTTACACAATATTTTGA
AGTGTCTTTATCCCACTAAAAAGACAAGAGAAACTTTAATTTCAAAAGTACTTATATTAA
TGTTCTTTAAACAAACAAACAAAAATCAATCAAGACTGTGTTCACATTTCCATGACAGAA
TGGACAATGTTTGAGGTATCAGAGTACGCAGCACATACAGCTATCAGTGTAAAAACCATG
CAAAAGAACTCAACACTGATAATTAAAGAATAAAAACCCAGTGAAACATCTGGTTTGACA
GCTTTTTTTTTTCCTGTAAAGAAATACATTTGTATGCAGAGTCCCTAGTGACTTTAGATC
TGATCTGCTCATATGACAGTAGGGTACCAGTGGTCCCCAGGCTCCTGAGATTGGAAATTC
CCATATTCCATTGCAATCAATTCCCAAACTCATATCCCAGTATAGTTCCTGCCATTTCTT
TCCTTCTGTATCCACATCTAGGGTTTTTGGTAAGTACTTCCTCTTTTTGCTTGGTGGTTG
TGTTTTATTTGGTTGCCCCACTCCCTCCTTTCTGCTGGTGGTGGTTGTTCTTTCCCATTC
CTACACCCACTTGAAGGCTATCATTGCTGCCCATGATGTTACCGAACAACAGCTGGGGGC
TGAAACACATTAAGATAGCTCTGGAAGAGCTAAGAAAATAATCTTGAACCAACAGCCTGA
GCCCGTAGCCCTCCACCGAGCTGCTCCTTTAACCAACTACATTAGTAGGTACCCGATGGA
AGGAGTACAGATGGGTTATACAGGAGAAAAAAAAATCAGTAGCCACCACTTAATCACTAT
CTGTGACAAATTCCACAGCTACATCATGCTTGCTAAGAGAGTGGAGGGTGGATAGGTCTG
GTTTCTTATACCTTTCTTCATCCCAAATCTCACCCCATCACAGCTAGTCAGGTATTCATG
TCATGGTTGGCAAAATATTCTGTTATAGCATACCTAGATCTTTATGCTTTGAAACATCAG
GAACTAGAATAAAGCATGAAAAGAAGCTGTTCAGGGTTCACAGGGGGTATTATTGCAGTT
ATACACTAGTAAAACACTGCTTATTGAACGCTTTGGCTATATAGTTGGTAGAGCTACTGC
CACCCCTAGACAAACCCACAAAACAAAAACCAAACAATTTAAAACAAGAAGTGGAGAGGG
TTGCTTTTATCTAGCCAATATTGCTTATAAGAATCCCTTACTGCTTAAAGTAGGGAGAGG
CACAACCCTCCCTCTCTGTCCCCCCCCAGTCTCTAATATTCCTGTGCACATGAAGCAAAA
AGGTCATTCTCCTGTTGGATGGACACGCTAATTCAAAAAGAGCTGTGGGAAAGCAGCTTC
TATCAGGTTAACCAGGAGGTCAAGGAAACGCCTCATTTCTAACAGTACCATGTTTAACGA
CAAAGTGATGGAACAGATATTTTGACTTAAGTGGCCAGAAGACACTATGACTATGTAGAC
ACATTGCGGCGTAGTTTCGCTAAAAGTTTCTCATAATGAGTTTGCAGTGTGTCTTCTCTT
TATAGTCTAAAGATTTTTTTTTAAAATCTTGTGACTGATGCAAGTAATGACAAAGTTACA
GGACTGAAGCTCAGCCCAGTTTGTATGTTATATGGAACTGCTTTTAGAGCAGAAAGTGTA
GTTTTTGCATTTAATTGCAGATAAATATGCCAATGTAGTCTTTGATACATCAGCTACTGT
TTGTGACAATCATTCTGAGCACAGATTTTGAGTGCACAATACCAACATCACATACTTTAA
ATAGCCATTTAGGCAGTACATTATTCATTAAGCACCATGGTAAACTGAACGATATGACAA
GCAGATTTAGGACTGGTCTATTCAGTATTCCAAATAATGTACATGTAGGTACAGAGAATG
ACGATAAAAGTTCAAAACAGTAATTTCCACCCATACCAATCAGTAGTTATAATCATACCC
TCTTAGCCTACACAATTCAAAACAAAAAGTTAAGTTACTGGTTAAAAAAGAGTTACTGCA
GTCCTTACTCACGAAAAGACTCCCATTAAAAAAAAAAAAAAGTTTGGGTCGGACTGCAGG
ATCAGTCTTTAGAATCTAAAACATACATTCTCTCTGTTGATGATCATGAGAGCACAGACA
GATGGATTATCATCACACACAATTATTCTTCAAGTATAACTTCAGGAAGGTATTGAGGCA
ACACTGGTATCTGTAAGAATTCCTTGAGCGGTGCTTCACTCTTGATTTCACTGCAAATGC
TTAACATTTAATGTCCTTGCCAGAAATTCATAGTTTTTATAGTTGGTGGATTGCTGCCAG
GAAGGTAATAAGGAATGCTATATTTCCACAGATGTAGATGGTTAACACAATCTCTTTAAA
TGTATGACCCTCTGCTTCTGCTGATGTAAGTGACTGAAGAATTTGTATTCTATCCTCATC
AATCACTTCAACTTTGCGAATGAGACAGTAGCTATGTATCTCCAGGAGAATATCAATACC
GACATGCCAAGCTACAAATCCAATCATTGTATAAGTGTCCCATGGGTCTGGAAGGTTGAG
TGCTGGTAGGTCCATTCCCAGGAACATAGTCACCACAGCTAGTATTCTAGCTGTTGTGCC
AGTACTCCAGTGAACCCAGTTAAATACTTGCCTTCTTGGTGCATGAGGAGGTGGTCTGAA
ACCTGCCATCAGAGGTTGAAAGATTGCCAGAGCCATCACGGTACAGCCAAGGTATGGGTG
AAAACCTGCGCATTCACTCCAGCCTCCTCTGTATATAAAAGGAAGAACAAAAGCGATGCT
CGTAAGAAGCACTGTGGTCAACATCAGCATACGATGTACCTGGAACCAAATCTCCTTCCC
AAACAATGAATGAGGCCAAACTGGCTTGAAGAATCTGGCAACAATAACGCCAATACTAAC
TGTAGTCATCCATGCAACAAACATTAATGAAGCATGGAGTTTAAGAAGAAGTGGAGAGCG
GGATCCCCCTACATCCTTTGGAGAGTCTGTGACATTGTACATTCCATTGGTGATGAGAGG
CTGATGATGATGTTTGTGAATTAGACCTCCCTCACTCGCCTCCCCATCTGCCAGAAATAT
GTAATAATTAGCATCTAGATTAAACCTCCCTTTATAAGCAGGAAGACGAAGATTTCTTCT
GAAAGAGCACTGAAGAATACCATCAGCCACCCTCCATGAGATATCTTCAAGGCCATTCTC
TGAGTCCAACACAGGAGGAGTTCGCCCACTAAGATAGGCCGTGTTTATATTAATATGGTG
ATCTTCATTAATACACAGATATGCATCATCGTCACCCATCCACTGGTCATGAGATAATGC
AAAGGCTATATATCCTTCAGTAGGACCACTCATTTCAATAAGTACCGAGTGGTTATTTTG
TTTGAAGGACAGAAAGAAACAGTTGGCAGCCCCAGGATCACATTTTGGAGGATTCCTTAT
GCAGAACTTTGTAATTCCACAGCCGGAGGCATTAAATGATGTTGTTAGATGGAAAACTGG
CCGTGAAGTTGGTAGAGTCTCTGGTGTAATACTTGTAGGTGTTGTCAAAGGTGGTGCATT
AGGCTGGGAAATGATGGGACCAGGAATCTTCACCCAAAAGATTTTATATTTCTCTACAAC
TGTGGCTAGAAATTGTACATGTTCTGGTGCATCTGTGGGAGCAACCCAATAAGCCTCTAC
ATGTGTCTTTTTTGATTTACTTGTGTGACTGACAGCAGAATTCTTTACAAGTCCACATGT
CAGGAGCTGAGAAATCCTTTCTTCAGCTAGCATAAAAGAGCCAACTGCAGGGCCAGCCAA
GTTCTCTGCATTCCGGGCTTGTATGAAAAATCCTTCAAAGACTGGACCAGATAAACTAAC
TTTTATATGGTCCCCTGGTCTAAATTTGGTCTCATTCACTGATATAGTGTGCTCAGGGGA
TGGCTGTGGAGAATGTCCATGGCAAGGCATCATACTACTGCAGGCCTCTCTTACTTTTCC
ATTTGGATAACCAGCCGCAGGAACAGAAAGAAAGGCAAATATCCAAAGAGCAAAAGCCAG
TACAGGAGGCTCCATCTTATCAAATCATGCAGAGTGCTCTAACCAGACTTCCTGCTTTCT
GACAAGTTGTATCATACTTCAGCAGGGGGTGGGTGGAGCCAACCAGCTTTTTAATCAGAA
GGGAACAGGCCCTAGGGAAAACTGGTTAAAGCAAGTAGGAAGTCAAGGGAGGGGGGAAAC
ACTCTTCTTAGGCAAATAGGCAAGAAGAATTTTGCCAGGGCTGCAACAATTAATGCATAT
TAGTTATGCACACACTTAACTTCACTACTGGAGGTAGCCCATTGATTTCAATGGGACTAT
TCAGAATAGTAAAGTTAAACAAATGCATGTTTGTAGAATTGAGAACTAAGGCCCAGATCC
TTGCAGGTATTAATTAGTGCCTAATTCCCATTGAAATCAATCTGGGGATCTGAAAGTTAA
AGTCCTAATCGTGTAATGAGCTCTAGACAAGCAGACCTA
>TR84610|c0_g1_i1 len=3521 path=[8056:0-371 8057:372-395 8074:396-548 8035:549-572 8075:573-770 8042:771-794 8073:795-808 8071:809-915 8049:916-939 8066:940-1314 8046:1315-1338 8070:1339-1442 8023:1443-1466 8065:1467-1721 8017:1722-1745 8069:1746-2365 8060:2366-2389 8064:2390-2793 8026:2794-2817 8068:2818-2893 8063:2894-2917 8031:2918-2919 8032:2920-2943 8062:2944-3044 8020:3045-3068 8021:3069-3520] [-1, 8056, 8057, 8074, 8035, 8075, 8042, 8073, 8071, 8049, 8066, 8046, 8070, 8023, 8065, 8017, 8069, 8060, 8064, 8026, 8068, 8063, 8031, 8032, 8062, 8020, 8021, -2]
ACTGACTCCACCCTCTCCCCAAAGTGGGCATGCTCCAGCTTCCACTGGCTGCCCTTAAAA
GATGGTCTTTCAGGGCTACTGCCCCCTTGAGAGGACCTGGGGCTCTAGTGGGCAGATGGC
TTCCTGCTGAGTGCAGGCATGCCCCTGAAAGTGGAATGCTTACTCTTTCCAAAGCGCAGA
AATGTCGGACCAAGAGCACCTCATGGACTTGCTGAGGAAAGAGGTGAGGTCGCTGCTGAT
GGCTGTCAAAGAGGGCCTGACCCCAGTGCAGCTGGAGCAGGAGTACCGGACTATGATCGG
CAAACCTCTCCCATTGCGCACCTTGGGCTACCGATCCACCATGGAGCTGGTGAAGGACAT
GCCCGATGTCGTCAACATCTGCTCCGGTAGAGATGGCTGTCTTGTACTGAAAGTCATTGC
AGATGAGACCACCAGGGGGATGGCAAGTTTGGTTGCCAAACAGAGGACCAGTTCTAAGGT
GCGAAATGTCACGCGAAGAACAAATGCCTTCTTTCCCCCCAGCCTGCCCCGGCGGGGCCG
GACCCCTCCGATCCTGCCAGCTATGGTGAAGAGTGAGCTGAAGGACCTGCTGAGTCTGTC
CCCAGTCTTGCTCTCAGATTTTGATAAGGCCTTCGCCAGGCGTTTTGGACGGACATTCCA
GTATATGCGCTATGGATTCTTCTCCATGACTGAAGTGCTGAGCGCAGCCTCTGATATCAT
TACCATTGAGCAGACCAGGGCAGGCTCTCTGCTGACCCTGAAGGAAAGCCCATCAGTTAA
GCAACAGCAGGAAAAGCTGTCACAGGGTGAGATGGTGATTCAGCCAAAGAAAGCAGAGCA
GGCCAAGCCTGATTCTCTGCCACCACCTGCAGTTAGGACACCCCCTCCAGGATCTGTCTT
ATGTACAGAGAGCCTCGAAACACCAAAATGGGGATCAGAGCCAGTGGAAGCAGCAGTAGG
GAACTGTGGTGAGAGACTGAAACAATTGGAGAAGGATATTAAGATGATGTTTGCACAGAA
GGGAGCCGGAGGGACAGTCAGCTCAGAACTCAAAGAAAAGATCCGAGTTGTTGCAGCCCA
GTATCCTGAGGGTTTGCTTGCTTCTAAGCTACCTGGTGAGTTTGAGGCACATTTTAAAGA
GAAGCTATCCGTGAAGGAGCTGGGGTTCTTAAATGTGATGGAGTTCGTTGGGGCCCTTAA
TGATATTCTCCATGTTGAGCGCAAGGAAGGCGAACAAGACTGGCTGGTCTTTGATCTTGA
ATCCAAGTGCTTAGCAGATGGTGCTGCTGAGCTCAAGGTCTCCAGCTGGGATTTCCATTC
TGAGAACTCGGAGGCTCTGGACGTGAAAAAAAGCCAAGTATTCAATGTGGTAAAAAAGAC
GGTGAAACCATATTGGGATGTGGAGGAGCTACAGCTAGCATTGGAGATAGCGGAACCAGA
GATCCCCCCTGATGCTGTTCAGGACAGAAGCCTTTATTGTCTCCCCGCACTGGACAGTAG
CACCCTAGTGGGTGTCTTTGTGGAGTACATCATCTCTCCTAACCAGTTCTACATCCGGAT
ATGTAGCAGGGAAACATCTGAGATGCTGGAGGACATGATGATTGAGATGAGACGATGCTA
TTCAAATAAAAACGTTTCTGACCGTTATGTCATGCCGGAGGCCTTGGTCCAGCCTGGCTA
TCTTTGCTGTGTTAGGATTTCGGAGGACAAATGGTGGTACCGAGTCATCATCCACCGGGT
GCTCAGCGAACAGGAGGTGGAGGTGTTCTTCCCAGACTTTGGAAATCTGAGGACTGTCCA
GAAGTCTTGCCTGAGATTCCTCAAGTGCTGCTATTCAAAACTTCCTGCCCAAGCTATCCC
TTGTTCCTTGGCATGGGTGAAACCCATAGAGGGGCATTGGACCACCAATGCCATTCTCCA
GTTCTGGAAGCTGTGTAACCTGAAGCCACTGGTGGGAGTGGTGGATGAATATGTGAACGG
TATTCTTCACCTCTTCCTGTGTGACACTACCGCTGATGAAGATACCTACATCCATCAAGT
CTTGAGAGCAGAGGGCCATGCTGTCGTTTGCAGAGAAAATGTTCCCTCCAAGGGCTTCAT
AGAACAGAACCCTTCAGAATTGTACCTGCAGCCCAGTCCGAATGATGAATCATCAGGGTC
AGACCTTCCCTTACAGGAACAGGAATCTTTCTGTGAAATCAGCAGGGCAGTGAATCCAGA
GCTGAATGAGAGTGAACCATATGTCCAGAGATCCCAGGTTGACCAGAAGGATGCAGTGTG
CTTAGCACCTGAAGGAAGGGTACAAGAACATGACTGCTCTGTGAATTCTTCTCTCACTTC
ATGGGACTCACAAGGCAAAAATTACAAAAATTCACAGGAAAGTCCAAATGGAGAGCCCAG
AAAGCCAAAACTGGAAATTCAGGAAAGTCCTCATCTGGAGATACCATACTTAGAGCCGGT
GTCTGTGATCTCAGACATCTGGGATGAAAATTGGTTGCCTCTGCAAACCTTACAGAAGCA
GACTGGTATTGGCCATGACACCTTGCAATTGGATACTGTGATATCTTCCAGCCAGACCTC
CAGCCATGAAGGAAGGAATCAGAGCAAAGAGCAGCTGCAACAGGTAGGGCATTTTGCTGC
TGCTGAAGAGACTTCGGATCATGTGAACATGACAAGGACAGCAGTTGAAAAGTCAAAATA
CCCAATCCAGGAGACACTGGATCCGGGAGAAGTCCTGGAGCCCACCGGGGGGTTGAAGAC
ACCAGCCTCTCTTGGAGATTTATCAGATCCTGCTCTTTTGTCCAAGTCACTGGAAGAGTT
TTATGTCTCCCTAAGCTGTTCCCAGCCCTCAGCAGAGCCTAGCCAACTGGAGACTGATCA
GAACAAAATATCTCCTAACAAGGTCCAGCTTCTTACAGCATCAGCTGCTTCTGCCTCACT
TACAACAGCACCTGTATCTTTGGAGAAGCAGAATGGGGAAGTCATTCCAGAGACGGTAAA
GAATGAGGACCTCTTGAGGACCCAAGTTATCACACTGAGTAGCAGTAACAGCTGCAGTAA
CCGAGGGGCTGAGGATCAGAATTCCCTGATCCTAGCTGCTGAGCTCCAGGTCTCCCAGAA
GCTCTACATCCCTCGCAGCTCGCCTACCGCAGCATTGGGAGCTGCTGCACGCTTGGCCAC
CTCCAGTGGCCTTTTTCACTGGTTCGCTGTCCTGAGAAAGTTGGAGACATGAGGAGGAAC
CCCAAGCTGTATGGTTTCTCAAGAAAGGAGTCTCATCCACTTGTACTGCATCAGACAAGA
TGGAGAAACAAAGCAAATGCTCTTTGAGGGGTTGGTTCTCCTGTGCCATTTCTTTGGCCA
TAAGAGATACTCATCCTCCTAGGGTCTCCTTGGACATGCCCGTGTGTATGGGATAAATGT
TGCTTTTATTTTCAGTGGAGATGGTTATATTCCTTCTGTTGTACTGCTGTGTAATGACTG
TGTTCTTTTTAATATAGTGGTTTGAACTGTGAAAAAAAAAA
>TR84634|c0_g1_i5 len=1199 path=[4376:0-385 4377:386-409 4603:410-522 4345:523-543 4529:544-661 4618:662-708 4599:709-774 4556:775-776 4646:777-798 4645:799-810 4644:811-834 4633:835-859 4638:860-884 4647:885-891 4622:892-932 4650:933-954 4651:955-959 4648:960-964 4607:965-978 4637:979-988 4631:989-1017 4621:1018-1060 4605:1061-1084 4585:1085-1085 4538:1086-1105 4507:1106-1129 4564:1130-1131 4536:1132-1155 4505:1156-1174 4369:1175-1198] [-1, 4376, 4377, 4603, 4345, 4529, 4618, 4599, 4556, 4646, 4645, 4644, 4633, 4638, 4647, 4622, 4650, 4651, 4648, 4607, 4637, 4631, 4621, 4605, 4585, 4538, 4507, 4564, 4536, 4505, 4369, -2]
CACCAACATTAAAGCCCCTTCAATCAGAGATGAAAATTTGACCCTATGGGTTCCTTCTGG
TTGACAGATGTACTTGATTTCAGCCTCTCCTTTAGATAGTACATTGGCACAGTGTGGGTC
ATGTCTCCTTCTCGTTGCTGGTCCTTTAGGAGGATAACAACTTAATACTGCCGGCGGCTA
CTGGAGCTGCTCTTTTAGTTCAAGTGGCAGAGGCCCGTGCAATGGTAGTGAAGACCCTGC
TTTCAACCCTGTTGACATCCCATGCAGCCAGCAGTCATAATTTGAGTCTGTGTCCTGTAG
ATGAGTTGGGGTTATCTGACCAAGGCCAGGACTCTGGGGACAAGTGTGCTACAGCAACTT
CTACCTATTCCTTTGCGTTGGTATTTGCTTTTCATTTGCTCGACAGGACTTTGACCCGAG
AGCTGTTTTGCAGTGGCGATGTCTGGCTTATTTTCCCTTCCACGTTTCATCTCCCTGTGG
CTGTGGAAGTCCCAGGTAAATGACTTTTTTCCAGAGTGTTACTTGGAATATGTCTATGGA
GCTTCAGAATCTGGAATATACCAGAGCAGGCCTGCGTCTACTGCTGCTCATACTATTAAA
TGTCGTTGCTTGGTGGGTACAGGTAGGCATCCTCAAGGAACCTCCAGGAGCTGGACAAGG
ACCCAGCGCGCTACCAGCGCTACTTCCAGTGGCGAACGTGGCTAAAACCGTCCGAGCAAA
GTTCCTGGACCATCCGCTTCTGCAAAGCCTGCCGGGCCTTGCAAATGACAGAGACCTACC
AGACCAGGACCGGTTTGGCCAAGTGGTTCCGCTAGGAGTTACATGCTCAGCTTGCTGGGT
TTAGTACAGATCATTTCCGGGTGGTTCAGTTGCAATTAGCCAAGACTGCTACATTGCTTT
GTACAGAGACATGCCTGCATTTGTTACAAGCTGGGTAGCCTTTGCACCAGGAATCGGCTG
TTCTGCGCACCCCAACCCCTCTGCCGGTCCTCGGCTGCCTGGCTTCAGAAATCTCAGGTG
GCTCCCAGTCAGCAGCTCCAGCGGGGGTGCAAAGGCAGGCTTCAAGCAGCAGGTCCGGCT
CCTAGGCGGAGGCGTGCAAGCGACTCTGTGCGGTTCTTGCCCACAGGCACCGCCCTCCCC
AGCTCCCATTGGCTGGTTCTCCTTGAAAAGGGGCAGAGCCGGCAGCCAGCCTCTCACCC
>TR84724|c0_g1_i1 len=1705 path=[3501:0-212 3502:213-236 3508:237-922 3499:923-948 3500:949-1704] [-1, 3501, 3502, 3508, 3499, 3500, -2]
GGCGAGGGGTGGGGGCTGGGGAGTGGCCGCGGAGGCGGGGCCGGGCCGGGCTCCCCGCTC
TAGCTCCGCCCTGGCCGCGCCAGGACCCTTTAAACAGGCGCCGGGGCGGCTCCAGCAGCG
GTTACCGAGAGTGAGTCCGGCCGCGTTCCCGGAGCGGACACGCCGCGCTGCCCTGCGAGT
CAGGATGCCGAACTGGGGAGGAGGTAACAAGTGCGGTGCCTGTGGACGAACAGTCTACCA
CGCTGAAGAGGTTCAGTGTGATGGGAGGAGTTTCCACAGATGCTGCTTTCTCTGCATGGT
TTGTCGGAAAAACTTAGACAGCACAACTGTAGCAATTCATGACGATGAGGTTTACTGCAA
GTCCTGCTATGGAAAAAAGTACGGTCCTAAAGGCTATGGCTATGGCCAAGGAGCAGGCAC
ACTCAACATGGACAGAGGCGAGAGACTGGGCATCAAGCATGACAACACACCATCTCCTCA
CCGACCTACAACAAGTCCAAATACTTCAAAGTTTGCTCAGAAATTTGGAGGTGCAGAGAA
ATGCTCTAGATGTGGTGATTCTGTTTATGCTGCTGAGAAAGTAATAGGAGCTGGAAAGCC
TTGGCACAAAAACTGTTTCCGATGTGCTAAGTGTGGGAAGAGTCTAGAATCCACAACCCT
GACAGAGAAAGAAGGTGAAATTTATTGTAAAGGCTGCTATGCAAAGAACTTTGGCCCCAA
AGGATTTGGATATGGCCAGGGAGCAGGTGCCCTTGTTCATGCTCAGTGAAGGAGTAAAAT
CCAAGGCTGATCATGATTCACTGAGAGGCCTTCTCTGCAACAAGGCACAGCTTAAGTGTT
ACTAGTTACTGTGAAACTGACACTAGTGTATTATAATATTGCTTAGATCGAGCTTTTACC
CAATGCTAAGGCACTACGTATTTCTCTATTTTTCTCATGCACCACATGTTAATGAACACT
ATATTAGCACTGTCATTCCACTTCAATAAAGCTTTGCCTATTGTGACTGTTTTTGTTTAG
CCTGCTTCCCCTCTGCCTCACCAGTACAAAGAGCTTGAGCCCAGTGCTGGATTAAGGCAC
TTGGACCTAGCTCCCTAGCCCCTGGAGCCATGTGTTTACACCAGTTTCTGCTTAACCCAA
AAGGCTTCCAGCCCTTGTGACTGGGAGCGGGAGGAGAGCCTGAAACAGGTAGGAGTTGCC
CTTTGTATGCCAATAGGGGTGTTAATTCAGAGACCTGAATAGGAGCACCCTTGGCAACAC
CACCTCAGCAGAGGACACTGGCATGAGAAGGGGGCAGTGGGCTCTGCTCACTTACCCCAC
AACTAGAGTGCATCTGCTTAGGGCTATTACTAGGTATTCGAGCTGGGGACAGAGCTGTGA
GGAGCATTGAGAGTGTGCTTAGAGCCTTGGGTTTGCCTTAATTTAGTCATGTTTCTGTCT
AAGCTGCTGCTTGCTGCCCACTGTAGAAATATTAGGTGAAATCCTGTCTCCTTTGATGTT
AATGACACAATGCCTGGTAAGGTCAGTGGTTCAGGATTTCACCAATAGGGTGTACAGTAC
TAGACCTGAGGGATTCCTGGAGAACTAATGACATTGCATCAAAGAACTAAAAACCTTGGG
AAGTGACCATTTCCTCTGCCAAAATTCTAAAACTCCAGACCCCTGAAACAATGACATGAA
CTTGTCACTTATTTCCTGAGCTGAA
>TR84809|c0_g2_i2 len=2804 path=[7073:0-273 7074:274-274 7075:275-346 7076:347-371 7125:372-602 7117:603-604 7109:605-1003 7058:1004-1027 7116:1028-1386 7061:1387-1410 7108:1411-1600 7093:1601-1624 7127:1625-1853 7124:1854-1996 7128:1997-2020 7129:2021-2081 7121:2082-2101 7126:2102-2409 7103:2410-2430 7119:2431-2486 7111:2487-2510 7102:2511-2662 7064:2663-2686 7065:2687-2731 7066:2732-2755 7067:2756-2803] [-1, 7073, 7074, 7075, 7076, 7125, 7117, 7109, 7058, 7116, 7061, 7108, 7093, 7127, 7124, 7128, 7129, 7121, 7126, 7103, 7119, 7111, 7102, 7064, 7065, 7066, 7067, -2]
CCCCGCCCGTGCCCCCTGCCATCGCCAAGCAAGCGGTACGATTTAGCCTGCAGAGCGCCT
CTATACTCTGTCTCCAGCAATGCCTATGCTGCTGGCTGTAAGGCTGGCTCAGCGTCTCCT
CTGGGGAATTTGTAGCATCCAGCCATTGGCATCTTGTCGCGGCGGAAGCTCAACCATTAG
GAGAGAACGAATAAAAAAAAAATCCTGAGCAGGAGGAGCACATGTTGTCTGCCTGCTCCT
CGCTTGAGTGTTCTGCTGAGGCATCGGGACATCTGCATAGAAAGGAGGGGGGCAGCGGTG
TAGGGGCTGAAGTTCCTTCCTCTAGTGCTACTGGACGGGAACTGGGGAGGGGGGGAGTGG
TGCCAGAACTGCAGCACAGTACTTAGAGCAAACACACACACACCCCTACATCTGGCTTTA
CAGAGAGATTAAAATATCTCATGTCTGATGGCCTCTGGCATAAACAAGATTCATCAGCCC
GGGACTTGCAATGAAGCTAAAGCCGCTCGGTGCAGCTCGACAGAGGAATGCAACCAGGAA
CTCCACCTGCAAATGTGCAAGAAGATTGCCCAGCTCACCAAGGTGATATATGCTTTGAAC
ACTAAAAATGACGAGCAGGAGGCCAGTATACAGGCTCTTAAAGAAGCCCATCAAGAGGAA
ATTCAGCGCATCCTTGCTGAGACAAGGGAAACCATTCTCCAATATAAATGCAAAGTAGGA
GAAGAGCAGGAGCTACGAAAGCATATTCAGACCCTTGAAGATACACTGGAGCAACACACG
AGGCTAAAGGAGGAAGCCTTAGCAGAATTTACTGTGTGCAAGAAGCAGGTGGAAGAGAAG
GCATTCAGAACAGAGGCAAAACATACTGAAAGGATCATTACCCTTTCCAAGGAGATGCTA
GATACGAAGACAGACTTTGAAAACAAGCCTCAACATTTCAATCAGGAGTCAGAGAGCCTG
GTAAATGATTGTAAGCCTTTTAGGCAAGAGAAATTGGATAAAAAGGAGACAATAGATGAA
AAATGCAGCATAGAGTTGCAGGCTCTAATTAATGAAATGGAAAAGCTCAAGAGGGAGAAC
CAGAAAATAACTGAAGAATATGCTCAGAAAGCCAGCAAACTACAAGCCTCTTACAAGAAA
GAAAAAGAGACTTTGAAAAAGGCCATGCAGCAGTCAGTGGCCGATACACAGAAACAGTGC
CAGCAAAGAGCAACAGAGCAAAAGAAAAGCTCTGAGGCCCAGGAAGCTGCTTTGCGGCAG
CAGGAGAAGAAGCTGGAGGCTGAGCTGGAGGTGAAAGGCCATAAGATAAATGAGTTGAAG
AAGCATTCCCAGAAGCTGAAGGAGAGGATGCAGGACTTGGAAATACAGCTTAAGGAGTCT
CAACAAGAGACTCTGGAGTCCAAAAGCACAGTGCAGAAACTGGAAGAAGAATTGACTGTA
GCCAAAGAGAGGCTCATGCTGCAGGAGAATGAAATACTGAGTAAAGCAGAAGAAATGGAA
ACCGTGCTGAATTCCCAAAGCAAAGCTGAGAAAGAAGTAGATGAACTGAAGAATCAAATA
ATGCAGCTGCAGCAAATGACCTACACCAAACAGAGCCAAACCGAGGAAGGCAGTGAAGAC
ACACAGCCCATGGAAGCTGCAGCTACTGAAATAGAAGATATAAAGCAACGGCACGAAGAA
GAACTTCATAAAATTAAACGACAGTCAGATGAGGAGAAAATGCGTTTGAAGGAGCAGCTT
GTGAAGGGCTTGGAAGATCTTGTAAAGAAACACACAATGGAAATCAAATCTGCTCAAACC
TCCATGGAAGCTGAAAGAAAAACATTGCAGAAGGAGGTTCAGATACAGTTGGAGGAATTA
AGAAAGAATGCTGAGAATGAAATAAAGCAGCTAGAGAAGGAGAAAGAAGCCCTAAGTAGG
AAACTTCAGGACTCTTCACTTGAGGTTTTAAGGCTTGAAGATTTTATCCGGCAAAATCAG
GATATTCTCAGATACAAAGAATTTCTTCAGTCTCACTCCAGAAAAACTCCTGAGAGGCAA
CAGGAATCAGATAGCCCACACTGTGGAACTAGCGAGGTACAGGCTACCAGAGACACACAA
GAAAAACAGAAGACTCAGGAAGAGAACAAGCCAAGGAAAACCTCCCCAAGAGTTGAATGT
GGATTGGTGAGAAAAAGACACTGTCAAGGGATTAGATTTAAAAACTCTTGTAATGATTTT
ATTGGAATATTGAAATTCAATTGTAACTTTAAAATATGAACAGTTTCTCTGGTTAATTAC
CAGATGGTTAGACTATGTATTCCTGGAGAGGAGACAAGGGCTAAACATTGGTAAACCAAG
AAATAGTGGGACTTAATTGGATTTTAGATTCTTTATATTGGTTAACTGGCCTAATTTAAG
GTGATTCTTTCTTTAAAAGGCTTCTTCTAAGTAACTCTCTTTGATTTCATAGTATTTAGT
TAAGTTTGCTTACTTTCTCATGTATAAGCTTGCTGGTTATTATTATTAACTAAACAGGAT
CTACCTGCTTATAAACAAATTATTTTGTCCAACTATAGGCAGTTCAAGTATGAATGAATT
TACAATAATTTTGGGAAATGAAACAATATACTTTGGGATTAATTTACCAGATGTAGAACA
CCTAAGAGTAGAGTTCACTCTCATTGATACTGCTGCCAAAACTCTGCACAGAGAGGCACA
CAGATGTGATTGTAATGGAAGTAACCAGTTCACTATTTGTGTTGTTTTGCTTAATGTTTT
CTTTGCCTTTTTTTAATAATAAAATAGCCATTGTTAATAAAAAA
>TR84842|c0_g1_i2 len=3003 path=[6913:0-193 6914:194-217 6915:218-230 6985:231-255 6983:256-319 6982:320-372 6936:373-394 6976:395-1098 6961:1099-1122 6969:1123-1275 6975:1276-1380 6932:1381-1404 6968:1405-1644 6944:1645-1668 6979:1669-1719 6974:1720-1743 6967:1744-2292 6948:2293-2316 6949:2317-3002] [-1, 6913, 6914, 6915, 6985, 6983, 6982, 6936, 6976, 6961, 6969, 6975, 6932, 6968, 6944, 6979, 6974, 6967, 6948, 6949, -2]
GAGACAAATGCATGGACAATTGTGCTGTGTTACAAATCATGTGACACCTCCCCCTCCCCC
CCAGCCAATCAGTATCCAGGAGTATACACTAGACAGAGACACTCTCACTCAGCATGGCAG
GGGATTCGAATGAACTAGCCTCAGGGGTTAGTTAATTCAGCTGGAACGTTCCATTGTCAT
GAGCAGGACCATCAGATATTTCAAAGAGGAGCCAAATCAGAATTCAGAGGGTAGGAGGGG
ATGTCGGGCACCAGATGCTTGCAGAGATGAGAGAAACTAACCTGGCACTGAAGGAAGTCA
GAGATTTGCTGAAGCAGCAGATTAAGGAGATCACGTTCCTGAAAAACACGGTCATGGAGT
GCGATGCCTGCGGCATGCACCCAGGGGCAACGGGCCCAGGGATCAGCATAGCACGATTTC
CCAGATGTTTGCCAAACCCGTGTTTCCGTGGAGTTACCTGCACAGAGACTGACTCTGGCT
TCCACTGTGGACCCTGCCCCCTGGGCTTCACAGGCAACGGGACCCACTGCACAGATATCA
ATGAGTGCAGCACGAATCCCTGCTTCCCAAGAGTCAACTGCATTAACACGGCCCCTGGCT
TCCATTGTGACCCCTGTCCCACCGGCTACACTGGGCCAGCACCCCAAGGGGTGGGGCTAG
CATTCGCCAAAGCCAACAAACAGGTCTGTACAGACATCAATGAATGTGTGACCGACAGCG
CCAGGGCTTGCGTCCCCAACTCCATCTGCATCAACACTCGGGGATCCTACCGGTGCGGGT
CCTGTAAGCCTGGCTTTGTTGGGGACCAGATTGCTGGGTGCAGGAGCCAGGCGGAGAGAC
GCTGTCCCAACGGGGAACTCAGTCCGTGCCATGAGAGAGCTCGCTGCATCGTTGAACGTG
ACGGGACCATCTCGTGTGTGTGCATTGTCGGCTGGGCCGGGAACGGCTACGTCTGCGGGA
GGGACACGGACATCGATGGATTCCCGGATGAGAAGCTGCGCTGCACAGACCGAAAATGCC
GCAAGGATAATTGCGTGACCATCCCCAACTCCGGCCAGGAGGATGCGGACAAGGATGGCA
TCGGTGACGCGTGCGATGACGATGCTGATGGAGACGGGATATTAAATGCCGAGGACAACT
GCGTCCTTGTGCGCAACACGGACCAGCGCAACACGGACAAGGATAGCTTCGGCGATGCCT
GCGACAACTGCCGGCACGTGAAGAACAACGACCAGCGGGACCGCGACAGCGACGGGAAGG
GAGACGCGTGTGATGATGACATCGATGGAGACAAGATCAAAAACGTGGTGGACAACTGCA
AAAACACCCCCAACCCTGATCAGAAAGACCGCGATGGGGACGGAGTGGGGGACGTGTGTG
ACAGCTGCCCCACCATCAGTAACCCAGACCAGGAAGATGCTGACCATGACCTCGTGGGGG
ACCTGTGTGACACCAACCAGGACCGAGATGGGGACGGCCACCAGGACTCACATGATAACT
GCCCCTCAGTGCCCAACAGCTCCCAGCTGGACACGGACCACGACGGGATTGGAGATGAAT
GTGATGACGACGATGACAACGATGGGATTCCGGATCTAAGACCTCCCGGCCCTGACAACT
GCCGGCTAGTCCCCAACCCCAGCCAAGACGATTCAGACCGTGATGGTGTGGGGGATCTCT
GCGAAGAGGACTTTGACCAGGACCAGGTGATTGACAGAATTGACGTGTGCCCAGAGAATG
CAGAGGTGACTCTGACAGATTTCAGGGCTTTCCAGACAGTCGTGTTGGACCCTGAAGGCG
ACGCACAGATTGACCCTAACTGGATTGTCCTTAATCAGGGCATGGAAATTGTCCAGACCA
TGAACAGCGATCCTGGCCTGGCTGTGGGTTACACTGCATTCAATGGGGTGGATTTCGAGG
GCACCTTCCACGTGAACACCGCCACAGACGACGACTATGCGGGCTTTATCTTCGGCTACC
AGGACAGCTCCAGTTTCTATGTGGTGATGTGGAAGCAGATGGAGCAGACATACTGGCAGG
CAAACCCCTTCCGAGCAGTAGCAGAGCCCGGAATTCAGCTGAAGGCAGTGAAATCTAATA
CAGGGCCAGGAGAATATCTCCGTAATTCCCTTTGGCACACTGGAGACACGACAGACCAGG
TCAAACTGCTATGGAAAGACCCCAGGAATTCTGGCTGGAAGGACAAGACCTCATATCGTT
GGTTCCTACAGCACCGGCCTCAAGTTGGATACATCAGAGCTCGCTTCTATGAAGGCCCTG
AAATGGTAGCAGACAGCGGAGTCGTCCTTGATACAACCATGCGAGGGGGTCGGCTGGGGG
TCTTCTGCTTCTCCCAGGAGAACATTATCTGGTCCAACCTGCGTTACCGCTGCAATGATA
CCATTCCTGAAGATTATGAGACATTCCGAACTCAGCTGGACCAGCCCATGGCTTAAATGT
TTGTCCATCAAAATTTGCTTTAAAAAAGTACTCACCTATCCACTACTGCAGCTCTGATAT
ACTGTATAAAGAACTATGTAATGTACCACTGCACTCTGTACAGCAGCAGGTGTCACTGCC
TATCTGGCATCTTTTCCAAAACAGCAAATCTCTTTAACTGCTATGAAAGTCTATTGGAAT
TGCAGAGATTTTAGGTGCTGGAAGGAGATTCATAAATGAAGTGTGAATAGAAGCCAAAAA
CGATGACTGTGCTGTTAACACTAGTCTTCCACATGGCCTGGAAATAGATGTGCTGAGACG
CTACCTGCTGTGGCTGGAACTATTTGAATAACTGTCCCCTACATAGTGGCTCTGAAGCCT
TAAAAAGATTCTTTTACTTTGCCTCCTGTTAGACCAAGTCCCATTACTGGTGCAGGCCAG
GAAATGTAAGTTTGAAAAGCACATGTACATTACAGATGCACAGGATGTTTGAATTACTCG
TGGAACACAAAAGGCACTTTAAAAGGGCACCTTAGTTCTGGAATAATTTGGATAATAAAC
AAC
>TR84848|c2_g1_i2 len=1920 path=[4770:0-287 4771:288-311 4772:312-340 4773:341-371 4826:372-564 4785:565-588 4853:589-785 4848:786-902 4858:903-929 4852:930-954 4849:955-962 4842:963-1015 4836:1016-1246 4856:1247-1253 4738:1254-1270 4846:1271-1277 4840:1278-1399 4747:1400-1422 4859:1423-1423 4860:1424-1429 4833:1430-1477 4827:1478-1606 4706:1607-1634 4707:1635-1919] [-1, 4770, 4771, 4772, 4773, 4826, 4785, 4853, 4848, 4858, 4852, 4849, 4842, 4836, 4856, 4738, 4846, 4840, 4747, 4859, 4860, 4833, 4827, 4706, 4707, -2]
GCAAATTGAGACCAGATGCTGGGAGTTGCTGTCTCCAAACTGCAGCCTCCTTCACCAGTC
CCCTGTGCTTGCTGCCGGAGAAGGGGCTGCAGATTCCTGGGGGCTCAGCGGGGTTTCCTA
GCTGGCTCGGAGAAGAGGAGTGCTGGGGAGGAAGGCTGCAGAGGAGTTGCAGCACCCAGG
CTGTTAACTCTGAGCAAGCAGCAGGAAGGAGGGGAAGGGCGGATATGGGAGGGAGGGAAT
TTGTAGCTGGCCCCTTCTTCAATCCCATTCCTCAGCTGGGGCTCTTCAGCCTGCCTGAGG
CAGAGGGGGAAGGCTGGCCTGGCTCCACTCTGGGCCCGGGGCTTGGCTGGGGGTATCTCC
CGCGTCCCGCTGGCTGGGAGGAGATGCAGGAACTCATTGCTGGGGTGGAGAAGCTCGTGT
TTGATTTAGAGCGGGATGTGGAGCACCAGCGAGGGGCCCTGCTCCTGCCCTTCCCAGGCA
TGGACAAGTCAGGGGCGTCCGTGTGTGAGTTCTTCCTCCGAGGACTGTGTGCAAAGGGCC
TGATGTGTCCTTTCCGGCACATCAGCGGGGAGAAGACGGTGGTGTGTAAGCACTGGCTGC
GGGGGCTGTGCAAGAGGGGAGACCTGTGCGAGTTCTTGCACGAGTACGACATGGCCAAGA
TGCCGGAGTGTTATTTCTACTCCAAGTTCGGTGAGTGCAGCAATAGAGAGTGCCCCTTCC
TGCACATTGATCCCGCATCCAGAATTAAAGACTGTCCCTGGTACGACAGAGGGTTCTGCA
AACAGGGTCCTCTGTGTAAATACAAACACACCAGAAGGGTGATGTGTGTCAACTACTTAG
CTGGCTTCTGCCCCGAAGGACCCAAATGCAAATTCATGCACCCCAAGGCAGACCTGATGC
TGTGTAACTCGGATCTCTCCCAGGGGCTGCCACCGCCATCCCTGGCTGTTGATGGCAAGA
GTACTCACAAGCAGCAGGTCCCGGCAGTCCTGGTGCTTTCTCATCAGCCTGGGGCTAGGG
CTGCCCAGTGCCAGAGGAAGAAGGCACAGGAGGCTGGTGGCTACCCCTATGGAATGCTCC
GGCCCCTTGGGCAGGTCACATGCTTCAAGTGTGGTGAAAAGGGTCACTATGCCAACAAAT
GCAGCAAGAGTCGGCTGGGAATCCAACTGGGGAAATGATTTGCGAGAGTTCCAGGAAGAA
AATCCAGAGGAAGAGGCTCTGTTGTGATACAGTATCAACGGGAAGCCAATCAGGGCAGTT
GATTTCTTTGAATGTAGAGCCCAGTCAGAGCCATCCTGCTCCATGCAGTTTTTTTACAGC
TCTTTGCTAAGAGAAGAGGAAGGGGGAAATGCAGTTGCTCTAATGTAACTGTAAATTGGA
TGTTTATTTTCTGACCCCATTGCTGCTGGGTTGGCAGGGGGCTCAGATCTTAGACTGGTG
TGTCAGACACTGATAATCATGGCAATACTAAAACACGGTTTTTAAAAGGCACAGTAGAAC
AGTCGGTCTGGATTCTGGTTAATATTCAGGACAGGAGACTGGTGTGTGGAGGGATAAGAA
ACTGTTTCAGTAGGAGTGAAGTTGAAAGAGTAGCTAGTGGGTTCTAAACTACAGTTCATC
GCACTTAGCAGGATGCCTTATACTCAAGGCAAAATCAAAGTTATTCCCTCTCCATGTACC
TGAGATGGTCTCCCTTGAAAATCTCATGCAACTTTCTGTCAAAGGCTTTTCTAAGAAATT
GAAAAAGAAGCTGACTTTTCCATAGTTTGGAGTGGCTAGAGTACAGGCTGGGTACCAGAA
CTGGGTTTCATCATGGACTCCGACTTGACGTGTGACCTTGGGCAAGTCACTTAATTGCTG
TGCGCCTCAGTTTCCCCATCTGTAAAATGGGGCTAACGCTACATTTGGGGTGTTAAGGCT
>TR84850|c0_g1_i1 len=2463 path=[6049:0-409 6050:410-433 6157:434-575 6063:576-599 6174:600-937 6085:938-961 6167:962-1079 6119:1080-1106 6191:1107-1353 6189:1354-1397 6188:1398-1469 6192:1470-1484 6162:1485-1493 6178:1494-1505 6161:1506-1508 6177:1509-1529 6170:1530-1582 6160:1583-1606 6148:1607-1720 6074:1721-1744 6185:1745-2012 6088:2013-2036 6181:2037-2144 6194:2145-2159 6070:2160-2184 6168:2185-2207 6158:2208-2362 6060:2363-2403 6061:2404-2462] [-1, 6049, 6050, 6157, 6063, 6174, 6085, 6167, 6119, 6191, 6189, 6188, 6192, 6162, 6178, 6161, 6177, 6170, 6160, 6148, 6074, 6185, 6088, 6181, 6194, 6070, 6168, 6158, 6060, 6061, -2]
GTGCAGACTGAGGGGGCCAGTTTCACACAGCAGCAGAGCTGGGGGGGGGGGGGAGGGGGA
GCCCTTTTGAAAACCAGACCCACCCCCGCTCTGCCTCTGTCTCCCCTGCTGGGAGGCACA
GTGAGCTCTGCCTGGTTTTCGTAGAGCGTAAGCACCGAAGGGCAAAGAGGGGCTGGGTGT
TCGCACAGCAGGTCCCAGCCTGCAGGCGCTGCCAGCGGAAGACACCAATCCTGCTCTGGC
CAGCTCCCTCGGCCGAGCTTGGTGCTGTCAGCTTCCTGCTCCCCAAAAAGCAGAATTCTG
CAGGTTGGCCTTGTCCCCAGCTTCCTGGCACAGTGCTCTGAGGGAAGCAGGGGTGGCTCG
GCCAGGCCAGGCCCTGCCATTACCCTGTTCCAAATCAATTATCCTGCCCTGAGGCTACTG
CCTAGCCAGCCCCGCTCCCCTCGAGCCCTCCCCATGCAGGGTACCCACCTCCAACTCCAT
CCCCCAAAGGAAACTCACACCAGTGTTTACCCAGCTGCAGCCTGTGCTTAGAGCCCTGCT
GCTCAGCCCCCTGTTCCACGCCCAGGGAGAGGCCAGGCCCAAGGCAGCACCACGCAGAGC
AGACGCAGACCCTTCTGTCCAATTCCCATTTATTTCTTAGCGACCTCATCCCCGCGAAGA
AGTCCACTAACTCCTGAGCAACTCTACCAGGCTCTACAGAGAACCCTTGTGCCTGAAGCA
ATAAGATCTGGAGCAGGGGGGGATACACAAGCTTCCAGGACTTAAATTTAAGTTTCCCAA
AAGAAAAAAACACCTAAAACCCCAAGGAAAAGCCTCTCCCTGCCCAAACTCTTTGCAGTG
CACAGCTTGAAGTCAGTGGCATGGCTACAGGTGAGGGGAGGGGTGCAAACACAGCGCCGG
CAGAAGAGGGGGGGTAGGTTCCTGCTGCAGCACTGGCTTTTACGTACCCCTGGTCCTATG
GCATTCCCATGCACACCTCCCTCCCTCCCCACCCCTGGCTCAGCAGGAGCATCAGAGCTG
CGAGTACAGGGAGTTCTCCATCTCCGGCGGGAGCTTTGAGTGGAAGGAGGCGAGGCCGAC
GCCGAAGTCCATCTCTCCATCCAGCCGGCTGGGCAGGGGTGGATTCTTGTGCTGATCGTC
GATGTGCAGCGTCATCTCTTCCCGCGAGGCGCTGGAGAACGGGCACTGCATGCAGGTGTA
GCGCCCTCGCGTGTGCTCCCACACGATGCGGCTGTTGGAGGAGTGGCCTGAAGTCACACC
TGAGCCAAAGCATGGGAGGCGTGGGCCGACGCACACACCTTGACTTTTCTTCCACACAGC
GTTGGAGACGGGGAGGCCTTGGCTGGGCAGATACTGCCTGAGGCGATGCTGAACTGAAGC
CTGAGGTAAGCTGTAGGGAGAGGGGTGCATGTAGGACAGGAAAGACCCCGGCACCGAGGA
GTGAGGCTGGCCCGAGAACCGGGTCAAGGACGACGGCCCGAAGAGCGAGGGCTCCAGCAG
AGGGAACGGGTGGGAGGCCGGAGAGACCAGAGGCATGGACTCCAGGGAGCCGTGGAGACC
AGGGAGACTAGTGGGGAGTGAGGCTGGCACGGCGGTGGAGACAGCGTCCATGCTGGGGAG
GATGGCTTCTTTCTCCATGTGCCGGATGACGCTCTGGAGTTTGGGCAGCCCCTCCAGCGG
CTTGGCCGGGGGGTCCTTCTCCAGTCCGGAGGTAGCAGGTGCGGGGGGCCTCTCGGCTTT
CTGCGCCGGAGCCGGGCTGCTGGCGCTGTCGGAGCAGACGTGCAGGTGCTTGAAGAGGGA
GCGGTGAGTCCGGAAGCGCAGCAGGCAGTTCTCACACTTGAAGTAGCGGTTCGGCTTGTA
GTGCACCTTCATGTGAGCCACCAGGTCCTGCATGCTGGGGAAAGTTTCCGTGCAGCCCTG
GGTGGGGCAGTGGAATATTTTACCCTCCAGGGACTGGGTGGGTCTGTAGTGGACTCTCAT
GTGATCCATGAGCTCCTGCATGCTGTGGAAGGCCAGCTTGCAGCCATAGCTGGAGCACTG
GTAGTGCTTCCCTGGGAGGGGTCTGCGCTTCGAGAGCCGCAGGTCCTGAGCTTGTGCCCC
GCTGCCTCCACTTCCTGTTGGGTGCATCTGGCTGCCCGACACAGCCGGGTCATTGTAGCC
TGCGCCCAAGGAGAAGGAGGGCAACGCCGCGTCTTTCTCAGTCTTCAGGGCTTTGCTCTT
GACGGGACCGTAGTGCTCGTGGTAAGCGAGTGCCGTGGCGGAGCGGGCAATGCCGGGCAC
CGGCGAGGGGCTCTTCTCCTGGTGATGCATGTCTCTGGCAGGTCCCGCAGGGGAGGGGCT
TTTGTTCTGGCTTTAGATCCCCAGTTCTCCCGGAGCAGCCGCGAGAGACATCAAAAGGCA
AAGATGTTACATTGTAGCCATTTTATGTTAAGCAGCTGTCGCGAGACCGAGGGTGATGGG
GGG
>TR84856|c0_g1_i4 len=1834 path=[6238:0-102 6239:103-135 6426:136-150 6411:151-199 6453:200-264 6445:265-288 6435:289-307 6501:308-328 6508:329-339 6515:340-342 6522:343-359 6457:360-377 6437:378-378 6429:379-386 6418:387-402 6403:403-410 6379:411-485 6345:486-509 6300:510-656 5919:657-680 6378:681-848 6037:849-872 6344:873-899 6416:900-923 6428:924-971 6401:972-1022 6511:1023-1061 6518:1062-1115 6296:1116-1214 5948:1215-1238 5949:1239-1253 5950:1254-1277 6295:1278-1392 6034:1393-1416 6400:1417-1529 6340:1530-1553 6294:1554-1590 6373:1591-1614 6338:1615-1641 6293:1642-1665 6010:1666-1833] [-1, 6238, 6239, 6426, 6411, 6453, 6445, 6435, 6501, 6508, 6515, 6522, 6457, 6437, 6429, 6418, 6403, 6379, 6345, 6300, 5919, 6378, 6037, 6344, 6416, 6428, 6401, 6511, 6518, 6296, 5948, 5949, 5950, 6295, 6034, 6400, 6340, 6294, 6373, 6338, 6293, 6010, -2]
GGCGTGGTCCAGCACGGACGGGGGCAGAATGCTCCTCGCCCTGGTCTCCTCCTCCTCCTC
CTCCTCCTCGCTGCTCAGGGCTTTGAGGTCCTCCGTGTTCTCCGCCATGGCCGGGTTCTG
CTCCTGCTCCATCGCCCTCTGCTGGGCCGGCCCCGGGGTGCTCGCGGCCTCGGGGGACTC
CTCTGGGTGCTCTTCCTCGTGCAGCTCACTGGGCTCCGGGACAGCCTCCAGGATGGCCGA
GGCCGTCTCTGCACTGCAACGGTCCTCAGGGCCCCCTGGCTCCTGGCTTCCCTTGGGCCC
CTTGCCCTTCAGTCCTGCTGCTCTCTCACCCAGCTGCTTGACAATCTGCTTGGCAGGCTC
CGACTGCCGGCGCCCCTGCCGTGCCTGTGGGGGCACCTCATCCATGGGCTGGCACGACTT
CGCTTTCTTCAGCCGCTCCGGGCTGTATCTGTAGCGAGCGGGGTGGGAGGAGTCCATTTC
CAGGATGGCTTCCTTAGCCTTCTGGGGGATGATGGCGTGGTGGTTCTCCAGGATGAGCCT
CTTGATGTGGTGGGTCCAGACCCGCTTCTCCTCCACGCTCTTGGCCTGGATGTTGTACTG
CTGCTTGCTGTGCTTGTAGTGGGTGACGCTGAAGCACAGCGAGTCCCTGGTGCTCTCGAT
CAGCATCAAGGAGGAGCACGGAATGTCGTTCTTGCAGACAAAGTGGTCGCCCCGTCTCTT
GGTGATGAGCAGGGTGCGGTCGAAGAGGAAGAAAGTGCGCTCGTTGCGCACGCGGTGCAC
CCGGAAGGTGCCCTCCAGCACCAGCTCCCCGAAGGTCGTCAGATCCGGCCCCTTCCAGTG
CAGCAGCAGAGACTGGATCTCCTGCAGCCGCACGGCGTGCTCGTGTCTGCGCTTCATGTC
GTTGATGTACCAGGCCACACAGGTCATGGTGTCGATGGCCTCCTCCACCACCTCGTAGCC
GGCCTCCTCCAGGTCAAAGTGCTTCGCCATCTCCTGGAGAAGCAGGTGGTATTTGAGGAT
CCTCTGGACCGGCTTGAGCAGGTAGGAGCCCAGGGGCAGCACGTGGCCGATCTGCTCCTG
GCGCTCACGGAAAAACTTAGCCTGGTGCTTGTTCCTCATGCACTCGGTCAGAGCCGCCAC
CGAGTTGGGGTAGTTGTTGCAGTACTGGGTGTAGATATCGAAATCCTGGCTCCTGTCCAC
AAAGCATCTGGCCACAGCCACGGGGTTGCTGTCACAGCTGTCCAGGTCCTGCAGTAGCTC
GCTGTTGAGTTCGTAGATATCCTCGATGTTCCCAAAGAGCGCGCAGACCTGCTCCGGCCG
CAGCAGCAGCTCCTCGGTGTCAATGATCTTCCCCAGGTAGTCCTCCACAATGCTGCGCAG
GTCCCGCACGTAGGTGCGCTCCGACTCCACGAGCTCCAGCACGACACGCTCCAGGTAGCT
CAGCTTATGGTTGGCGCCAACAGGGGCCTGGGGGCCGAAGGGCGAGAGGGAGCGGGAGCC
CTTGCGGCCCAGCCAGCCCCCCGGCGAGGCAGCGTTGTTGTTGCTGTTGTGCAGCTGGTT
GACCCGCAGGGCATCCCCCTCCCGGGCCGGCGCATGGCCGGGGGCATTGTCCCGCCCGTC
CATGGGCATCCGGCTCACTGGGTGCTCTGGGGGGTGCGTGCTCACCACAGTGCAGACGGG
CATCCTGTCATAGCTGCTGGGGCAGGGCAGTGCTGGCAGCCGGGGGGATTCAGGTCCCCG
CTGCAGCCCGGCGCCGCGGAGGTCCCCGCTCCCCGCCGTGGCCAGCCCAGCCCAGCCCAG
CCCCGCGGGAAGTGCGGCGCGGGCTCTCGCGGGC
>TR84872|c1_g2_i1 len=2445 path=[7411:0-190 7670:191-358 7577:359-382 7643:383-500 7490:501-524 7700:525-836 7639:837-877 7715:878-882 7713:883-884 7705:885-908 7709:909-967 7381:968-991 7704:992-994 @7698@!:995-1283 7533:1284-1308 7661:1309-1421 7723:1422-1445 7726:1446-1499 7632:1500-1615 7419:1616-1639 7420:1640-1664 7421:1665-1688 7629:1689-1762 7592:1763-1786 7712:1787-1833 7696:1834-1857 7708:1858-1894 7724:1895-1918 7694:1919-1942 7680:1943-2036 7717:2037-2095 7714:2096-2120 7710:2121-2121 7706:2122-2148 7725:2149-2171 7727:2172-2172 7610:2173-2293 7361:2294-2303 7362:2304-2379 7363:2380-2444] [-1, 7411, 7670, 7577, 7643, 7490, 7700, 7639, 7715, 7713, 7705, 7709, 7381, 7704, 7698, 7533, 7661, 7723, 7726, 7632, 7419, 7420, 7421, 7629, 7592, 7712, 7696, 7708, 7724, 7694, 7680, 7717, 7714, 7710, 7706, 7725, 7727, 7610, 7361, 7362, 7363, -2]
CTGGTTGGTTCTGAGAACAGCAGCAAGACGCCAACAGCTAGTGATGCTGAGGAAGCATCC
GTTCAACCTGCAGGAGAGAGCAATGCAGAGGAGAGCGATCATGGCATGTATGGGGCTCAT
CACAGCTGCTCTGACAGGTGGTGGAGAGAGAGGAGGAGCACTATCAGAAAACCAGGAAAT
ACTCAGTTAAGGTACCTTGCATAGAGATTTCTCAAGCAAAAAGAGCTTGATCCTTTCTCC
TGAGCCTTCTGAGTGCACTTTGGGAAGGAATGATGCACCGAGTGATATTCTGGTACACGT
CCCCCCCTGAGATAGATAAGGCATGGACATGAGTCTGCTATGATGTAGAAAGTTGTACAT
GGGGTAGGACCCTTGTACAGGGTAGCAAAAGGGGAGAGATAAAAACTATTTAGATTTTTT
GTTAAGGCAACAGGCAAAGGAAGGTTAAGAGAGCTTGTGTACTCTAGTTTATCTATAACA
CACCTATCGCTAAGTCACACAATGAGCAAGGGACACAAACACTGCAAGTGTTGCACTTCA
GAGCCATGGGTGATAAAAAGAAATTGAGGGGCAGTCAGTCCTGCTCTGTCCTTTATGCTT
TCAGCTGGGGAGGTGTCAGAGCACACCCAAGGCACAGGTGTGGCCCCAACAGACACTGCT
ATTCAAAGAACCTGATGCACACGGGGAGCATGCAGACCAAGAGTGGAACCCGTGTGGACA
ATCACTTGAGGAATGAGTCTATACTTATTTTGTCCTCCTTGGGACATTCCCTTTCCCAAT
GGGAATTTAATACTCGATATTTTCTTTAGTTAAAAAATGTCTACTGAATCAAAACTAATT
GCCTGCCTCTTTTTCAGTGCTACTGCCTCACAGAATTCTCAGCAGTGTGTGAGGAAGGTT
TGAAGAGGATGTTAATAAAGTTTTCCTTCCATCATCCTTAAACATTTATATTGTGGCAGT
GCCCCAAAACATCAATCAAGATTGCAGCTCTATTATGCTGGGTGCTGTACACTGAGTGAG
ACAGTCTCTCCCTAGAAGCTTTACATCTAAAAGGCACAAAACACTGGGTTGAGGAATGGG
ACGTAACATTCACTTCTTTGCATGTGTGGTGATTGGTGCAATTTTGTTAGTCCCATGTTT
TCTTGTTTAATTGGGGCGGAGTGTGAGATAATAATAGTAAGTAAGAAGGAAAAGGGGACA
ACATCTTCATTCCCTGAAGGATCTGTGAGATCTTCTTTCCCAGGAGCTCCAGCAGATACA
TTTAAAAGTTTACAAGAGTTTTTTTGGAAGACGTGCAGATGATCTTGATATAGCCATCAA
TGGTACAAGAAACAGAAAAGCACCACCTTTTGGATACCCATTAGCCTAAACAACTGGGAT
CATTTCTTGTTTCTAATAATGAAGGTATCCTGGAGCCAGCTAAATATCTTCAGATTCACA
GCAGCAATCATCTCCCATCTCTATGTGGGCAAGGTGCCTCCATCAGGGCCCTCCAAACAG
GTTTGAATATTTCTATTCCCACTTTGTCACTGGTTGTAAGAGCTGCTAACAGATGGCTAT
ATCTTCTAGCCAGAAAATTTCTTCTCTAGCCGCACTCTAGGTGCAGATGGCCAACCGCCA
GGAAGTGCTGGCCAATTATGATTTCCTCACATGGAAATCACCCTTTCCATCCTTTCCTTG
CTATCATCTGGGAGCTGTTTGAGAAGTACATGAAAGTGGGTTGTTTCTGAAGATCAGCAA
GCAGCTATATTCCAATTATGATGTCTTGGCTACTGTGCCAGTGCCCATAGTACTTATGAG
TAGAGTCTCATGGCTGAAGAGTTCAAGTCTTTGGTCACCCATCCAGACCATGACTGAGGA
CACCTCTCAAAGGTTTGGGATTGTTCAGTGTCAAATTGATGATGTCTTTCAATACCATAA
AGACTCTACAGCTGTTCTTAGGCCATTCAGCCTGTGCCCACCCACACCACCCTCCCAGTC
TGCAAGAAATCAACACTCAACCATTTTTAGAGGCCAGATCTCAGGAGAGTGGAAGTTGCT
GACGAGGCAGTGAACAGAAAGCCATGGCAACCCTTCAGTGAAATCAATGGATTATGGGAG
TTTGGATCCTCCAGTGCTTGGCAAAGCAGAACCGTGCAGATGATCCAACATACAATGGGG
ACAAAGCACATGGTGAGGAGAATTTCATTTTCACATACAAAGTTAAAGGCTGTTGTTGCT
TGTTTTTCATCTCTGAAGAATTTGTTGAAATATTCCTCCCTGTCTTCCTTGGAAAATCCC
AGGATCTCTGCATAACGTGGATATTCCAAAAACTGCCTGAGTTTCTCCAGAGCAGTTGGT
CTTGTAGTGATTATTAAGTAGCATTCAGAGAGAACTGTTTTCCTAAATAAACTGCTCAGT
ATGATTTCCACTGGCTTCTTCTCCCAAGGATCAGAGCACAAGTTA
>TR85027|c0_g1_i1 len=3959 path=[9145:0-841 9146:842-859 9262:860-913 9251:914-937 9270:938-983 9207:984-1007 9275:1008-1096 9277:1097-1125 9282:1126-1129 9283:1130-1153 9284:1154-1166 9285:1167-1211 9257:1212-1315 9157:1316-1339 9243:1340-1460 9176:1461-1484 9177:1485-1497 9178:1498-1521 9264:1522-2284 9279:2285-2308 9281:2309-2338 9254:2339-2360 9271:2361-2418 9263:2419-2442 9253:2443-2964 9219:2965-2988 9238:2989-3295 9195:3296-3319 9252:3320-3385 9237:3386-3409 9217:3410-3958] [-1, 9145, 9146, 9262, 9251, 9270, 9207, 9275, 9277, 9282, 9283, 9284, 9285, 9257, 9157, 9243, 9176, 9177, 9178, 9264, 9279, 9281, 9254, 9271, 9263, 9253, 9219, 9238, 9195, 9252, 9237, 9217, -2]
GGAGGCAGAGTGAGGTTTGGGGTGGAGGCTGATCGCTCCTGGCTCCCCATGTAATAGCCT
CATGACCCCTTGAGGGGCCCCAACCCCCGTTTGAGAACCCCTGAGATAGGGAAATCCCAG
GGGCTCTGCTGCCATAGGAGCTAGCACAGCACAGCTTCACCCCTTGCCCTAGGGAGAGCC
CACCCCCCTGCCCCATACAGCCTTGCGGGGGACAGGCAGCCTGCTCAGATGCTGCTCAAG
CACTACGTTGGGTTTGCTGTTTCTTAGCTTCCATGGCTCAACTGCAGGACAGAGACACCC
CCCGCCCCCAAATTATTTATCCAGGACCCTAAATGTTGTAGGGCTCCACTCCCACCCCAC
AGCCCTAAGCTAATTAATTTAACATTGAGGCAGAGCTACCACACTGGTGTGAAACATCAT
TAACAATAATTCACCCCCATACCAGGCCTCAGCTCCCTCACAGAGGGAAGCTGTGCCCTT
GCCACCACAGGGGCTAAGCCTGTAAGTAACAGCTCCAGTAGTGAGTAAGAGGCACCTGGG
TGGCCCTCTTCCCAGGTTGGTCCAGCTGAAAAGAGGGAAGCATTCACACAGGACCCAGGC
ACTGCTGGCCAGAGGCATGTCATGCAGCAACAAAGCATTTATTTACAGATGCAACCCCTT
TATTTCTACAGGAGGGCAAGAAGCTTCTTTAATAATAGACTTACCTGAGACAGGAACTCT
GCCCCTACCTTAATAAATAGTTGAGTGTTACATGTTTAAAGTTTTTGTATGAGAGGGCCT
AGGATTAGCACTCATCACCCAGACTCTGTTGGGTTAAGTGTGGTACAGATAGATTTAAAA
AAAGCTGGAAAATGGAGTTAAAGTTCTTGATCAGGCCTCAGATTAGTATATCCCCAAAGG
AATTTGTTAAAAATTAACAGGCATCAGTTTCAGTACGTTCATTCTGTGAGAGAAACTGGC
ATCTAGTCCCAGTGGATGATCCCCGCAGCCAGGCTGCGGAGGATACAGACTAGGCCTCCT
AGCAGAGGAGGCTCTCAGAGGTTTGTGACAAATGGAAGTTACTCTACATCCTTAAACTAC
TTTTAGTGCCACAGTGGTCGTAGCTAATTAGATCATACTCTTTCCTGCAGGCTGTTTCCA
AACCTTGTTTACAAAGGGCTCAGCCTACAGCTGGTACTTTTCTGCCACCGTATTCCAGGG
GAAAAGCAGTTGTCAAGACAAAGAAGAAAGTACAAGGTTTAGCACGTGTTGTTTTAACAA
GCATGTTTGAGTGGTGGAAGAGAAACTATAGGTGGAGCCTGGGCTAAACTAGTTAGGAGA
TGATGGCTAGGTGATTTCAATGCAGGAGAGGCCAGCAATGAGATTTCTAAACACAGAGCT
CACATTAACTAAAACTGTAAAGGGAGAATAGAAACCTGAACTCTGCATTCCTCTCACCAC
AGTCACAGTCTACAACTATGGCATAAACTGGCCATGTCAACAGGCACAGGCTACAGCCAT
CCTGGGCAGATCCTGCTGCTAATTTAGTTCTTCATGCTGCAGTGCAAAGCCATGAGGGAG
AAGGTAGGGCATCTCTCAGTGGAGAAGTGTGTAGCTAAGTACATGTGGGTAAAAAGAGCA
CAGGTGCTAGTCACTGGAGAAGGAAGCAGAGCTTGAGGTGCACATACTAGCCTGTGGTTT
TACCCACTTTGTGCGGCACCTGACACTATGAGGAAGCACAGCTAGTCTCATTCCTCCTAT
AGAAAAGTCTTCATTTTATCTTCAGTACTTAGTACAGTGAAAGCCACCAAAAGGGTCATT
TTGCCCCAGGAAGTTTTCACATGAGTGCAGTGTAAATACCATCGACTGAATGATGCTCTG
GACCAGTAGTAAGTTTTCTAGAAGACAGTTACATTTCTTCCCGAGATTAAGAGATGAGCT
CACGCCTGCTTGCAGACAGTTCACCTGAAAACATCTCGCTGCAGGAGCCTAAACAAAACG
CTGGCTGCTTCACACAGCAGCCTTGCTTACAGTATTAGTGTTAACACTCAGAAGCTGAAC
CTTCCCCCGGTCAAACAAACAGGATCAAAGAGCTCAGCTGGTGGCAGGGATACTGAGACC
CCTTCCTAAGACAGCAATTGTTAAAACAGAAAGACTTGCATGCTACAAAAGAGTCTGGTA
TTTCTTCCAGAAAATATATTAACATTCTGCTTAGGATCAGACAGCAGGAGAAGTCAGCCT
CCTGGTAACAACGGAGCACAGAAGAGGCTGTTCCAATATAAAGGTTCTGCTATTGCTCTA
ATGAAGGAGTCTCAAAGTCTCTGTTCAGCAGCAACTCTCATGAGCCACTGGGGCTCTGGG
TGAGCACTCTGAGTCGCTCGGACAAACGCCATGTCCTGTCTGTACTTCATGGCAGTGGGC
AGCTGGCGCCGGAGTAGCTTGTCCCCACCGTCTACAGGCTGGGGCTCGTCGTAGATTGTG
GAGATGAGGATGGGGCCATCCCGGCGAGGTTTTTTCGGCTTGTTGAAAGTCTGCAGTTTC
TCTCCATGGTACCCCAATCCTCTCTTGCACTTGGGATGCTGACCCTCACTGTCCAAAGCT
TCAGCCATTCCAGAGTTGCTGCTCCCCAGACCCCGTCCCTCCATCCAGCCCTGCCTCTCC
AACACCTTCCTGCCAATACCCTTGGTATATTTCTCAAAGGTCCCAATCTGTTGCCCTGAA
ACAGACCCATCCTCCAAACCATCCCGGAGTCTCTGTTCCAAGCGCATCTGTATTGCATCG
CGGGCATCCTTATCACCGCCATCTTTGTCGTAGTAGATACTCATGTCCACATCCCAGTCA
TCTGCCGTCTGTTCGTCAAAGTCTCCTTGCTCTTCCTGCCAGTACTGAGCATCTGTGTAG
AAGACCAGCCCAGAGCCTCCCTTCTCCCACTTCAGCTCAATCTCCTCTTCATACAGCCGC
TCCTCTGTGCGTTCCTGACTGGTTACGTCCTCATGCAGAGCCTCATGTCGTTCCCACTCC
TCGCACCTATCATCATCATCATCTGAGTGAGACTCTTCTGCTTCTTCCTTTCCTGGTCCT
TCCCAGTCTTCCTCATCACTAGTTTGAGTCATCCCAGTTCTTGCCAGGTGTCCCTTTTCC
ATTGTGATCTCCTCCCCAGTGTCTGTATAAACCAGGTCTTCTTGTTCAACAGTCTCAGTG
TCCTGATATTTAAAAGGCACATTCCCATACCTGCGAGAGGATCCTGTCTTGGGGAATCGT
AGCTGCAGTTTCTTAATAACTCGGGGAGGCAGCCTGCAGGCCTTGATCAGCTCCAGGAAG
ACTCTCAGAGGGGTTCCCACATTCCCATGGGGCATAAACACAGGGGGGTTCAGTTCAGGC
AGCCACTTTAAGTCTGTCTGGGTAAACGTTTCACTCTGGGTCTTATTATGAAGCTCCTTT
TTAGTTTTATACTGGAACATGCCCAAGCCTGTGTCCGGGGAGACTCGGACCCTGCGGATC
ACGCAGCGGCCGGGCAGCCCGTCGCCCTGGGCATCCAGCCAGCGCTTGCCCGAGTACATG
CGGACCAGCCGCCGGGCCTGGCCGGGCCGCACCGCTACCAGGCAGCAGCAAGTGGCCGGG
CCCGGGCCCTGCCCCGGGGGCCCGCTGCGCTCGGGCCGGTGCCGGTAGTGGAAGCAGAGG
AAGCCGCCGGCCTCGGCGAACTGGCTGAAGTAGGAGCGGAGCTGGGCGGAGCGGAGCTCG
GCCGGGATGCGGCTCACCAGGCAGTAGCGGGCAGGGCCCCAGCCGGGCTCAGAGCTCCCG
GGCGCCGCCATCTTCAACCCACTGGGCCGCGATCACGTGAGCAGCGCCGGGGGGGGCGGG
TTTTCGACGCAGACACGCATCTCGCGAGATTGAATGGCGACGTCACTATAAGGGGCGACG
TCATCGTATGGCAAGTGGGCTGGGATAGGGATTCATTCTCCCTGGCGCACATTGATGAT
>TR85028|c4_g1_i1 len=2438 path=[6517:0-100 6518:101-133 6519:134-137 6520:138-161 6556:162-349 6437:350-373 6568:374-491 6469:492-515 6555:516-630 6511:631-654 6576:655-740 6531:741-803 6582:804-1019 6526:1020-1055 6575:1056-1075 6581:1076-1099 6588:1100-1159 6580:1160-1177 6564:1178-1201 6587:1202-1274 6584:1275-1313 6578:1314-1352 6571:1353-1376 6583:1377-1400 6577:1401-1424 6570:1425-1454 6558:1455-1697 6472:1698-1721 6546:1722-1871 6523:1872-1895 6557:1896-2030 6449:2031-2054 6545:2055-2135 6452:2136-2159 6453:2160-2437] [-1, 6517, 6518, 6519, 6520, 6556, 6437, 6568, 6469, 6555, 6511, 6576, 6531, 6582, 6526, 6575, 6581, 6588, 6580, 6564, 6587, 6584, 6578, 6571, 6583, 6577, 6570, 6558, 6472, 6546, 6523, 6557, 6449, 6545, 6452, 6453, -2]
TTTTTTTTTTTGTTTTAAAGGGGGGTTTATTCCAGCCGCTGCCATCCAGAGACTGCCCCG
GGTCCAGCACCGAGGGCTCGTGGGTAGGGACGTACGGCAACGGTCTCACGCTGCCTGCCA
GGGCTCCCGGCCCCCTGATGGTCACGGTGGCATCAGCTCTATCACGTGGGTGGGTGGAAT
CAGCAGCTCCTCGTTCACCTTGGAGGTGAGGTACTGATGCAGCAGCATGTGCAGCTCCGT
GTTCTGCTGCTGGAGCCCGTCAAGATCTGTGAGCAGCTTCGACCGCTGGCTCAGCACAGA
GTAGTATTTCTCCAACGCCGCCTCCAGCGCGTCCCAAACCTTCAGCTTTGGCTCTGGGAT
GACGTGAGCCAGGGCCTCCCAATACTCAGAGTCCTTGGAGTCGTCCCGTTCCTCCATCAC
CTTCTTCACCTGCGGCCGCTTGTCCCTCGGCTTCTGGAAGTCCAGGACAAATGCTTTGAG
GGCCTTGAGGACATCATCGGGATGGAAGAGCACAGAGGACGGCGATGCTGCCGAGCTCTG
ATGGGCCGTGCCTTCCTCCTTCAGGGCAGCGGATCCCTCGTCGCTGTCTGCTGCATCCAC
AGCGAGTTCTTCCGGGCCTTGCTCCTCTGCCAACTCCTTGCCCTGGCTGGAGCCGACCTG
CTGGGCTTTGAACTTCAAGAAGAAATCCACCAGCGCATACACGTCGTCTTCATTGTCAAT
TTCGAGGGCCGCAAAGATTGCATCCAGCCTCATCAGGGAGCGCTCGTGCCTCTCCAGGGG
CTGCAGGAGTCCCAGCAGCTTGCTCTCTATCAGGAAGCCCGACTCGTCGCACAGGAGCTC
CAGGATGTGTTTGACAGACTTCACCGAGATGTGCCGGGGAGGCTTAACTTCCTCTCCAGC
CTCTTTTCTACCTTCCTCCTCTTCCTGCTGGCTGCTTTCTGTTAATGCCATCACCTCCTG
GGCCAGCTTGCTGGCAGATCTGATGACCTTGCGGTGCACGATGGGGCCCACGTTGTCCAG
AAACCAGTAGTCAGGCTCCACCCAGGGCAGCCCCAGCTGCTGGGTGTGAATGATGCGATC
GGCCTCGAGAGCTTTCCACATCAGCCCTTTGGCTTCCTCCTCGTTCATCAGCCAGACCTC
CAGGAACTTCTGGGCATCGATGACGGCAAAGTGTCTCAACGTTCTCTGCAGATCCTTGTA
CTGCTCCACGATGCGCTTGTAGTCGGCCGTCAGGGTCTGGTTCTCCTCCTGGAATTGCTT
TATCTGTTTGGCCAGCTTCATTCTCAAGGCGTTGAGCACGTCATGCAGCCGGTTGAGTTT
CCTTTTCTGCTGGGATTTTATGATGGTGTTTTCCTCATCCCGTTTCTTTAGCACCTGGAA
GTTGTATTCCAGCTTCTCCTGGTTCAGCTGGTAAATGGCTTTCATTTGCTGCAGCTGCTG
CTCCAGGATCTGTACATCGTTCTCCAGCTGTATTTTGATGGTAGTGTACTCCTCAGCATC
CTGCACCCGCAGCTGATTCAGCTGCTTCTCGTACTCCTCCACTTTCTGCATGCGGGTGAT
CAGGTTCTCCAGCTCCTGGGCGTTGTGGGCCTGCATGGCTTGCTCCCATTTCTTCTTGTT
GCTGCTCAGCAGCTCTCGCCGTTCCAGCTCGAAAGCTTTCTCAATCTGCGTGAGTTCCCG
ACGGTAAGTTTTCATTAGATTTCTGATCTGCTCCTCCATTCTCTCTACCAGCAGGTTAAT
GTCGTCTGACTGCTTCTTGAGATCCTTCACATACTGGTCATCTTTGCTTTTCAGCTCCTG
CTGCAGTTCGCTGATGAGCTTGTTCTTCTCTTCGATGAGCAGAGCACACTGCTGCTGCTG
CTGGTTGAGCACATCCCACAGGTCCTGCGGGATGGTTTTCTCTTTGGCCGAGCCCCATTT
CGAGGTGATCTCTTCAAACTTGTCCTGATTAGTCTTGCATTCATTCTCCAGTTTCTCGAG
CCTCTGTCGCTTGAGTTCGTCCTCCTCAGCCCTCCTCTGGGTCTCCCTTGCGTCTGCAGC
CACCTGGATATTTGTCACTAGCTGCGTGCCGTCATTGAGCAGCTTAGCTAGCCTCTGTCT
GCTTTCTTCTATCTGCTTGTGGCTCCTGCTCAGCTCTTCTGCCTCAGCCTTCTTCGCATC
GGGATCTTCTCCGAGGGCCTCCCGGCGCTTGGCCTCCAGCCGGGCCGCGATGCGGAGGCG
CCGGGCCGCGATCCGCTCCTCCTGCTCCTCCGAGTTCAGCGACGGGCGCCGCGCCCGCGG
CTCCCCCGGCCCCTCGGGCTCCCCCTCGGCCAGCGCCGCCCGGCTCATGCCGCCCCCAGC
CCGGCCGGTCCGGCCCCAGCGTCGCTAAGCAACGCGGCGCGCGGCGTCGGGGGCGGAGCG
CGAGCTCGAGCGGGGAGAGCGCCGGGCCCCGCCCCCTG
>TR85029|c0_g2_i1 len=3774 path=[8991:0-239 9106:240-343 8997:344-367 9097:368-391 9088:392-571 9039:572-595 9040:596-625 9041:626-649 9087:650-746 8994:747-770 9096:771-1021 9066:1022-1045 9086:1046-1423 9074:1424-1447 9075:1448-1489 9076:1490-1513 9095:1514-1622 9007:1623-1646 9085:1647-2026 9044:2027-2050 9045:2051-2099 9046:2100-2123 9105:2124-2275 9108:2276-2299 9110:2300-2307 9111:2308-2312 9092:2313-2336 9080:2337-2372 9004:2373-2396 9005:2397-3773] [-1, 8991, 9106, 8997, 9097, 9088, 9039, 9040, 9041, 9087, 8994, 9096, 9066, 9086, 9074, 9075, 9076, 9095, 9007, 9085, 9044, 9045, 9046, 9105, 9108, 9110, 9111, 9092, 9080, 9004, 9005, -2]
TCAGGCTCGGCCGGGCCCCCAGCTGCTCCGCGGAAGCGGCCGGCTCCGGCTCATCCCCCC
CGAGAGCCCGGGCAAGTACCTCGCGGACTCTGAGGTGACCCCATCCGAGCAGCCAGGGTG
TCACCCCATGACAAGCCGCTACCCTTCAGCCTTGCTGCCCCACACGCAGCCCTGGGCACC
AGGATGGTGTGATGTGGCCCTGTGAGTCCCACAGGGAAGGCAGTTCTTGTAGACGTGGCA
GTCCTAGACGTCAATGCCACCGGCGGTGGCCCCGGAGCCCCAGTCTCCAGGATGTCCCAG
CTCTCCTCCCCGGTGAAGCGCTATGGAGACACCTCTCGCTACCCTGCCGCCTCCTACAGT
AAATCCCCAACCAGCTACGGCTCCTACTCCTCCTACGGCTCCAGCTTCGCCTCCTCTTAC
CCAGACAAGGACAGGGTCAGCTTCAAGCCGAGCCCCCCCAGCAGCTACCTGGCCTCCAGC
CGGCTGCGGACCTCGGGCGCCTCCCCGAGTAGTAGCTATGATGCAGGCCGGCTGGCACTG
CGCCCAGAGTCCGGCATCCGGCTGAGCCCAGGCTATTGCCACACACTAGCCAGGCCTCTG
GGCATTGGGGGCCTGAGCGGGGGAGCGTGCTACCCCTACACCGGTACGTCCGTCAGCCCC
ACCAGCTACATGGCGACACCGTCCACGCTCAGCCGCAAGAAGTCCAGCAGCCACTCGGAC
CTGGCACGGGAGTTCGCCGGGCTGCACACCTCCGAACCCTACCGCCTGGACTCACCCACC
CGCACTCCGCTCCTTGCCCGCAACCGCCAGGAGCTCTGCGCCCTGCAGAGCCTGTATCAG
GCCGCCAGCCGCTCCGAGTACGTCAAGGAGTACCTGGAGTCCTGCAGCAGGAAGGGCAGC
CGCACCCCCGGCAGCCCCCGCAGTCCCACCCAAGAAGTGATCACCCCTATGTTCCGGCCC
AGCAGCCGCTGCCCCAGCCAGCCATGGGAGAGGAGCGAGAGCCGGATGGACTCCCCCGCC
AGGGACCCCTCGAACTCCAAGATGGTGCAGGGTCTGACCGGCCTCCGTAACCTTGGCAAC
ACGTGTTTCATGAACTCCATCCTGCAGTGTCTGAGCAACACAAAGGAGCTCCGGGACTAC
TGCTTGCAGAACCAGTACGTGCGGGACCTCAACAGCAACAGCCGTATGCACACCGCACTG
ATGGCAGAGTTCGCAAAGCTGATCCAGCTGCTCTGGACCTCGTCCCCCAACGAAGCAGTG
AGCCCCTCGGAATTCAAAACCCAGATCCAGAGATACGCGCCCCGCTTTGTCGGCTACAAC
CAGCAGGACGCTCAGGAATTCCTGCGCTTCCTGCTTGATGGACTCCACAGCGAGGTGAAC
CGGGTGCTAGTGCGGCCCAGATCCAACCTGGACAACCTGGACCACCTGCCCGACGATGAA
AAAGGGAGGCAGATGTGGCGGAAATACCAGGAGAGGGAGGACAGCCGGATTGGGGATCTC
TTCGTCGGGCAGCTGAAGAGCTCCCTGACCTGCAGCGAGTGCGGCTACTGCTCCACGGCC
TTCGACCCCTTCTGGGATCTGTCCCTGCCCATCGCCAAGAAGAGCTACAGCGAGGTGACC
CTGCTGGACTGCATGCGGCTCTTCACCAAGGAGGACGTGCTGGATGGAGACGAGAAGCCG
ACGTGCTGCCGCTGCAAAACCAGGACGAGGTGCACAAAGAAGTTCAGCATCCAGAGGTTC
CCAAAGATCCTGGTGCTTCATTTGAAGCGCTTCTCCGAGGCCAGGATACGAACCAGCAAG
CTCACCACCTTCATCAGCTTCCAGCTGAAGGACCTGGACCTGCGGGAGTTTGCCGCACAG
AGCTGCAACCATGCCATTTACAACCTGTACGCCGTGTCAAATCACTCCGGGACCACCATG
GGGGGGCACTACACAGCCTACTGCAAAAGCCCCGTGTCTGGCGAGTGGCACACTTTCAAC
GACTCCCGCGTCACCCCGATGTCCTCGAGCCACGTGCGCAGCAGCGACGCCTACCTGCTC
TTCTACGAGCTGGCCAGCCCGTCTTCCCGCATGTAGCTCCTGCCCCCCCGCTCGGCCCCC
CGGGAGCCTGGCACGGCCACGCCGAGACGGGGAGACCCAGGACAGCCACGACTATGGCGG
GGATTTCTATTAATCAGTTCGTTTTTTAAAAAACAACACAAGACGCAAGAGAAACCACCC
CTAAAACGGGGCCAGCACCCTGGCCAGGGGGATAGATTTCTCCTGCCCGGGGGCCCATTG
CGGCTGAGGCTGAAGACAAGCGGAGCCCGAGGCTAATCGGCGGCACAGACAGCGGCGAGG
ATACCGGCACAGAGGGGGCTGGACAGCTCAGACGATTCCTGTTTGGGGCAGGGGTTGGAT
TCTTAGCTTGTTTTGCTCTTTTCTTTGGTGTGTAATAAATGCCATGGGGCACAGGAGCCT
GCCTGTCCCGTTAACTCCAAGCAGCCACCCCCTCCCCACCCTGGGGCAGAGACGAGTGGG
GTTTGGGGACCCAGGAGTGCCTCCGTCTCATCCTAGTGCAATCACACCATTTGGAGCCTG
CTGCTTGGGAACCCCGCCTGGAATTGCACTATGAAAACACCGTGCCTGCTCTCCGGCCCA
GCCCCACCCTGCTCCCTGCAGCCGGGGGCTGCTCCTCCGAACCAGACTAACAGCCCACCG
CCCTTCTCCAATAGCTTGTGGCAGCTTGGCTGGTGGCTCTGCCCATGGCGCAGTCGTGGC
AGTGAATTATTGATTTGAAACTCCCTGGCCAGGCTATGACTGGGTTTGCATGGATGATGC
CTGGCGGTGCACACAGATCCCAGGACAGGTCCCAGAGTGACTGTTCTACCGCTCATCGCT
TTGGGGGACATTCTTGAGTTCCTTTGTAATTGACTTTTCTCCGTCACAGTGCCCACACCG
GTTTAGGGGCCCTCCTTGCTAGGAGCAGCGGGGATGGGGCAGAGACTCGCTTCGGGTGGG
TTTACCGGCCAGCTATACAACCGTGCCTTAAAACCTTTTGGGAGCAGTGAGCTGAACTAA
TGTGCCCATAATCCTCTGTGGCATGCCCAGCCTCTGCCATAGGGGCCTGCCTGCAGCTTT
CTGGGAGCCAGCTTTGGGGGGAGGGGGGTGTCTCTGCACCTGGGGATGGTGAGCAGCATC
CTCTCCCTCCCACAGAGGCATGAAGCCAGCCTCACTGACCTTGCTCTGGCCTGGCCAGGG
AATCTCCATGGCCTTTTTATTCTTCTCTAATTTATTCTCTTCCCCCCAGCCACATTCAGA
GCATCAGGCTTCAGGGGGGGAGCCCCACCAGACCCTAGAGCCGAGCAGCCCCCAGGCACG
CTCGGAGACACCCCAACCGGCGTGTTGAATGGTACCACGTGCCTGTTCTTGGCACAGCAC
CGCGGGGGTATCCTGGCCACTTTGCTGAGACCCCTGCTCCCCTCACCCCCACCTTGCACC
CTGCCCCTGGAACAGCTCTCAGAGGACTGACACTAAGACTGAAAGGGACATTTTCCCCCT
GCTCAGCCAGTGCCCCTTTCGACATGGCTGGGGCTGGGAGCGCCTGCTGCAGGGGAAGGG
TCAGGCTCTCTGGCTCTGGGAGCAGCCCAGCCTGCAGCTGTGGGGAGGCCGAGCAGGGCT
GTGTTGCTGTTTTGCCTATCGCTTGTTTACCATGTAAGCAAGATGAGGGGGGGAGCAGAA
GAGTGTCAAGTACAAGGGACACTTGTACAGGAATAAATTTGAGCTTGACCACCA
>TR85035|c0_g1_i2 len=1688 path=[8918:0-108 8972:109-147 8995:148-160 8990:161-184 8982:185-212 8954:213-232 8994:233-238 8980:239-262 8988:263-346 8866:347-370 8978:371-469 9000:470-493 9002:494-514 9004:515-524 8997:525-539 8993:540-548 8986:549-616 8960:617-667 8941:668-769 8809:770-793 8998:794-945 8985:946-982 8992:983-1061 9001:1062-1062 9003:1063-1079 9005:1080-1687] [-1, 8918, 8972, 8995, 8990, 8982, 8954, 8994, 8980, 8988, 8866, 8978, 9000, 9002, 9004, 8997, 8993, 8986, 8960, 8941, 8809, 8998, 8985, 8992, 9001, 9003, 9005, -2]
AGCGCTGTTTGTTTTTTTTCTTTCTTAGTGTGCTCGAGTGGGACTCAGGATGCCTGGGTT
CTATTCCCAGCCACTGCCACTGCCTGGCTGTGTGACCTTGGGCAAGTCCCGTTGCCTCTC
TGCTCCTCCTTGGACAGGCTGTCATTTGGCTGGATAGCCTCGACACTCACCTGTCCTGAG
ACCAACATGGCTACAACACTGGAAACAAAGAGAGATTAGAACAAACCAAGGTCAGGTCTA
CATTGTAAATTTACACTGGTGAACTAGGTCACTCGGGGGTGTGAAAAATCAGGCTGGGGT
GGGGGGGAAGTGCCTTTATCTTATCTCCCTGCTGCACCAAAAAGTTTATTGTTTATACAA
AGAGCGGCGAGGCAACGAGAAGTCATGCCAGTAAGATGAAAAAAATCCTGCAAGTGCGTT
CCCATGAACAAAGAGCGGCAGCGTTCCAGGCTAAATTAGAGGTTTATTACGAAGGAGGTG
AGGGAGGAGGGGTTGTTAAATAAATAAAGAAGGGGGTGATGACTTTGGGATACATTTTTA
TCCTGACACAAATTCAAGAGAAGCCTACTGAGTGCTACTGCTTTACATTACAGAGCCAGT
GACTGCGTAATTCCCATATAGGTGCCCAGAGGCCAGTGACAGGCCTGGCGTAAGAACCTG
AGCCGGCTAGAGTAGCAGAGTAATTGTGTTTTATTTTTTTAAACAATTGCATAAATTAAT
CTATTTTTGCACTGCAAAAAATAATCCCTACACTGTATATATTATATATGTGTGTTGCCA
GTATAATACAGTATGTACAGGGGTGAGGACCGGAAGCACAGCACAGGAGGGTCTGTCCAG
AGAGATGTGCAGTAGATTACTCCAAGTGAGGGGAGGACAAACCTTCCTGATCATCGGTAG
ATTTCTTGGTAAAGTCCCTGTCCCCTTCCTCTCCCTGGTGGGTCTGTGAATCCTGGCTCC
TTTGGGCTGTGGCCAGACCCATCTTCACCAGTTTGGCTTGTTGCTGTTCCAGGCTCTGCT
TCCTCCACTTGATCCGTCTGTTCTGGAACCAGACTTTCACCTGCTCCTCGGTGAGGTGCA
GCGCGGAGGCCAGCAGACACCGCTCGGTGCCCACCATGTACTGCTGCCGGGCGAACTCCT
TCTCCAGCCGGGCCAGCTGCTCGCTGGTGAAGATGGTCCTGACCCGCTTGGATTTGCCCG
ACTTGGCTCTGAAGCCTGGGGCGCAGCATTTGGAGAGCAGATACCCTGGGGCTCTGAGCG
GGGCCCGCCAGCCCGCCAGGGCCGGGTAGCAGACGGGGTAGAGCGGCCGAGGCTGCAGCA
GCGGGTGCGCCTGGGCGCACAGCTGGAGCGCACCGCCCGGCCAGGCGCTGTCTGGCCAGC
CGGGGTCCCAGCGCCCGGCGCCAGGAGGCGGCGGCGGCGAGGGCTCTGACCGGCCCAGGA
GAGCGTCGATGGTGAAGGATTTCCCCGCCGGAGCCTTGGGGGAGTGTCCGAGGGGCGGGG
GGCCGGGGTAAGGCAGCAGGGCCGGAGCGGGCAGCCCAAAGGGCAGCAGGGTCGTAGTCA
GCATGGCCAGGCGGTGCCAGAGATCGGCGAGGGGGTCCCTGCACCGGGAGGAGGCGGAGG
CAGCAGGTGAGGGGCTGAGCGCGCTCCTGGCCTGATCATACAGCCAGGCCAGCCCCGCTC
CCTCCCTT
>TR85051|c3_g1_i1 len=728 path=[1950:0-103 1951:104-127 1984:128-151 1981:152-175 1986:176-176 1983:177-196 1980:197-220 1962:221-223 1982:224-243 1979:244-368 1946:369-392 1947:393-423 1948:424-447 1978:448-611 1969:612-635 1970:636-675 1971:676-727] [-1, 1950, 1951, 1984, 1981, 1986, 1983, 1980, 1962, 1982, 1979, 1946, 1947, 1948, 1978, 1969, 1970, 1971, -2]
ATTGGGCAAATCTCTCAGCCACCGTTTGAACACACTGGCAATGACATGAATATTGTAGTC
ATCTAGATTCACATTGTCAATATCTGTTCACCGAGGCAAGTGAGTGGAGGGAGTGGAAAA
GAAACCAAAGAAAAAGCAAATGATCAGTTTTGATCCAGTAAACAAGCCAGTGTTTTCCTG
TCAGTCCTAGCACTGGCGATGACCTAACCACTGCTGTTGGACCAACTTCTGTGGGTGAGA
GAGGTCCTGAGGAAGAGCTCTGTGTAGCTCGAAAGCTTGTCTCTTGCCAACAGACGTCAG
TCCTACAGAAGCTATTACCTCACTCACCGTCTCTCCACTATCATGGGTGTGGTCAGATGT
TCGGCTGCCTGTGTGTGTTCCCTCTGTGTGCCACCCCAGCCTGGCACAGACAACTGACAT
GGCACACCTCGAGCGAACCGCCCAATGACCACAAGATCCATTAAGGCATGAAGGCACCCA
GCCAGGCTTATTTTGATGAAGCACAGTACTAGTATCCTGCACTAATACATGTATACCCAT
AACAATGGACCAGCTCAGCAAATGGCGGGACTTTCCGTTCCTCCCTAGGCTAGATAAAGA
CACTGCCCCCAAGATACATTTTTATACAGAGATACAAACAAGTTACATATTGCTCCTCTG
ATAGTTGACATCCTCTGATATCACAACCCACCACCTTGTACATTTCTATCCATCATATTG
TCATCCTG
>TR85290|c0_g1_i4 len=2887 path=[8699:0-415 8700:416-439 8796:440-467 8772:468-471 8741:472-474 8789:475-492 8810:493-493 8801:494-520 8784:521-559 8758:560-1135 8518:1136-1159 8726:1160-1600 8507:1601-1624 8757:1625-1687 8783:1688-1711 8725:1712-1765 8756:1766-1789 8782:1790-1855 8724:1856-1879 8755:1880-2023 8486:2024-2047 8723:2048-2077 8781:2078-2101 8754:2102-2158 8722:2159-2182 8564:2183-2223 8565:2224-2247 8721:2248-2387 8601:2388-2411 8602:2412-2460 8603:2461-2484 8780:2485-2574 8813:2575-2596 8476:2597-2618 8477:2619-2886] [-1, 8699, 8700, 8796, 8772, 8741, 8789, 8810, 8801, 8784, 8758, 8518, 8726, 8507, 8757, 8783, 8725, 8756, 8782, 8724, 8755, 8486, 8723, 8781, 8754, 8722, 8564, 8565, 8721, 8601, 8602, 8603, 8780, 8813, 8476, 8477, -2]
TTCCAAAAGAAAAGCCTCAGGACAGACGTTGAGGGGGTTTGTTCTCCAGGGTTTCTGTAA
ACATGAACACAGTCATTTCACTTAGGGCTGAGACTTAATAAAACTCTCTTCCAGGGAGAA
ATGACTCTTCTTAGCAATATCTATTCGCCTGTATTTGACTGGTGAGCACAAAAACCAGAA
GCAAAATGTGAATGGGCCTAAGTTATCCAAGAGATCCCGTGCCAAGGCCTGATAACAGCT
GATAACAGCAACGCCCCTATTGGCGCAAACCCTGCAAGGCCAGAGCTATGGTGGAGCCGT
GCACGAGGCCGCGGGGGCCAGGCAGTTCCGCATGGGCCTAGTGGGAAGGTTCCATGGCAG
TTGCAAGCCGCCAAGCGGGAGGAAGCAGCGGCCGTCGGTTGGGAGCCGGGCGAGCAGGGG
AAAGTTTCTACCCCGGAACCAGCCAGCTCTACCCCCGTCACGGCCATGTAGGCCCTGCAC
CCGGAGTGTCTGAGCAGGTCTGAGGAGCCCCAGTCGGCGTACGAGATGCCGGATGCAGCC
AGCCACCTGCCCTTCTTCTACGGCAGCATTTCTCGGTCGGAGGCCGAGGAGTACCTCAAA
CTGGCGGGCATGTCGGACGGCCTCTTCCTGCTGCGCCAGTGCCTGCGGAGCCTGGGCGGC
TACGTGCTCTCCATGGTGCACAACCTGCAGTTCTATCACTACCCCATTGAGCGCCAGATG
AACGGCACGTACGCCATCGCGGGGGGCAAGGCGCACTGCGGGCCGGAGGAGCTCTGCGAA
TTCTACTCCAAGGACGCCGACGGGCTCTGCTGCACCCTCCGCAAGCCCTGCAACCGCCCC
AGCAGCGTGGGGCTCCAGCCCGGCGTCTTCGACAGCATGCGGGACAACATGGTGCGCGAG
TACGTCCGGCAGACGTGGAAATTGGAGGGTGATGCCCTCGAACAGGCCATCATAAGCCAG
GCCCCTCAGGTCGAGAAACTCATTGCCACCACCGCCCATGAGAAGATGTCCTGGTACCAC
GGCAACATCTCCCGGGAGGAGGCTGAACGCAGGCTCTATTCCGGAGCACAGCCTGATGGG
AAATTTCTACTGCGAGAAAGGAAGGAAAATGGCACCTACGCGCTGTCCCTCGTCTATGGG
AAAACAGTGTATCACTACCGCATCGACCAGGACAAGTCCGGCAAATACTCCATCCCCGAG
GGAACCAAGTTTGACACGCTGTGGCAGTTGGTGGAGTACTTGAAACTCAAGCCAGACGGA
CTGATCTATTTCCTGAAGGAAAGCTGCCATAATCCCAATATGCCGGCAGCAACCGTGGCA
CCACTCCCGCCGGCCCACCCCTCCGGAAGCGCCCAGAGACACCTGGGGGCTCTTAACGCA
GACGGATACACCCCGGAGCCCATAGGGCCAGGGAAATCGCGCCTCCTGCCCATGGACACC
AGCGTCTACGAGAGCCCCTACAGTGACCCGGAGGAGCTGAAGGACAAGAAGCTCTTCCTG
AAGAGGGACCACCTGATGATTGACGAGGTGGAGCTGGGGTCAGGGAACTTCGGCTGCGTC
AGGAAAGGAGTCTACAAGATGCGGAAGAAGCAGATAGATGTGGCCATCAAGGTTCTGAAG
AGCAACAACGAGAAGGCCGTGAAGGATGAGATGATGAAGGAGGCACAGATCATGCACCAG
TTGGACAATCCCTACATCGTCCGCATGATCGGGGTTTGCGAGGCAGAGTCCCTGATGCTG
GTCATGGAGATGGCCTCGGGCGGGCCCCTCAATAAGTTCTTGTCTTCCAAGAGAGAGGAG
ATTCCAGTGAGCAATGTTGTGGAGCTGATGCACCAGGTGGCTATCGGGATGAAGTACTTG
GAGGAGAAAAACTTCGTCCACAGAGACCTGGCTGCCAGAAATGTCCTGCTAGTCAACCAG
CATTATGCCAAGATCAGTGACTTTGGACTCTCCAAGGCTCTCGCAGCTGATGACAGCTAT
TACAAGGCCAGGACGGCTGGAAAGTGGCCCCTGAAGTGGTACGCGCCAGAGTGTATCCTG
TACCACAAGTTCTCCAGCAAGAGCGACGTGTGGAGTTACGGTGTGACCATGTGGGAGGCC
TTCACCTACGGGCAGAAACCCTACAAGAAAATGAAAGGCCCCGAGGTGATCAGTTTCATA
GAGCAAGGGAAGCGCATGGAGTCCCCGACAGACTGCCCGGCCGAGATGTACAAGCTGATG
CTGCAGTGTTGGACCTACAAGTGGGAAGATCGCCCAGGGTTTGCAGCGGTGGAAACCATC
ATCCGTTCCTATTACTACAGTATCGCTGCCAAGACAGAAAAGGGGCCAGAGGAGACGGAG
GAGGACAAGGCAAAAGCAGCTTGCCCCTGAGTCTTCCTCTCTGTGCCCAGAGGAGTCCTC
GGCACGGGCGCTGGAGATGCCCTGGCTAGTTTGGGTTTGGTTTCTCCTGCTGGTGCTTCT
CGGGGAGTCACAGAACTGAGCCCTTTGGAAAGAACGGTGCTGGCGGGACTGGCGCGGCAG
GGAACTCAGCCATAGTTCAATCTCTCGGCCGTGATTTGCAGCCTTTGCTTGTCCCGCCCG
GGGGACTGGGCAGAACGCTTGGAGATCCGCTGACCCTATAAATAAACGAGGCTCGTTTTT
AGCCTGGAACCCATCTCAGACTATTCAACTCCTGCAAACATTGGCAGCTGCTCCCACCTT
GCTACCGGCCTTGTCTTCGGAGTCCTCCAGCAGCCTGTCACGCGTGAGGCGTCTGGCCAG
CCCCCGTTCAGCCGGCAGCATCACAGAGCTTAGAGCCTTGCTGACTCATTCAGCCCTCAC
GGAGGCCTGGAGAAGTTTAAAGTTCAGGGAGCTCTAGTCTGCTCGTCATAATAAAAGGGG
TGGCAGG
>TR85295|c3_g1_i1 len=3080 path=[7131:0-133 7144:134-181 7156:182-245 7155:246-269 7154:270-396 7157:397-413 7083:414-438 7153:439-441 7149:442-755 7079:756-779 7142:780-961 7098:962-985 7152:986-1043 7148:1044-1067 7141:1068-1406 7125:1407-1430 7147:1431-1499 7140:1500-1523 7151:1524-1894 7118:1895-1918 7146:1919-2026 7158:2027-2050 7159:2051-2059 7109:2060-2084 7138:2085-2350 7095:2351-2374 7096:2375-3079] [-1, 7131, 7144, 7156, 7155, 7154, 7157, 7083, 7153, 7149, 7079, 7142, 7098, 7152, 7148, 7141, 7125, 7147, 7140, 7151, 7118, 7146, 7158, 7159, 7109, 7138, 7095, 7096, -2]
CGTGCTGGCACTCTACCCATGCTTGTGGCAGCCGGGCTGGGCTACACTCTAGGCAGAGTC
TCTATGGTTAGAATCCTGTGGCCTCCGAAGGGCACTGGCAGTTGGAACGAGCCTGAGGCA
GGAGGCCATGACAACGGCCCCAGAGACGCGCAGCCCCCTCACACCACAGGAGACGGCAGC
AGGGCCCCTCCACAGCCCCGAGATGGCCCCGCCCCCAGGGGACCCAGAGGGGTGCGGGCC
CCAGAGTGGCTGGGAGATGGGCAGCGGCCTGGCCTCCCCTCAGCATCCAGCCCGGCTGTG
GGCAGCCGTTTTCCCCACGCTCTGCAGCCTGGGGAGGAGTGACAGCAGCACCGCCCTCCC
TCAGCACAGTGACCTGAGCAGCCAGGAGGAGCTGGATGTAGGGGCCCCAGAGAGAGGCGA
CAGCAGCACTGCCCCTCGTCCTGAGCACCGGTTCCGGCTGTGGGCGGCCGCCTTGCCTGC
CCTCTGGGGCGAGGAGGAATACAGCTGCGAGCATGGCTCTGCGAAGTATCTGGCCCTGTG
CGGCCTGGGTGGCGTGGTGAGCTGCGGCCTGACCCACACGGCTGTGGTGCCGCTGGACCT
GGTGAAGTGCCGTATGCAGGCAGAGCCCAGTCGCTACCGGAGCATGCTGCAGGGCTTTGC
TCTCACCGTGGAAGAGGAGGGGATCCGTGGCCTGGCCAAGGGGTGGGCCCCCACCTGCGT
GGGCTACTCCCTGCAGGGCCTCTGCAAGTTTGGCTTTTATGAAGTCTTCAAGCTGCGCTA
TGCTGACATGTTGGGACCTGAGCGAGCTTACCTGTGGCGGACCAGCCTCTATCTGGCCGC
CTCAGCCAGTGCCGAGTTCTTTGCTGACATTGCTCTGTCCCCCATGGAGGCAGCCAAGGT
GCGAATCCAGACGCAGCCAGGCTACGCCAACGCATTACGGGTGGCTGTCCCCAAGATGTA
CCATGAGGAGGGGCTGTGGGCCTTCTACAAGGGGGTGGGTCCCCTCTGGATGCGCCAGAT
CCCCTACACCATGATGAAGTTTGCATGCTTTGAACGCACCTTGGAGGCCCTCTATGCCTA
TGTGGTGCCCAAGCCACGCAGTGAATGCTCCAAGCCTGAGCAGCTTGGCGTCACCTTTGT
TGCTGGCTATATAGCCGGTATCTTCTGTGCTATAGTCTCCCACCCAGCTGACTCTGTGGT
GTCTGTGCTCAACAAGGAGAAGGGCAGCAGCACTATGGAAGTCCTCAAGAAGTTGGGCTT
CATAGGCGTGTGGAAGGGCCTCTTTCCCCGCATCCTCATGATTGGCACCCTCACAGCCCT
GCAGTGGTTCATTTATGATTCAGTCAAGGTCTATTTCAGGCTCCCTCGGCCTCCACCACC
AGAGATGCCTGCATCGCTGAAAGAGGGATTTTTCTTTAAGTAGATTCAGCCCATAGATGC
TGCATTGTGAGCTACATTCCTGCTGCATTGGACTGTTTCATTTTCAACTCTGTGGCTCTG
CTTCAGGGTCCTGGACCAACTCCACCTCAAAAAGCTACCTCTCCAGAGAGAGACTGATGG
GAGTGGTTAGCCTTTTCCCACAGACCTTGCAGTTACACTGTCACTTCACTACATAGTTCA
TTCTGTCAATTTTAGGTTCCAACCATCATCTTAGATGCCCCCATCACTGGACTTTGTGCC
TTGACATGAAATTACATTTGACAGCTCTGTTAAAGGTCTATTTCTGCAAAGGCTTAAATC
TATCAGTATGTGGCTCTTAATGCCTGTGTTTATTTTGTTTGCCATGGATAGTAACTCTGA
AAACTTTGAAACACAACAGTCATATTTGCCTATTATAGAGAAAATTGACATGTATTTTAA
ATGGGTGCTTATTTTACACTCATATACAATATTTAGTGGAACCAAAACATTAAATATTGC
TATGAATAATATGTTAATATGTTCAGAATATAATAATTTACAGGAACCCCAGACTAAAGT
GTTTATCTACATTGTTTATTGGAATTGCATATTTGCAATTTTGTTTACGGAATGTTATAT
TTTGTAAAGATTAGAATATTAATGATAGTTATATATGTGTGTTTGATATAAAACTGCTGA
GATGTTTGAAGGAGTATTTGTTAATGGTTGTTTACACAAAGGTGTCCTGCCTCCTAAATT
AGAAAACCTGGGCATAAAATAGAGTTAAGCCTGCTTACCTCTCACTTACAAACCTTATTT
TTAATAAATAATTTGGGATAGAAGAATGAGTATAATATGCCCTAATTTGGTGCCATTTCT
ATCTTATGTGGCTAACACCTTCCCTTATTTAAACATAGATCAAATTGATATGTGCTGTGG
GTTTTCGTCAATAAAAGGGATATGGACATGGTGTAACTTACATGAGAGATGGCCTGCAAT
CACTCATTTATTCAAGAATGCCAGACATAATATACATCTGAACATAATTATCCCAAGAAT
GTTATTTATTAAATGTTTAGAAACGTTATGTGGAAATTTAAATAGTTAACAAAGCAAATA
AAATGCATTTTGTCCTGTGGGAAATCATTATTTATAAAAGTGTTTTAGTCACTGTGGAAA
TATAGAATCTTTATGTACTTGCTGCTGTTATAGTAAGATAGTAAAGTAACTAGTACACAG
GTCATGTGCAGTGGGCATTTACAGTTTGAATGGAATAACTAAGAAAATTCTGCAATACTT
TTAAATAAATGTAAAAATATAGTGTTCTGTTCTTGGGGCCTAAGCCAAGCCCAGTGCAAT
CAGCTGAAAGATTCTGATTGACTTTCCTGGGTTTTGGATCAGTTTTCTGGAGAATTAAAA
TAGCCACAAGTCATGGCCAAGCAATGTGTGACCAGAAATGTACATAACTTTTACCCTTTT
GAAATGCTTGCATGGTATATACTACATTACACAAAACATCAACTGGCCTACAATAAGCTG
CTTTTCTACATCATGCGTTCACTGACATACAAAAAGGGTTAAAAATCATAACATATATGT
CAGTGGTTCTCAACCAGGGATCTGTGGCTTCCTGGGGGGAGGGGGGCGCAAGGAGGTTTT
TGGGAGTCTGCCAAGCAGGG
>TR85304|c0_g1_i1 len=2847 path=[9361:0-112 9832:113-149 9928:150-155 9916:156-179 9904:180-241 9887:242-289 9829:290-316 9926:317-408 9915:409-493 9902:494-517 9933:518-558 9779:559-584 9947:585-586 9861:587-614 9776:615-618 9824:619-663 9934:664-684 9859:685-693 9822:694-717 9772:718-741 9925:742-791 9900:792-815 9914:816-851 9857:852-876 9924:877-944 9881:945-969 9913:970-1023 9818:1024-1196 9935:1197-1220 9942:1221-1258 9817:1259-1279 9764:1280-1282 9898:1283-1303 9879:1304-1332 9853:1333-1356 9912:1357-1371 9878:1372-1405 9703:1406-1406 9704:1407-1429 9923:1430-1441 9911:1442-1465 9896:1466-1474 9877:1475-1593 9936:1594-1617 9943:1618-1678 9893:1679-1709 9948:1710-1727 9950:1728-1733 9808:1734-1752 9931:1753-1757 9922:1758-1824 9805:1825-1840 9921:1841-1886 9908:1887-1922 9871:1923-1923 9929:1924-1964 9919:1965-2008 9907:2009-2111 9953:2112-2155 9945:2156-2175 9905:2176-2218 9940:2219-2237 9834:2238-2307 9788:2308-2618 9731:2619-2717 9586:2718-2741 9787:2742-2809 9730:2810-2833 9333:2834-2846] [-1, 9361, 9832, 9928, 9916, 9904, 9887, 9829, 9926, 9915, 9902, 9933, 9779, 9947, 9861, 9776, 9824, 9934, 9859, 9822, 9772, 9925, 9900, 9914, 9857, 9924, 9881, 9913, 9818, 9935, 9942, 9817, 9764, 9898, 9879, 9853, 9912, 9878, 9703, 9704, 9923, 9911, 9896, 9877, 9936, 9943, 9893, 9948, 9950, 9808, 9931, 9922, 9805, 9921, 9908, 9871, 9929, 9919, 9907, 9953, 9945, 9905, 9940, 9834, 9788, 9731, 9586, 9787, 9730, 9333, -2]
GTGGGAATGGGGGGGGTTCCATGGTAGCTGGCAAATGGCAGTTGGTTGGGGGAGGGGCTG
GTGCCTCAGCCCAGCTCTGAGGGTGACGGGGGGAAAAGCTAGTGTTTCAGTCCAGCCCTT
TTACTTTTCACTAATGTCAATATTGTGATCATTGCACAAAACAGCTTTGCTTGTTTTGGG
TAATTGGAAATAGGAAGATTGACTGTACCCACTGTGATAACACAATTTGCTACTATAGCA
CAATGTGAAGGGGTAACATCCTACTGGACATGACGTGACATATATTGTGAGAGTTGGATG
GATGATATTGCAATCACTTCACAATGACTGCATGGATCAAATCAATCGCCATCCCATTTG
TTTATATCATCGGGAAATGGCTTTGGGATGGTTTTACTGTCACTGTACATGTTGATCCTG
CAATTGCCTTGGTTGGAAAAGGTGTGATGTTGTCCTGCCAGCCTGTAGGCCACAACCCTG
CTAAGATTCAAGTGTATTGGTATAAATGGGAAAGGAGCAAAAATACGACGTTATATTTTT
ACAATAGCACAGAAAATGGTACTGAGCTGGGCCGGGCTGGGGACCAGCACAGGAGTGATG
CTCCCAGAGGACGATATGACAATGGAGTCGTTAGGGTGAAACTCTTTCCAGTGCAAGTAG
AAGATAGTGGGCAGTATGTGTGTGCAGTGATAAACGATGGTGTCTATCAAGAAGCTATTG
CCCAGGTGATTGTTGCAGGTTTTGGATCTGCACCTCGACTAACTATAGAACATCAGCAGA
ATAATTCAATCACTCTGAGGTGTTCGTCCCAAGGGTGGTACCCACAACCTGAAGTATGCT
GGACTGACAGCACAGGACAAAATATAACTGCTATGGCTGAAACAAGAATCCAAAAAGATG
TGACAGACCTGTATCAAATCCACAGTACGCTCAGGGTAGCAGATACGGCTTCTGACACCA
TCTCATGCACTATAAGAAACCCCTTGCTGAAGAGGCACCTCAAAGAAGTTATTGCAATTT
CTGGTTTCTTTGATCTGGAGGCAGAACATGACATAATTACCACTGTAATTGGAGAAAATG
CCATTCTTCCCTGCCGGCTGATTACGAAATATCTGCCCCATAGCATGGAGTTGCAATGGA
GGAAAGTTGGACCTGGAAAGGATAAGATTATCTATTTCTATCTCTATGATGAAAGCAACC
CCCTGGTTAATTCTTATCCACAGAGTGACAAATGCCCAACTAGCTATTTGTCTCCAAATG
GAGACAATAGCAGAGAATGGCTCAGGAAGGAATATGAAAAAAAGGCAGAAGTTTTTAAAG
GAAAAGAGTTTGGCAAAGGAAATATTTCTCTGAAACTGAACAATATTCAGGCGGAAGATG
AAGGGAAATATGTATGTTCTGCCTCATCCAACCTGTTTCACAGAGAGATCATCATTGAAG
TCATGGTTATAAGAATAGGGAATGAAACTTCTTTACAAATGCATCACCAGAAAGTTTGCC
AATATGAATGTAAATGGAAAGGGTGGTATCCAAAGCCCATGATCTTCTGGAGAAATCACA
AAGGACAAAGCATAAACTCATTGGCTGAGACAACGGAAGTGCAGGACGAGCAGAATCTTT
TCACAGTAGCAAGCGCCATTGCAGTTTCATGTGGTACTCCCGAGGTTGCCTGTGCTATCA
TCAACATAGAATCAGAGATGATTCAACAATCAACTGCTCAACACTTTGTAGGTTCCTTAA
TCTGTTTATTGCTGTTTATTGCTGTGACTGTCGAACATTTTTTTGGAAAATGCAAAAGCC
AGTTCCAGAATGTGATTGACCAAGTGCAGAGGGAAAGAGAGCAATCCCGCAATGACTATG
ACCGACTACGGATGGAAATGGATCAACTGCAGAGGGAAAGGGTCCAATTCCGTAATGATT
GTGCCCAACTACAGGGGGAAATTGATGAGCTTCAGAGACAAATGGGCCGGCACCAGGTGG
AAAATACAACTCTCCAGCCAATAATCCAACAACTCCAACATGAAAATGAGGAACTGCGAG
AGAAATGTGAGCAACTCCAGCATGAAAACAACCAAGTCCATCGTGAAAATGACCAATTGA
AAAAGGAAAGGGGCCAGTTCCAGGTTGAAAAGAACATATTCCAGCAGAAAATCCAACAAC
TCCAGCTTGAAAATGAGCAAGTACGGTGGGACAGAAATCAAGTACAGTTGGAGAGAGATG
AACTACGGATGGGAAGGGAAATGAAAAAGTACAGCTTTCAATTAGATGAGCTGCAGAGAC
AAAATGAAAACTTGGAGCAGAGAATAAAAAAACTCAAGGAGGAAAAGGCACAACTCCAAG
AGCAAAAGGAAAGGAAAGAAGATTTTCCTGTAGCAGGGCAACTGCAGAGAGAAATTGCCC
AACTCAAGGAGGAAAAGGGGAACTTGGAGAAGAGAATAAAAGAACTACAGGAGGAAGAGG
AAAGGAAAGAAGATCATTCTGGAGCAGAGGAACTCCAGGAGGAAACTGCCCGACTCAAGG
AGGAAAAGGGAGACTTGGAGAAGAGAATAAATGAAATGAAGAAGGAATTAGACTGGAGAA
GGGCTCAGAACAATTCAGATGACATCAGTCTTCATGGAGTCATGGCCCACCCCAACATCT
CCATTGCTGACAATAAGAAGAGTTTTACACATGAAGCCTAACCTCAACAAGTTCCACCAA
ATCCAGAGAGGTTCAATTCGACCGTCTGTGTGTTGGGCTCTGAAGAATTCTCCTCTGGAA
AGCAGTACTGGGAAGTGGAGGTTGTGAGCAGCACTGACTGGGACCTGGAGGTGGCCAGAA
AGTCAATACAGAGAAAAGGAAAACTTT
>TR85395|c0_g1_i1 len=13551 path=[29077:0-249 29078:250-276 29079:277-303 29080:304-327 29148:328-431 29093:432-455 29157:456-1272 29116:1273-1296 29147:1297-4454 29133:4455-4478 29162:4479-5324 29087:5325-5348 29161:5349-5861 29072:5862-5910 29145:5911-6711 29096:6712-6735 29155:6736-6905 29069:6906-6929 29144:6930-7670 29059:7671-7694 29160:7695-8907 29143:8908-9323 29099:9324-9347 29153:9348-9920 29136:9921-9944 29142:9945-10994 29127:10995-11018 29152:11019-11171 29130:11172-11195 29141:11196-11498 29090:11499-11522 29151:11523-11954 29124:11955-11978 29159:11979-12080 29119:12081-12146 29150:12147-12314 29113:12315-12338 29139:12339-12432 29065:12433-12456 29149:12457-12529 29138:12530-12553 29057:12554-13550] [-1, 29077, 29078, 29079, 29080, 29148, 29093, 29157, 29116, 29147, 29133, 29162, 29087, 29161, 29072, 29145, 29096, 29155, 29069, 29144, 29059, 29160, 29143, 29099, 29153, 29136, 29142, 29127, 29152, 29130, 29141, 29090, 29151, 29124, 29159, 29119, 29150, 29113, 29139, 29065, 29149, 29138, 29057, -2]
TGGCAGCGAGCGCAGCCTTCGGAGGAGCCAAGCGCTGCCGCCGCTGCTGCAACCGCCCGG
GCCCGCTCTGGTCCCGTTTGCCCCTGTAGGGACAACGAGCCCCCGGCCCCTTCTGGGGCC
CAGGCAGCGGAGCGAGATGTCATTGTCAAATAGATTGACACCACCCACCGATAAAGAGGA
TTGGAACAATCATTTGCCACCTATAGTTTTACCCATGTCATCCACAGCTGGTGTGTCATC
ACACAATAAACTATTGAAATACCGAAGATTCAAGGAACAGCAAAAGACGCTTAATCAGAT
AGTAATTGACCGGGCTTTAAAAGATTATAAAGCAACCATGGAAGAAAAGTATCGGAGAGT
TCCCACACCTCCTGAGCCAGAACTACCTTCTACTATGAACAGTGAACAAAAAAAACGAAG
AACCAACTATCTCTTTATGAAGAAGTGTGTGGAAAGTAATCCAGTAGTTCCTATTCAGCA
GCAATGGCTGACCTCTATGCTCACTCTGGTGCCTCAGTCCCTTATGGAAGGCAAGGACAG
AGAGTTACTGGTTGAAGAGCTTTTAGATGAAGTAACAAAAGATTTTGAAATGAGCATGAA
GAGATGTGTGGTGCGAAGTGTTCTTGTGAAACCTGATGTAAAAGGACTTGAAGATGAAAA
GGAAGGACCATTACCGGTATCACCTTTAGGTCTGGATTTTTCCAGACCATGGCATAATAG
TTTTATACAAGCAAGAAGTCAGATCCTCACAAACTTGCACATTCTTCATCCTACTCTGAA
AATTTTACTGGATATTGGTTACACAACATTTTCCAAATTACTTATAGTGGACTTGTCAAA
TTTCAGTTTGAAAGGTCCAATTGATTGTGAATCACTGAAGAATGATGTTTCTTTAAACTG
TTCAAAAACAGAAGAGAAATTACTGAACACATGGTATCCAAGAGTTATCAATCTCTTCAC
CAGAAAGGAGGCATTAGAGGGTGTAAAGTCAGATAAAGTTGATTCTTTCTATAACTGTGT
GGCTACACTTATGTCTAACCAGCTGAAAGAGCTATTGAGAAGAACCATTGAAGCTTATGT
GAAACTCTTTGATCCTGAAGACAAAAGATGGCTGCCATTGTTTAAGATGGAATTGACTTT
TGATGATGAGAAAATGGAGTTCTATCCAAGCATTCAAGATCTGGAAGAAGCCATTCTCTT
TATAGTGACCCGGATAGGGCAGACTCTGCAGAATGTTCAGACAGTACATTCTTGGCTAGC
TGGAGGGGCCACCGCTGTAACTCTTGACACTGAACTTGCTGACCATGTCATAGCTTGGGC
CTCATCTACACTAAAGAGAGCAATCCAGGACAACTTGGAAGGTCCAAAAGAACATTTTCA
AAGATATGTTGAAAGGTATGGTTGGCTTGTAGATGGTACAGCAGACACACGAATAGAGAC
CTTTGAAGCAGAAGAACACAGTTTTGATGAATATACTGATTTTATAGATGAGTTCCTCAG
CCTTGCTAAGGAAATCATGAGTTTGCCACTACTAGCTCATTTCCCTATGGTACGTTTGGA
CTGTGATGATTTGAAACAGGGTTTGACTGATAAAGCAAAAAGCTTTGCAAATATACTAAT
GGAGAGAATAGTTGCTAATCACATAGCGGAAAATGAAAAAATTTGCAAGGAATTTGAAAC
AATGAAAGAGCGTGCATTAAAAGTTCCTGAGACCACAGAAGAAATGATGGAAATGATAGC
TTATGTAGAAAAGGCAAAAACCACAGGTATTCAGGAACTGCTCATAAAAATCAAGGAATG
CCAAAGGCGAATGAATTATCTTTTAGATGTTTTTATATTTGATCCTGAAGATCTGGCACT
GAATGCAACAGTCCTACTGTGGCCTCAGAAGATTAATCCCATCTTTGATGAACATGATGA
TCTGGTTGAACAATCTAAACGTAAAGGTGAAAGTGAACTACTGGCCAAACGCGAGAAGCT
TATTTTGGAACTAGAAAAGCAGACTCGCCGTATGGAAGAGTTTACAGAATTCTCAGAACT
GGATCGTATGCAACAGTATGTGACTGACATGAGAGCATTGCAGAAACGCATACAGGAAGC
AGAGGAAACAGTAGCTTTTATTAATAAAGAAGAGACTCTCTTCAAGTGGGAGCTGACTGA
GTATCCTGTTCTCGAGAGTTTAAAAGTGAATATCGATCCCTATCAGAAACTTTTTGTTCA
TATACTGAAATGGCAACGAACAGAAAAACGATGGATGGATGGTGCTTTCCTGGACCTGAA
TGGGGAAAGCATGGAGACTGAGGTAGATGAGTTTTTTCGAGAGATATACAGGATGTTGAA
GGTTTTTCAACAAAAGCAGAAGAAAGCAGAACTGGAAAAGAAGAAGACACTGCATCGCAG
AGCCATAGTAGAAGAGAAGCTGGAAGAAGAAAAGAAGGACAATCCAACTATTACAATGTG
TTCATCAGTAATGGAGCAGATCAAAGACTTTAAGGAGAATATCCCCACGGTGACTATCCT
TTGTAACCCAGGCATAAGGACTCGCCACTGGCAACAGATGTCAGATATAATAGGATATGA
TTTAACTCCAGACTCTGGAACTACCCTAAGAAAAGTTTTAAAGCAGAACCTAGCCCCTTA
CCTGGAGCAATTTGAAACCATAAGTGTAGGTGCAAGTAAGGAGTTTTCTTTAGAGAAAGC
TATGCACACTATGATGGAACTATGGGAGTCTGTTTCCTTCCATACAAGCCTTTATCGTGA
GACTGGAGTTTGTATTCTGTCAGCAGTGGATGAGATTCAGACTATTCTAGATGATCAGAT
TGTAAAAACTCAAACAATGAGAGGATCGCCTTTCATTAAACCTTTTGAAAAAGAAATCAA
GGAATGGGAAGACCGTCTTATTCGAATTCAGGAGACTATTGATGAATGGTTGAAAGTGCA
AGCTCAGTGGCTTTACTTGGAGCCCATCTTTTCTTCTGAGGACATCATGCAACAGATGCC
AGAAGAGGGACGTCTCTTCCAGACTGTAGACAGATACTGGAGGGACATTATGAAGTATTG
TGCCAAAGACCCTAAGGTTCTTGCTGCCACTTCATTGACAGGTTTATTGGAGAAACTTCA
GGGGTGTAATGAGCTTCTTGACAAAATCATGAAAGGGCTTAATGCTTATCTTGAAAAGAA
GCGCCTGTTCTTTCCTCGTTTTTTCTTCTTGTCTAATGATGAAATGTTGGAGATCCTGTC
AGAGACGAAAGATCCTCTCAGAGTTCAGCCTCACTTGAAAAAGTGTTTTGAGGGCATTGC
TAAGCTGCATTTCCTTCCTAACCTGGATATTCAGGCAATGTATAGCACTGAAGGTGAGAG
AGTGGAACTGATTTCAACCATTTCTACTTCTGAAGCTCGAGGTGCTGTGGAGAAGTGGCT
GATCCAAGTGGAAGATATTATGCTGAAGAGTATACATGATGTTATTGCTGAATCAAGATT
GGCATATCCTGAGACTGAAAGAAAACAGTGGGTTCTAGAGTGGCCTGGACAGGTCGTGCT
GTGTGTGTCTCAAATGTTTTGGACGAGTGAGGTACATGAAGCCATTTGCAATGGGCCAGA
GGGTTTGCAGGAATACTACAATACTCTTCAGCTTCAGCTTAATGATATTGTAGAGTTGGT
GAGAGGAAAATTATCTAAGCAGACACGAACTACACTAGGTGCTTTGGTTACTATTGATGT
GCACGCTAGAGATGTCGTCATGGAGATGATTGAAAGCGGTGTGAAAAATGAGACAGACTT
TCAGTGGCTTGCTCAATTGCGATATTATTGGGAATATGAGAATGCTCGTGTCCGCATCAT
TAACTGCAATGTAAAATATGCCTATGAATACCTTGGCAATTCACCTCGACTTGTCATTAC
TCCCCTTACGGATAGATGTTACCGCACCTTGATTGGAGCCTTTTATCTAAACCTTGGTGG
TGCTCCAGAGGGCCCAGCAGGGACAGGTAAAACAGAGACTACTAAAGACTTGGCTAAGGC
TCTTGCTGTACAGTGTGTTGTCTTCAACTGTTCTGATGGCCTTGATTATCTGGCAATGGG
GAAGTTTTTTAAGGGGTTGGCTTCTTCAGGTGCATGGGCCTGTTTTGATGAATTTAATCG
AATTGAGCTGGAAGTACTGTCTGTGGTGGCTCAGCAGATCCTTTGCATTCAGCGAGCCAT
ACAGATGAAGATGGAAACATTTCTTTTTGAAGGGACTGAACTGAAGCTCAATCCCAACTG
TTTTGTAGCTATTACCATGAATCCAGGTTATGCAGGACGTTCTGAACTGCCAGACAACCT
CAAGGTTCTTTTCCGAACAGTAGCTATGATGGTTCCTAACTATGCTCTGATAGCAGAAAT
CTCTCTCTACTCATACGGATTTCTGAATGCCAAGCCATTATCAGTGAAGATAGTAATGAC
CTACAGACTTTGTTCCGAGCAACTTTCCTCTCAGTTTCATTATGACTATGGTATGCGTGC
TGTTAAAGCTGTATTAGTGGCTGCTGGCAACCTAAAACTGAAATTCCCACAGGAGAATGA
AGATATATTGCTTCTTAGATCAATTAAGGATGTTAATGAGCCTAAATTTTTGTCACATGA
TATACCTCTGTTCATGGGTATTACTAGTGATTTGTTTCCTGGGGTTAAGCTTCCTGAAGC
AGACTACAATGATTTTCTGGAATGTTCCAATGAATGCTGTGTTATAAATAATATCCAGCC
TGTTAAAGTTTTCATTGAAAAAATGATACAGACCTATGAAATGATGATTGTTAGACATGG
CTTTATGCTTGTTGGAGAGCCTTTTTCTGGGAAGACCAAAGTTCTACAGTTGTTGGCGGA
TACACTAACCCTTATGAATGAACGTGGATATGGGGAAGAAGAAAAAGTAATTTTTAGAAC
TGTGAATCCAAAATCCATTACCATGGGTCAACTTTTTGGACAATTCGATATGGTATCTCA
TGAGTGGACAGATGGTATTGTTGCCAATACTTTCCGAGAATTTGCTTTAGCTGAGACACC
TGAACGCAAATGGGTTGTTTTTGATGGTCCTATTGATACTCTGTGGATAGAAAGTATGAA
CACAGTACTGGATGACAACAAAAAGCTTTGTTTGATGAGTGGGGAAATCATCCAAATGTC
TCCTCAGATGAGTCTGATCTTTGAAACAATGGACCTTTCCCAGGCTTCACCAGCTACAGT
CAGTCGTTGTGGCATGATTTATTTGGAGCCATTACAGCTAGGCTGGATGCCTCTTGTAAC
CTCTTGGTTGAACAGCTTACCTGAACCCCTGAGACAAAAGGAACAACAAGATCTTCTGCA
AGAACTTTTTAACTGGTTAATACCACCAGCTTTAAGATTTCGTAAACAACAGTGCAAGGA
GCTGGTTCCCACAAGCAACAGCAATGCTGTAGTGTCTCTCACTCGACTTTTTGAAATGTT
ACTTTGTCAAACTGTGCAACAGGATCCTACCAACAAAAACATCCGCACATGGATTATGGC
TTGCTTTGCTTTCTCCATGGTTTGGTCAATTGGTGGAACTTGTGACAGTGACAGCCAAGT
CCTTTTTGATATCTTTATGAGGGATATTCTAGCAGGAAGGTCTGAGGCTCATCCAGTGCC
AGCAGCTGTGGGTAAATGGGACTGTCCCTTTGATGAGAAAGGCTTGGTCTATGACTATAT
GTATGAGTTGAAAGGCAAAGGACGCTGGGTGCATTGGAATGAAGCCATTAAAAGCATTAA
ATATACTGATGATAAAAATGTTAAGATTCAAGACCTCATAGTCCCAACGATGGATACAGT
CAGATATACCTATTTGATGGACTTATGCATTACCCATGGAAAACCATTGCTTTTTGTGGG
ACCAACAGGTACTGGAAAGTCTGTATATGTGAAGGATAAGTTAATGAACAACTTGGAAAA
GGAAAGATACTTTCCATTCTTCATTAATTTTTCAGCACGGACCAGTGCCAATCAGATCCA
GAATATTATTATGGCGAGACTGGACAAAAGACGCAAAGGAGTATTTGGCCCTCCTATGGG
AAAGAAGTGTGTCATCTTTGTAGATGATATGAATATGCCTGCGTTGGAGAAATATGGAGC
TCAGCCTCCTATTGAACTTTTAAGACAGTTTTTTGACCATGGGATTTGGTATGACTTAAA
GGACACAAATAAAATTACACTGGTTGACATACAGTTGATAGCTGCTATGGGACCTCCAGG
AGGTGGGAGGAATCCTGTTACGTCTCGTTTTCTGCGACACTTCAACATTTGCACCATTAA
CTCCTTTAGTGATGAAACTATGGTCCGTATCTTCTCTACCATAGTAGCTTTCTACCTTAG
GACTAACGAATTTGCTCCTGAATTCTTCACAATTGGAAACCAAATTGTCAGTGGCACTAT
GGAGGTATATAAGAAAGCCATGAAAAACCTGCTGCCAACACCAGCCAAATCACATTACAC
ATTTAACCTGCGTGACTTTTCACGTGTTGTCCAAGGCTGCTTACTCGTTAAAAAAGAATC
AGTTGAAAGCAAGCATATGATGATTCGTCTGTTTGTGCATGAAGTATTTCGAGTATTTTA
TGACCGCCTTGTGGATGACACTGATAGAGCCTGGTTGTTCAGAATAATGAGAGACATAGT
GAAAGACCATTTCAAAGAAGCGTTTGACATTGTTTTTGCACATCTAAGGCAAGAGAACGC
ACCTGTAACTGAAGAAGACATGAGAAGCTTGGTATTTGGTGATTACATGAACCCTGACCT
TGAAGGAGATGAAAGACTTTATATTGAAATTCCAAGTGTTCAACAGTTCAGTGATGTTGT
GGAGCAGTGTTTGGAAGAATATAACCAAACTCACAAAACAAGAATGAACCTTGTAATTTT
CAGGTATGTGTTGGAACATTTGTCTCGGATAAGTCGTATTCTGAAGCAGTCAGGTGGCAA
TGCCTTACTGGTTGGAATGGGAGGGAGTGGACGTCAGTCTTTGACCCGTCTGGCTACAGC
CATGGCAAAAATGTATATTTTTCAGCCAGAGATCTCTAAGAGCTATGGTATGAATGAGTG
GAGAGAAGATCTGAAGAACCTTCTGAAGAGTGCAGGCATGAAGGGCTTGAAAACTGTGTT
TATAATCACAGACACACAGATTAAAGAAGAAGCTTTCTTGGAAGATATTGACAGTGTTCT
CAATACTGGAGAAGTACCCAATCTTTTTGCAGCAGATGAAAAACAAGACATTATGGAGGG
TGTTCGTGCAATAGCTCAAGCTGGCAGTAAACATGATGAACTCAGTCCCTTGGCCTTGTT
TGCCTACTTTGTGAACCGCTGCAAAGAAAATCTCCACGTTGTGGTAGCGTTCAGCCCAAT
TGGAGATGCTTTCCGCAATCGTCTGCGACAATTCCCTTCTCTCATCAACTGTTGTACTAT
TGACTGGTTCCAGCCATGGCCTGAAGATGCCCTTGAACGTGTGGCTAATAAATTCTTAGA
AACACTTCAGCTCACAGACAACGAACGGCAAGAAGTGGTGCCCATCTGTAAACACTTCCA
TACTTCTGTTTTGTCACTCTCTGAAAAATTCTTGGAAACCCTGAGACGACATAATTATGT
AACTCCTACTTCTTATCTTGAACTTATTGCTGCCTTCCAGCAACTTTTAACTCAAAAACG
GGATACTGTGATGAAAGCCAAAAAGGGCTATACTAATGGACTAGATAAACTAGCTTTTGC
TGAATCTCAGGTTGGTGAAATGAAGCAAGAACTAGTTGATCTGCAACCCAAACTGGAGGC
GGCTAAAGTGGATAATGCAAATATGATGAAGATTATAGAGAAGGAGTCTGCAGAAGTGGA
AGCAAAAAGTAAAACTGTGAAAATAGATGAGGAGATTGCTACAGAAAAAGCAGCAGAAGC
CCAGGAACTGAAGAATGAGTGTGAGAGTGACCTGGCAGAGGCAATTCCAGCGCTAGAGGC
AGCACTTTCTGCACTTGACACACTTAAGCCTGCTGATATAACAATTGTGAAATCAATGAA
GAATCCTCCATCTGGTGTCAAACTAGTTATGGCTGCCATCTGTGTTATGAAAGATATAAA
ACCTGAAAGAATTACAGATCCTACGGGGATTGGAGGCAAGGTCTTGGATTACTGGGGGCC
TAGCAAGAAAGTTCTGGGTGACATGAATTTCTTAAAGGATCTTAGAGAATATGACAAGGA
TAACATTCCAGTGACTGTCATGCAGAAGATTCGTTCTGAATATCTGACTAATCCTGAGTT
TGATCCACCTAAGGTGGCTAAAGCATCCTCCGCAGCTGAGGGTTTGTGTAAATGGATTAT
GGCTATGGAAGTGTATGACAGAGTTGCTAAGGTGGTTGCTCCCAAGAAAGCCCGTCTAGG
GGAGGCCCAGCAGTCCTTAGCAGAAACTATGGCATTACTGAATCAGAAGAGAGCTGAACT
TGCAGCAGTGGAGCATCATTTGGCAAACTTGCAACAAACCTTTGTTGAGAAAACTGAAGA
AAAGGCTCGTCTAGAATTCCAGGTGGATCTGTGTGCTAAGAAACTAGAAAGAGCAGAGAA
GCTGATTGGAGGACTGGGTGGAGAAAAATCAAGATGGTGTAATGCTGCAAATGATCTTCA
AAATACATATGATAATTTGACAGGAGATGTTCTGATATCAGCTGGAGTGATAGCTTATCT
GGGTGCTTTCACTAGTGCCTTTCGACAAGAGTGTACTAAAGACTGGAGCAAGTTGTGCAA
GGACAAAAATATCCCTTGTTCTGAGAACTTCTCCTTGAGTAAGACCCTTGGTGATCCAAT
AAAAATCAGAGCCTGGAATATTGCTGGATTACCAACAGACAACTTTTCGGTCGACAATGG
TGTGATTGTTGACAACTCCAGGCGTTGGCCATTAATGATTGATCCCCAGGGTCAAGCCAA
TAAATGGATAAAGAACTCAGAGAAAGAAAACCAGTTGAGTGTTATCAAGTTCACTGATAC
AGACTACATGAGAACTTTGGAGAACTGCATTCAGTTTGGGACTCCACTTCTGCTAGAAAA
TGTTGGGGAAGAACTAGACCCATCATTGGAACCCCTGCTGCTTAGACAAACCTTTAAACA
AGGGGGCATGGACTGCATCCGGCTTGGTGAGACAGTTATTGAGTATTCCAGTGATTTCAA
ATTTTTTATTACAACAAAACTAAGAAATCCACATTATATGCCTGAACTGGCTACAAAAGT
TTCTTTACTCAACTTTATGATAACACCAGAGGGACTTGAAGACCAGCTACTAGGTATCGT
TGTTGCAAAAGAGAGACCAGAATTAGAAGAGGAGAGGAATGCTCTCATCCTTCAGTCTGC
AGCCAACAAAAAACAACTAAAGGAAATTGAGAAGAGAATTTTAGAAACCTTACAGTCTTC
TGAAGGGAACATTCTGGAAGATGAGAGTGCTATCATGGTCTTGGACTCTGCTAAAATAAT
GTCTAATGAGATCACCAAGAAACAACAGGTTGCTGAGAAAACAGAAATAAAAATAGCAGA
ATCTCGAGAAGGCTATAGACCAATTGCAAAGCATTCATCGGTGCTCTTCTTTAGTATTGC
AGACCTAGCTAACATCGACCCCATGTACCAGTACTCTCTCAGTTGGTTTGTTAATCTCTA
TATCAACTCTATTCATGACAGTAACAAATCCAAAATTTTGGAGAAGCGTCTTCGATACCT
AAACGACCACTTCACATACAACCTATATTGCAATGTATGTCGCTCATTGTTTGAGAAGGA
TAAGCTGCTGTTTTCCTTTTTACTTTGCTGCAATCTTCTCATGGATAGGAAAGAGATAGA
ACAACAGGAATTTATGTTCCTATTAACTGGAGGAGTGGGTCTCAAGAACAAATACAAGAA
TCCAGATCCATCTTGGCTACAGGATAAGAGCTGGGATGAACTATGTCGTGCAAGTGATTT
CTCAGCTTTTAGAGGACTGAGGAGTCATATTTCTGAAAATGCAAGTCAGTGGCGTAAAAT
CTATGACAGCAAAGAGCCACACAATGTTCCTTTACCAAAACCATGGGATAAAACATTGAA
TGAACTACAAAAGATGATCATTCTTCGGTGCCTAAGATCAGACAAGATTAGTCCAGCAAT
AACAATCTTTGTAACTGACAAACTGGGGAAGAAGTTTGTAGAGCCGCCACCATTTGATCT
AACAAAAAGTTACTTAGATTCAAATTCAACAATCCCACTAATCTTTGTGCTGTCTCCAGG
AGCTGATCCCATGTCTAGTCTCTTGAAATTTGCAAATGACAAAAACATGGTTGGAAATAA
GTTTCAAGCCATCTCGCTGGGACAGGGACAAGGACCTATAGCTACAAAAATGATTAGAGA
AGGAATGGAAGAAGGGACCTGGGTTTGTTTACAGAATTGTCATCTTGCTGTCTCCTGGAT
GCCGATGCTAGAGAAAATCTGTGAAGAATTTAATAGTGACACCTGCCATCCATTCTTCAG
ACTTTGGCTTACCAGTTATCCATCACCCAAGTTTCCCGTAACCATTCTGCAGAATGGAGT
AAAGATGACAAATGAATCACCTACAGGTCTCCGGTTAAATCTACTTCAGTCTTATCTCTC
AGATCCAGTTTCTGATCCCATCTTCTTCTCTGGGTGCCCTGGAAAGGAGCCGACATGGGA
AAAACTGCTCTTTGGAGTTTGCTTTTTTCATGCTCTTGTTCAGGAGAGAAAGAAGTTTGG
CCCTCTTGGTTGGAATATCCCATATGGATTTAATGAATCAGACTTGCGAATCAGTATCAG
ACAGCTGCAGTTGTTCATAAATGAATATGACCATGTTCCATTTGAAGCTATATCTTACCT
TACGGGTGAATGTAACTATGGAGGACGAGTGACAGATGATTGGGACAGACGTTTACTAAT
GACTATGCTGGATGATTTTTATAATCCAGATATAATTGATAACCCACGGTTCACCTTTTC
TCCCAGTGGCAACTATTATGCACCACCAAAAGGCACCTATGAGGACTACATTGAATTTAT
TAAGAATCTTCCGTTTAGTCAACAGCCAGAGGTGTTTGGGTTGCATGAAAATGTGGATAT
TTCAAAGGATCTCCAGCAAACAAAAGTCCTCTTTGAATCTCTGATACTAACGCAAGGAGG
AGGCACACAGGGAGGCTCCTCAGGAGGTGGTGACAGCACTCTGTATGAAATTGCTGATGA
TATTCTCATTAAGCTTCCAAATGATTTTGACATTGAAACTTCTCTACATAAGTATCCTGT
GAGATATGAGGAAAGTATGAACACCGTGTTGGTGCAAGAAATGGAGAGGTTTAACAATTT
ACTCCGAACTATACGTATTACCTTAATAAATCTGAAAAAGGCCATTAAAGGACTAGTCGT
TATGGATTCTGAGCTGGAGGCCCTGAGTGGCAGTCTGCTTGTTGGAAAAGTTGCCGAGAA
CTGGGCTAACCGTTCATACCCAAGTCTTAAACCATTGGGAAGCTATATCCTAGATTTTCT
AGCGAGGCTGAAATTCTTGCAGGACTGGTATGAGTCAGGAAAGCCCAGTGTTTTTTGGCT
ATCAGGATTCTATTTTACTCAAGCTTTTTTAACTGGAGCCATGCAGAACTATGCCAGGAA
GTACACCATTCCAATTGACCTGCTGGGATATGAATTTCAGGTTATTCCTAAGGATACATC
TGATAGTGCACCAGAAGATGGTGTTTATATCCATGGATTATTTTTAGATGGAGCTCGCTG
GGACAGGACCAAGGGAATATTAGCTGAACAGCATCCCAAGTTGCTCTTTGACCCGATGCC
AATTATTTGGATAAAACCAAGTAAAAAATCGGACATAAAGAAATCTAATGCCTATATTTG
TCCACTCTACAAGACAAGTGAGCGTAAGGGAACCTTATCCACTACTGGACATTCTACTAA
TTTTGTCATTGCGCTATTGCTAGAGACTGATAAACCAGTCCAGCACTGGATCAAGCGAGG
TGTTGCTCTGCTCTGCCAGCTGGATGACTAACCCTGAAGAATTCAGAGGCAAACCTCATT
AGACATATCTTTCTTTTCCTTTCTTTACTGAGGAATTGACGCACACTGTATCAGAGAAAC
ATCTTGATATATTTATATTTGGACGGATAAGGCAAAAAAATTTCTGATCTTGATATATTG
CATTTAATAATTGTATGATGTTATTACTATTTTTTAAATATATAATGATCTGGAGTGTTC
ATTTTATTATTTTGTAATATAGTGTCATGAGTAAGCATACAGATCTCTTTTGTCACCTAT
TAAAATATCATAAATAATATCTTGATGAAAAAAATGAAAATTGTCTGAACTCCCATATGG
GAAGCATTATCGTAGACAGCATTCAAGCACTGTAGGCCTGAACCATGAGAGGGCAAAGTC
TGGATGTTCAGATTTGGGGTTTTGGTTTGGACTCATCTCTAATTTGTGTGCTGTCACACA
GGTGGTGGTGGGAGAAATTGTTTACCTATGTGATAAAACTGAATTTAAGATGCACCTTTG
TCTGCCTCACTTGCATACTGCCTAGCAATCCATCGTTACTTCGACTGCTTCTAATATTCT
AAACTCCTCAGCTCCTTTTGTATAGTTTCCATGAAAAATAAACAGCCCAAACAAACAAAA
CCCCCACAACTTGCCATACAAATGTTATCTCCTTTTGCATCCTGCTTTAAAACACAGTTG
TTATATCACGTAAAGTCCAAATTCACCACACACACCTCTTCCTAGGATTTGGCTTTATTA
AAAAGAAAACTATAGTAAGATAAAGATCAGTTCAAATCTTCTTTAAGGCTTGGCTATTTC
TAGAGCTCTTTTCTCAGGACTCCTAGAGCCTCTCTCCCAAAGAGCCATTCCCACCTCTCC
TTATAACCAGGAAGGAGAAGAATTCCACAGAATAGACCTTTTCTCTGTAGTGTGTTCAAC
TGTAGTATGCCATCTGGAGGGGAGTTGAGACACCAGCCACCTTTCCTCCCTCAGCAGGAT
CAGCAAGCGTGAATTTGGACCTCAGAAATTAGTGTCCCTATATCTGATTATTATGCAGAA
TCAAGCAGAGGGGTAAAATGGAACATGAAAAATTCAGTTCAAGTGGTTAAAACAGTTTCA
ATTGATACATTTTCCATTTAATGTTAAAATTTCCCTTGTATGAGTCTACATAGCTTTTTA
ACCCTTAGGAAACTGACAAGTTCCTAAGAGTTGAACATCTGAGTACTGGCTAATTTCTGG
CCCCTCAGGTGCACCGTGCTTGGGAGGAAAGAGTACTTTAGGTTGCTGCAAAGTGGCTCA
GCTCAAGTCTCATGAAATGAGGAAGTCCAACCCTACCCTAACTTTGCTCCCACCCAAGCT
CCCATGTCCCACCTTTCCCTGATGCCTGTGTGTTGGGGCTAGAGGAATATCAGATACAGA
CTGTTCTCCTCCCCTTATAAACACACTCAGTCTTTTTCTCTCATGCGCGCGCGCACACAC
ACACACACACACACAGAGTATGTGCTTTTCTTTGTCTGAATGTGAAAATTG
>TR85444|c0_g1_i2 len=2729 path=[7032:0-347 7033:348-371 7172:372-426 7158:427-450 7171:451-555 7173:556-579 7176:580-627 7178:628-639 7179:640-649 7174:650-654 7136:655-678 7117:679-852 7094:853-876 7095:877-895 7151:896-1055 7175:1056-1079 7177:1080-1098 7166:1099-1157 7150:1158-1209 7133:1210-1233 7113:1234-1350 6983:1351-1374 6984:1375-1381 6985:1382-1405 7164:1406-1498 7132:1499-1536 7148:1537-1591 7162:1592-1623 7130:1624-1697 7147:1698-1721 7161:1722-1751 7129:1752-1775 7146:1776-1778 7108:1779-1802 7128:1803-1945 7055:1946-1969 7107:1970-2099 7007:2100-2123 7145:2124-2194 7160:2195-2218 7127:2219-2319 7144:2320-2344 7126:2345-2370 7105:2371-2394 7159:2395-2411 7143:2412-2427 7125:2428-2533 7091:2534-2564 7092:2565-2728] [-1, 7032, 7033, 7172, 7158, 7171, 7173, 7176, 7178, 7179, 7174, 7136, 7117, 7094, 7095, 7151, 7175, 7177, 7166, 7150, 7133, 7113, 6983, 6984, 6985, 7164, 7132, 7148, 7162, 7130, 7147, 7161, 7129, 7146, 7108, 7128, 7055, 7107, 7007, 7145, 7160, 7127, 7144, 7126, 7105, 7159, 7143, 7125, 7091, 7092, -2]
GGGAGCCGGGCGAGGCGCCAGAGCGGCCGGCGGAGCGCGCGGGGATGGAGGCGGCTGCGG
CGCTGGCAGCCCTGGGGCTCCTGCTGCTGCTGGCGCGGCCCGGCCCGGGGGCCAGCGTGC
GGCGGGGGGGCGCCAAGATGTTCCTGGAGAAGTACGGCTACTTTGATGAGCCAGCTCCTA
GTGGACCCACTTCTGAGCAGTTCGCAGAAGCAGTGAGGGAGTTCCAGTGGGTGACCCACC
TGCCGCTCAGCGGGGTCCTGGATACTTCCACGGTCCACCAGATGAACCTGCCGCGGTGTG
GTGTGAGTGATGCAGAAAGCCACGCTGCCTGGGCCGAGCGGGTGCACGCCCTGCTCTCCG
GCAGACGGGCCAAGACGAGACGCAGGAAGCGCTATGCGCAGCAGGGTGGAAAGTGGTACA
AGCGGCATCTAACCTACCGGATCGTGAACTGGCCTTGGTATCTGCCCCAGCACCAGGTGC
GGCTGGCGGTGAAAGCAGCTTTCGATCTCTGGAGCAACGTCTCATCCTTGGTGTTCTGGG
AGGTGCTGGACAGCCCAGCTGACATCCGTCTGGCTTTCTTCCACGGCGACCACAACGATG
GACTCAGCAACGCCTTCGATGGGCCAGGGGGCGCCCTGGCACACGCGTTCTTCCCTCGCC
GTGGGGAGGCGCACTTCGACAGCGACGAGCGATGGTCCCTGCACAGCGGCAAGGGTCGCA
ACCTCTTTGTGGTGGTAGCGCACGAGATCGGGCACACGCTGGGGCTGGAGCACTCGCCCG
TCAGGAGCGCCCTGATGTCTCCCTATTATAAGAAGCTGGGCAAGGACTTTGTGCTGAGCT
GGGATGACATCCTTGCTGTCCAGAACCTGTACGGAAAGCCTTCCAAGGGCTCAGCTGTGC
GGCTTCCTGGGAAGTTATTTGCTCATTTCCAGGACTGGAGCCCTGATTTTCCAGACGACG
ATCAGCTGCAGGGGAGCCTCGGCTCTTATTACTGCCAGTCCTTCTTCGATGCTATCACCA
TCGATGCAGATCACAACCTTTACATCTTCAAAGGCCTCCACTACTGGGTTGTGACGAAGG
GAGGCAACGCCACCGACCCACAGCTGCTCCGGACCCGATGGGCAGAGCTCCCAGTTGGCA
TTGACGCGGCTGCTGTGTCGGAGGCAGACGGGAAATTCTACTTCTTCAAAGGCGGCCGAT
GCTGGCGATATAAAGGCTCCGCCCTGGAGGCGGGATTCCCCCAGAAGTGCAGCACCAGCA
ACCTTCCTCGCCACCCCGACGCGGCCCTCTACTTCCAGCAGCTCCGCCACCTGGTGCTCT
TCAAGGGCCCCAAGTACTACGTGGTGAGCGAAGAGTCCCTGCAGGTGGAGCCCTACTACC
CCCGGAGCCTGAGGGACTGGAACGGGGTCCCGGCCGGGGTGGATGGCGCCCTGACACAGC
AGGATGGCTTCGTGTACTTCTTCAGGGAGGACCAGTACTGGAAGTTCGACCAGGCCAAGT
TGCAGGTGGTGGCGACGGGGAAGTGGGCCGCCCAGCTGCCGTGGATTGGCTGCTGGGGCA
GGAATTCCAGTCAGACTCTCTTCTGATCTCCCACACGCTCAGACGTAACCAGGGGCCATG
CTGTGCCTTCCACCCCCCTCCACGCCTTGATGACAAGGGCACAATCCGGCCCTGAACGTG
GCATCGAAAAGATGGCGGTTGATCCCCATCTCCTGCCCTGCTCTTTATCAGGAGGGTTTT
TATTCAGATACATGTTTCGCTTCCCACGTCGGTCCTTCACCCAGATACCTCTTGTCAATG
ATCTACTTGAACTCCCATCTCAGGAGCCATCCCAATGACTGCCGCAGGCGAGCAGGGATA
GTCCCGACCTTGAGGTGAACAGTGGGCAGATCTCTCCGGCCAGAGTGTTCTTCAGTGGTT
TAATCAATGACCCCCCTAAACAGAAGAGCTAAAATGGGTATTTTACAGAGCTCTAGAGGA
GACAAGACCAGCTTCTCAGTTCAAAGACATCTCCACTTGCAAACAGGAGGAGACTGGCCC
TTTAGCCTGGCGAGGTTGGATAATCCCAGAACTACCACCCTGACGTGCCAGGGTCCAGAC
GATAGAAACTTTAAAAATATTTCAAGGGGCTTTATGGTCCAAAAATGCCAACGTTTTTCC
CGTAAAATGAAATGTTTTGGGAGAGGGAGACCTTAGAAAATAAAACCCCGTTGACTTTTT
CCATATCTTTTTGGTTTGTTTTTTTCATGTTGTTTTTCACAATATTTTTAATGGGAATTT
TTATCAAAACCGCTATTGACATTTTTCGTTTACCCCAAACAAGGTTTTTCACTAGACCGT
TGATCGGATAAATGGGCCCATGTTGAACCTGCGAAACAGAACAGAATTTCCGAATGATTG
GTGATTTTTTTTTCTTCCATTTTTCCAGCAGCTCCAATCTTTCCGTGTTCATTGGGTGAC
ACATGAGAACAACTCTGATAATTCTCCGGGCCAAATTCAGGGGTTAGCGTAAGCTAGTGT
AACTCGCTGCGAGACCCGGAAGAAGTTGTAAATTACAGCAGTTTAGACTGGCATCCGTTT
GCTTAGTGGAGAAGGTCGCCTGCATAGCTGTGAGAGTATCCTATGTAAACACAAAACACT
GTACATGCCTATTAAAACCCTTTGAAATGGCATCAGCTTGTGCTTCTGAATTAGCTGGGA
GCATCCGAAAAGAAGCATCATCTCCTAAG
>TR85560|c0_g1_i4 len=3757 path=[9437:0-57 9438:58-76 9827:77-81 9820:82-106 9812:107-130 9798:131-534 9530:535-556 9531:557-580 9532:581-590 9533:591-614 9811:615-706 9747:707-751 9797:752-790 9777:791-814 9746:815-1334 9833:1335-1411 9826:1412-1435 9836:1436-1483 9840:1484-1491 9831:1492-1515 9837:1516-1516 9841:1517-1540 9843:1541-1567 9767:1568-1591 9733:1592-1642 9789:1643-1666 9765:1667-1687 9732:1688-1711 9788:1712-1735 9764:1736-1759 9731:1760-1770 9805:1771-1794 9787:1795-1943 9542:1944-1953 9729:1954-1967 9834:1968-2032 9829:2033-2056 9823:2057-2154 9815:2155-2186 9828:2187-2207 9822:2208-2231 9814:2232-2251 9838:2252-2259 9755:2260-2275 9821:2276-2351 9802:2352-2353 9782:2354-2375 9754:2376-2377 9721:2378-2630 9466:2631-2654 9752:2655-2721 9720:2722-2745 9801:2746-2843 9701:2844-2867 9781:2868-2973 9498:2974-2997 9799:2998-2999 9780:3000-3295 9641:3296-3319 9750:3320-3521 9547:3522-3554 9548:3555-3756] [-1, 9437, 9438, 9827, 9820, 9812, 9798, 9530, 9531, 9532, 9533, 9811, 9747, 9797, 9777, 9746, 9833, 9826, 9836, 9840, 9831, 9837, 9841, 9843, 9767, 9733, 9789, 9765, 9732, 9788, 9764, 9731, 9805, 9787, 9542, 9729, 9834, 9829, 9823, 9815, 9828, 9822, 9814, 9838, 9755, 9821, 9802, 9782, 9754, 9721, 9466, 9752, 9720, 9801, 9701, 9781, 9498, 9799, 9780, 9641, 9750, 9547, 9548, -2]
TCACCGCCCTCCGACAACACTGAGCTTCCCCGTCCCCCGCCGCCATCTTCGCTCCTCTTG
CTACAGTGTCTTCTAACTTTTCCTGTCTCTGTAGATCGCCATCTGACACCAACCTCCACT
GAGATGGCACCCAAGAAGAAAAATCCCAAGAAGAACAAAGTGGACAAGGGCGAGGATTCC
CCGGCTCATGTGATGGTGGAGGACACTTTGCTGGATATCGATCACCTCAACCACTTGAAC
GGTCTGTATGAAAATGTCTCCAATGGCTTCCGCTGCACTGCCACAGAAGTCAGGAACCCC
AACCATGGAGGCAGCCTCCTGGAGGAGATGAGTCAAATGTGTCAAGAGCGGTTCCTTTGT
GACCTCACCATTGCCACCAAAACCAAGTCCTTCGATGTCCATAAGCTTGTCATGGCTTCA
TGCAGCGAGTATTTCCACAGCCTGCTGAAGAGAGATCCCAACTTGCCACGAGTAGAACTC
AACGATGTCTCCCCTCTGGGCTTGACTACCATTATCACTTACGCCTACACCGGTAAGCTG
AATCTCTCCCTGTACACTATTGGCAGCACCATCTCAACCGCCAGCCGCCTAGAAATACGT
GCTTTGCTCAACATGTGCAGTGACTTCCTCATTCAGGAGATAAACGTAGAGAACTGCATG
TATATCGCCAACATCTCGGGGGCGTACAACCTCAACCAGGCCAAGGACGCCACCCAAAAG
TTCATCCAAGAAAACTTCCTGGAGTTCTCTGAGACTGAGCAGTTCATGAAACTCACCTTT
GACCAGCTGAATGAGCTGCTGATTGATGATGGTCTGCAGATCCCAAATGAGGTCATTGCC
TTCCAGATTGCCATGAAATGGCTCGAGTTTGACCCTAAGCGAGTCACATATGCTGCCAGC
CTCCTGAGCAACATTAGATTTGGCACCATATCAGCTCCCGATTTGGTCAACCATGTGCAA
CCAGTACCACGGATGATGCAAGATCCTGAGTGCCACAGGCTGCTGGTGGAGGCTATGAAT
TACCATCTGCTCCCTTACCAGCAAAATACCCTTCAGTCCAGAAGAACCAAAATCCGTGGA
GGCCAAAGGGTGCTAGTCACAGTTGGTGGCCGTCCAGCTTTGACCGAGAAAGCTCTTAGC
AGAGAGATCAGCTACAGGGACCTGGATGGAAACTGGAACAAGATAGCTGAGATGCCAGCG
AAAAGTTTCAACCAGTGCGTCATTGTGATGGATGGGTTCCTCTATGTGGCAGGTGGGGAA
GATCAAAACGATGCTAGGAACCAGGCTAAGTATGCAGTCAACAGTCTGTGCAGGTATGAT
GCTCGCTTCAACACCTGGCTGCACCTGGCCAGCATGCTGCACAAGAGGACTCACTTCAGT
CTGAGCGCCTACAATGGTCTCCTCTACGCCATCGGCGGGCGCAACGCAGAGGGGGTCCTG
GCCTCCATCGACTGCTACATCCCTTCCACCAACAGCTGGCAGAGCAAGGCCGCCATGGAG
ATCCCTCGCTGCTGCCACGCCAGCACGGTCATCGACGGCAAGATCCTAGTCACCGGGGGC
TACGTCAATAACTGTTACTCACGCACTGTGTGCAGCTACGAGCCCAGCACAGACACCTGG
AGAGACCGGGCTGGGCTCAGCACCCCCCGGGGCTGGCACTGCGCTGCCACCTGGGCTGAT
CGTGCCTATGTCCTAGGGGGCAGCCAGCTGGGCCCCCGAGGTGAGCGGGTAGATGTGATC
CCCATGGAGTGCTACAATCCTGACACAGGCCAGTGGAGCTATGTGGCGCCTGTGCCCACT
GGGGTCAGCACAGCCGGGGTAACGATCCTTGACGGGCGCATCTGCCTAGTGGGAGGCTGG
AATGAGAGTGGGAAGAAATCCCAGAAGTGTGTGCAGAGCTACAACCCGGAGCTGAACGAA
TGGGCAGAGGAGGAGGATCTCCCCGAGGCCACCGTGGGTGTGTCCTGCTGCACCATCACC
CTCCCGCACCAAAGCAGCAAAGGATCCAGGACTAGCTCAACGGCATCGGCAGCGGTCAGC
ATCTAATGGAGGAGCTGGGGGCTAGCATTTCCGCCTGCAGCTGGGGACGCAGACAGAGCT
CAAACCTTGCTTCAGATTGCAGGGGAGCTGAGATCAGAAAGCACCAAGAGACCTGGGAAC
TAAGCAATGGCTCGTTTCACAGCAGTAGGGGAGCCTGTGGAGCAGCACGATCTAGCGGTT
AGAGCGGTGTTTGGCGATCTTTGACACACTATCTAATGGTTAGCACAGGGCCCTGGGAGC
TAGAAACACCTGGATTCTTATTCCAGCTGTGAAACGAAAGCCCTCTGTGGCCTTAGGCAG
GTCACTAGCCCCCCTACACCATGAGTAAAATGACACTGACCGCCACTGGGAGGAAGCACC
TCAAAGCTAAGAAGCCCTGTGGACATACTCAGCTTTAGCATTGTCTCTGCCCATCTCTAT
GTCTGATCCCCTCCCTCCTCAAGTCAGAGGCCTCCCATCTCTTCTCCAGCCCACCTGCAC
TGCAGTCAGATGGGGAATGACGTGTGGCTGGTGGGCTGGGTCCTTATCTGACCATTTAGA
TGGCTGAGAGCTGCGGCCAACACTGGCAAAGCAACCTTAATGTCTAACCCCCGTGTTACC
CAGCTAGACGTTGGCCTCCTGTGATGGACTGGTCCATGAAGCCTCTGCAGGGTTTTCTCC
TGCACCACAGGGCAGGGTGGGTGGCACATGGAACATCCCAGTGTGGCCAGAAAAGCCCAT
GTTCCTTTCAGTGACATGGGTAGGCTCCATCCTCTGTCTCACACCTCCCCACTGTGGACT
GCAGATCAACCCAATCACAAGCAAACCCACTACCCTCAAGCAAGCCAACCCCTAGCAAGA
CAATAGAGAACAATAGAGTCCCTATCTATGCGTACCGCCAGGGTTGCCCGATTCCTTCCA
TTCTCACCTTGGTTTTGTTTCCCATCTAATCAGGGAAGCCAGTGAGATCTGACAATGGGT
CAGCGCTGATGGTATCAGGTAATGATCAGAATATGTGACTCAACACAGGGCAGGCAAAGA
CCCACCATCCCTCACCGGCTTCAGCTAGAGCTTCAGGTTCCCCGGGAACATGGTCTGGCT
CATTGTAGCCAGTCTGATGTCAGGAGAGACGTTTCCCAAATCTGGTCATTGTTTAACCAA
ATTTATTCCCAACATTATGGATAAGGGAAGACACCTAATTCTTTAGGTAGCGGCATTTTG
GATTGACGTGAGACCCCAAAACAAGGCACCTTTTAGCTGTAGGCAATGGCTTAATTCCTT
CATGCTGCAGGATGTAACAAGGAGACAAGGTGGTTCCGTGGTTACAGCTGGCAATCAGGA
AATGTAACTGCTGCTGGGACTATGTGACTTCAGGCCAGTTACTTCACTCTCCTTCTCCTG
TTTCCCCTTCCGTAAAAGGGGGATCGTGGAAAGAACGACCCTCCCCCAGAAAGCAGTTAG
AGATCTTCAGCTGGAAGATGCCATAGAAATGCAAATTGCCACCCCTCTCCTGCTAGCAAG
CAGCCCTGCCATTCATGTCACCCCCTAACACAGCTAAAAGGTAAATAGGGTTTCCTCCCC
TTCTTTCAACCTGTCATTTTAGGAGTGTTTTTTTTGCTTTGTGAGGATCAGAGTTAAGGT
TAGAATGCCACTGCACCAACTCTGTCCTTTCAGTTTGGAGTCATTCCACGGTCTCCTCAA
ATCTCCTTGTTCTATCAAGGTAAGTTTTGAGCTCTAG
>TR85568|c0_g1_i1 len=4713 path=[11064:0-455 11065:456-495 11171:496-633 11176:634-657 11179:658-718 11132:719-743 11169:744-751 11159:752-1251 11177:1252-1275 11180:1276-1291 11146:1292-1338 11158:1339-1366 11127:1367-1396 11144:1397-1615 10978:1616-1639 11125:1640-1873 11079:1874-1897 11156:1898-2001 11124:2002-2125 11061:2126-2149 11142:2150-2216 11123:2217-2240 10939:2241-2300 11167:2301-2511 11122:2512-2576 11155:2577-2651 11140:2652-2675 11120:2676-2760 10999:2761-2784 11166:2785-2869 10951:2870-2893 11154:2894-3253 11178:3254-3277 11181:3278-3312 11183:3313-3326 11117:3327-3336 11153:3337-3350 11174:3351-3425 11172:3426-3436 11162:3437-3449 11151:3450-3460 11136:3461-3545 11113:3546-3569 10963:3570-3596 10964:3597-3620 11135:3621-3701 11027:3702-3725 11112:3726-3956 11058:3957-3980 11134:3981-4175 11049:4176-4199 11111:4200-4498 10926:4499-4522 10927:4523-4712] [-1, 11064, 11065, 11171, 11176, 11179, 11132, 11169, 11159, 11177, 11180, 11146, 11158, 11127, 11144, 10978, 11125, 11079, 11156, 11124, 11061, 11142, 11123, 10939, 11167, 11122, 11155, 11140, 11120, 10999, 11166, 10951, 11154, 11178, 11181, 11183, 11117, 11153, 11174, 11172, 11162, 11151, 11136, 11113, 10963, 10964, 11135, 11027, 11112, 11058, 11134, 11049, 11111, 10926, 10927, -2]
GTTTATTTATTTTTATTATAATTCTCCTTGACACCAATGCACGGGCCCATCTTGGAGAAG
AGCTTGCCGTGCGTGGCCAGAAATGCCTCCACTGCTGCGACCGCCTCATTATTGCATTTG
AAACGCTACCCACGAAGGTCCTCCTTCAATCTGGGGAACAGGTGGACATCTAAGGGAGCC
AGATCTGCTGGAGAGGCTGGACGGGAAACAGTTGAAAGCCGCATTAGCTAGCTGTGGCCA
CTGGGACGTGAAAGATGACACGTCCTGTAGAAGCAAAAAGCTCCAGAGTATTCCTGGAAA
CGCCACATTGTGCTCTCACGTTCGGGGCACCTGCCTTGCTGACCCGTTTCTTGTCCCTGA
GTCTTCAGGCAACTATGCACCTGACTGTTGATCTTTCCCTCTGGTGTAATGGCTTCTCTG
GGATGTCCTGACTTTGGCTCATCCTCTGTGCTGATCTGCCCTTGCTTAAATTCGGCAGCC
CCATTGTTTACAGTGGCACCGTCTCCCAGCATCCACCACCCCCCCGCCCCGACATGGATG
TCCTGTGCATTCAAGCCATTCTTATGCAGGTACTAGCTCCCTACCAAACTTTCAGTCTTC
TCCGTTTTTAGATCTTTGGTGACTGACTCCCTGCATGTTCTGCACAGGTGAAAAACTGTC
TTCTAGCAAAGAGGTGCATCAAAGTGACAGCATGTTGGTCCGCGAAATCTGTTGGGCCCC
AGTGTGTCCTTAAATAGGTTCGGCTGGACCTTTTCTGAGTTACCCTAATACAGATGATTC
CTTATGGCCTGGGTATGAGCAAAAGTCATGTCCATGCGGCTCCTTTCCTTAGTATTGGGG
GCCACACTGAAAGCCTGGCAGCTGGGTAGAGTTTTTTGCAGGGTGTCCTGGTTGCTCTAA
TGTTAACCCCAAAGCCACAGGAGCAAACCAGGGGATGATGAGCTGGGATTGAGGGGCACC
AGAACAGCTGGGGGATGGGGAGCCCAGGTCTGGAAGGAGGGGGCTGCGGTCAGGATTGAG
GGGCGCTGGCAGAGCTGGGGAAGGAGAACCTTAGGATCAGGCTCTGAATCCCCCTCCCCC
GTCGGAACCCCCGATGTCTCCGGGTTCCGGATTTGTTTTGATTCGACCTGGCAGCTGGGG
GGGGGAGTGTGGCCCCAGGGCCAGATTGGGGCGTGACTTTCCCAGCAGCCCTTGCTCTCT
GGCGGGTGCTGCCAACACCCTCTGCAGAGAACGGCCTCCCCTTTCCCTCCCCGCTCATGC
TCCCCAACCCTCTCACCCCTCCTTGCCATGACGTCCCAGCCCCACCAGGGCCCCCCGCTG
CCCCCTCTCCTGCTGCCTGCCTTCCCTGGTGCTGCCCTGCTCCTGACTTCACCCGATGTC
CCCGGGGGCAAGCTCATTGTCAAACTGAAGCCAGAGGGGGCCCAGGAGCCGTCCCGGGCA
CAGACCATCATCCTGACGGGGGCGCCGGCGGGCTGGCCCCCCCCACGGCGGGACGGGGCC
CCCATCCGGCTCCAGCTGGCTGCCGGGATAAGAACCGTCCTGCTGAGCAAAGCCGGGGAG
GACCCAGGACCTAGGGAAACCCCTCCAGCCCGGGCACCCCCCACCAGCGACCCCTCCGCC
TCCTGCACCTCCAAGGGTGTCTACGAGAACTATCGGCGCTGGCAGCGCTACAAAGCCCTG
GCCAGGCGGCACTTCCCGGGCACGCCCGACGCCGAGGCGCTGGCCTGCTTCTTCATCCCC
GTCTTGCGGTCGCTGACCCGCCTGCGCCCCGAGCTGGCTCTGGAGGAGGGGGTGCCACGT
GCCGTGCAGGAATGGGAGCGCAGCAGCAACTTCGAGCGCATGATCTTCTACGAGATGGCC
GAGAAGTTCATGGAGTTCGAGGCCGAAGAGGAGCTGCAGATCCAGAAAATGAAGCTCCTG
AGTAGCTCCCAATTCCAGCCCCCACCCGCCGACCCTCCCAAGCTTCCCAGCCCACCAGCC
ACCGATGCTGGACAGCAGCAAGTGTACATCCCCAAAAAGGCGGCATCCAAGGGGCGGCAG
CCCCGGCGCCGTCAGCGCCGCCTGCCTGGCCCGCTGGCCCCAGGGGAGCCACGGGAGATC
CCGCCTGAGGCCGTGAGGCAGTACGCCGAGATCATGGAGGGGCTGCGGCCCAGCTGGGAG
GAGGAGGCTGGGGAGGCCGGCGGGCGTGGCGAGCCCCAGAGCCAGGCACAGGGGGCACTC
CCAGACCCCACACTACTGCAGTATGTCGAGCAGCTCTGTGAGGACGAGAGCTTCGTCTGC
AAGGTGGAAGCCGTGATCCACCCCCAGTTCCTGGCCCAGCTGCTCTCTCCAGAGAAGAGA
TGCGACCCCCTGGATCTCAGCGAGGAGCTGGAGCAAGAGCTGGGACTCACCCCAAGCCAG
CTGGTTGAGAAACGTCTCCTAGCCCTCTCAGAGGAAGAGCTCAGCCCCCCGGCATGCCCC
GCCCCTCATTTGGACTCCACCCCCTCCCAGTCTGAAGAGGAGGATGAAGGCAGCAGCCAA
AAGGGACCGGCCAGGTATCGGCAGGCCATGAGCGGACCCTCACCCCCCAGGGGCAGCGGG
GCTAAGGGCGTGGCTCTGGGGGCAGAGACACCAGAGGCCCCCACCCCCACACCTGTGCAG
CCATCCCAGCCACGCCAATGGCAGACAGGAGATGCGGCAGCTCCAAGATGTCTGTCCCCT
CACAAATGTGGCGACGAAGGGAGACTATTAGCCTCGCTGAGGAGTCGAGTTGAGAGGGTG
TCCCAGCAGCCTCAGGGGCAGGGCCAGGATGGAGGCCGAAGGGAAGGGTCAGCAGTCACC
CTGGGCACAACACAACCTGGCAGCCAGGCCTGGAGCATAAGATCACAAGGTGACAATTTG
GTAGGACCAGCAAACCTTGCGTCAACTCCCAGCGGATACAGAAAACAAGATGGTGGCCAA
GAAGGGAAGGTCAAAAGTCAATCTGAAGCCAATGCTGATGCAGAAGGACTAAGAGATGCC
CCAATGGGAACAAAGTGTTGTTGCCAAGGAGACAACCTGGTGGAAGCAGGAGCTCTGGAA
TCAAGTCTCAATGGACATGGACAACAAGATGGCTGCCAAGGAGACACGGTCAAAGGCCAA
CCCCAGGCTGGATGGGAACCATTGGGAGACATCCCAAGTGCCACAGGCCAAGCCAATATC
GTGAGGTCACACAGGGACAACCTGGTGGAACAAAGAGCTCTAGAGTCAACTCTCAATGGA
GGTGGAAAACAAGATGGTGGCCTAGAAGGGAAGGTCAGAGGTCAAAACAAGAAGGAGGCT
GATTGGAGTGAAGCCACCCTGAGAGAGTGTGATCTACAGCCTGGGAGCATGAAGTTGAGT
GGGAACAACCTGAAAGGAGAAGGAAGCCCAGCATCAACTCCCACTAGGCCTGGAGAACAA
GATGGCAGTCAAGCAGGTCAACCAACCAAACTGGAGTCTAGGGTGGGTGGTGGCCACCCT
ACAGTGTTACTACTCAGCAGGGCCAATGGGCAACCCTTAGGCCTCTTTGCTCGCCCTCTG
GGTGCTGATGGGCGAGGGGAGGGTGAATTGCCACCAGTGTCCAACATTTACAGCCAACGT
CCTGACCCACCTCCCATTGGCCTGAGTGGCCCGACTGGACCTGCTGAGGCCCGGACGGCT
TCAGAGGCCAAGTCCAGTTGCCGAGCAGAGCCAGAATGGAGATTTGCAATAGAGATGGGG
TCAAGACAGCCTCACCTCCACGATGGTGGCAATAGTGAAGGCATTGGAGTCAAAACCACG
GCTGGACCTGGAGATCCAGAACAATGTGAGGCAGGAGCTACCAGGGGCTGCAGCAATGGG
ACCAGTTCCAGGGATGATAGAAAAGAGGTGGGAGAGGCAAGTTCAGCCATGGGCGATGGC
CCCTCCAAGATGGCCACAATTGCCAGCTCAGAATTTCCCCCGGGGGGCATGGAGGATGCT
GGGAAACATGATGATGATGAGGAAGATGATGAAGAGCTGTCTATTTTTTCCTCTCTGCTG
GCATCAAAACTCCATCTCTCCAGTCCCGAGGGACCTGTTGGCTCTGTCCCTGCCCTGAGG
GACCGAGTGGGGACCGACAGCAGAGCCCTCTCCCCAACTTGGGAGCCAGTGAGATGGGAT
CCCATGAGGAGACGCTCCACACGGCTGTGCCCAGGTGGGGTGCTCGATGGGTCACATGCC
ATGGACGCCGGCGTTCGGCTCAGCCATAAGAGGAGGAATGACAGTATGGCTGCCAGGAGG
AGCAAGCGCCTGCGCAGCCAATGAGAGAGGGCAGCCATGATGAGGGTTGACTGCAACTGG
CTGAAAAGTTCCAGCTAGGGATATTTGTGGGTGCCTTAAATTCCTTCTTCAGCCAATTGC
TGGGTCCTCTCTCCTCCAAGCCCCACCCCTTTGAGATGAAACAAAGAGCACTCTGGCAGA
TCCCCCTGCCCCTTGGAACATTGAGGATGAAATGGAGAGTCCTCATTGACTGGAAGACCA
CCCCGTCCCCATGCATGCTGATGGAAGTGAGGGCTCTCATTGGCCGACTCCTCCCAATTC
TCAAAGTCCTGCCTCCTGGAACGTAGAAGGTGAAGTGGAGGACACTGATTGGCTTCCTGT
TGAATGGGCAGCACCATTAGGAAACATGGTGCCGGGGGCAGAGCAACCTTGTCATTTACT
GAGTCAATTAAAGGGATTTGGATCAAAAAAAAA
>TR85576|c4_g1_i1 len=954 path=[2123:0-103 2141:104-205 2134:206-233 2143:234-264 2142:265-288 2140:289-465 2121:466-489 2138:490-729 2131:730-753 2132:754-953] [-1, 2123, 2141, 2134, 2143, 2142, 2140, 2121, 2138, 2131, 2132, -2]
GTGGCTGTCAGTTTCTGGGTTTGTTTTTGTTTTGAAGAAGAAGAAGACAAGAAAAAAAGG
TGTGTGTGTGTGCGGGGGGGAATATACCCATCACCACCACAACAATTCAGTCATCAACGT
CAATTTCCACATCTTCTTCATCCTCCGAGCAGTCCTTACTGCTGTTGGGCTGGTCTGTGA
GAGGGGATTCAGGAGGCAGCTGAAGGTGGCTGGCGGTCTCCAGTCCATGTTTGGGTAGAG
TTGGAGAAAGCGAACGCGATTTCCCCCTCCCTTCCGAATTGGGCTCCAGCTCGGAAATGC
TAACAATATCCACCTGGGCGTTGGGCCCCAGTTTCTTGGCAGATTCCACATCTGCTTTCA
TCTCCTCCAGGTCTCTTTTGAGTTTGGCTCGGCGGTTCTGAAACCAGGTGATCACCTGGG
CGTTGGTCAGCCCCAGCTGCTGGGCGATTTGGTCTCGGTCGGCTGGAGAGAGGTATTTCT
GATACAAAAACCTCTTTTCCAGTTCGTAGATCTGGTGGTTTGTAAAGGCGGTTCTAGACT
TCCTCCTTTTCTTGGGAGTTTGTCTCTGGCCAAAAATAGTCATCCCATCCCTTCCTTCAG
CTGCCTGCAGGACGCTGACTTCCAGCCCTTTGAAGGTTTTGCTGGCCAGTTCCTCCAGGG
CACAGAGCGGGGAGGTTTGGGAGAGGAGCGCCCGGCTGGAGAGGGGCAGGCCGGCTGGCG
GGTGCTTGTCGGTGCTGGAGAGGAGGTGCGCTGTCCCGCAGATGGTGTAACTTCGCCTGA
CGGCCGGCTTGTTCAGAATGTCCTCTATGCTGAAGGGGGTCAGAGGCTTGTTGGAATTGG
CAGGAGGGGGCAGCTGATCCAGGGGGCTCCTTCTTCTCTCCTCCACCGAGGAAGCCTTGG
CTTCTTCTTTGGAAGTCATGCTTGACTTGGGCTGGAAATTGTTTCTCTCTCTCT
>TR85639|c0_g1_i2 len=1802 path=[6234:0-219 6235:220-243 6236:244-289 6237:290-313 6877:314-473 6930:474-515 6939:516-529 6944:530-553 6949:554-567 6809:568-570 6843:571-591 6768:592-594 6808:595-637 6896:638-661 6919:662-694 6907:695-718 6955:719-733 6953:734-757 6906:758-793 6918:794-802 6941:803-804 6904:805-836 6946:837-860 6800:861-995 6933:996-1019 6942:1020-1058 6947:1059-1071 6890:1072-1145 6934:1146-1153 6866:1154-1191 6958:1192-1234 6960:1235-1238 6954:1239-1255 6951:1256-1272 6935:1273-1275 6901:1276-1299 6936:1300-1331 6856:1332-1369 6823:1370-1396 6881:1397-1411 6854:1412-1500 6899:1501-1509 6880:1510-1533 6937:1534-1550 6820:1551-1563 6780:1564-1584 6730:1585-1652 6674:1653-1678 6412:1679-1801] [-1, 6234, 6235, 6236, 6237, 6877, 6930, 6939, 6944, 6949, 6809, 6843, 6768, 6808, 6896, 6919, 6907, 6955, 6953, 6906, 6918, 6941, 6904, 6946, 6800, 6933, 6942, 6947, 6890, 6934, 6866, 6958, 6960, 6954, 6951, 6935, 6901, 6936, 6856, 6823, 6881, 6854, 6899, 6880, 6937, 6820, 6780, 6730, 6674, 6412, -2]
CCCGGGCGCAGCCAATGGGGCGCCAGGGGCGGGGCTGGCTCCATTCATAAAGCGGCGCCG
GGGGGACGTGGTCAGAAGATCGCTCTGCGCCGCACCCGGGGACAAGCTCTGAAAATCGCG
CTGCGCCCCAGCCCCATGAACGCGCTGTACGGTGCCACCAGCATGTGCTTAGCCTGCGAG
CCCCGGATGCCCGCCCTGCCCAGAGCCGAGCCCCCCAGCAGGGGCACCGGGCCCCAGTAC
TTCACCTTCGACCCCCTGCCCGCGGTGAGCCAGACCCCGCCCCGCAGGACCCCGCCCCGG
GGCAGGAAGCGGCTGCGCAAAGTGCTCTACCCCCCCGTGGTGAAACGCTACTATCCGGCC
AAGGAACGCAGCCAGGCCAAACGTCTGCTCTTCATCCTCCTCACCATCATCTTCTACCAA
GTCTATAACGCAGACGAAGACCTGGCCCTGGGGCCGGAGCAGGGGGTCCCCGACCGCTCT
GTGGAGAGTGGGAGCTCCCGCTGCGAGACCCCCCTCTCAGAAGTGCTCCCGACGCCCCTG
GAGGTCCCAGAGGTGGCCAACGCTACCAGTTTGCACGGGGGCCGCGAGGCTGCCGAATCC
ACCATGGAAATCAGCCAGTTCCTGGAGCAGAATCCAGCTGCTTTCTGAGACCCCCGCCCA
GCGTTTCTCAGGCCAAGACACCTAAGGGGTCAACCGGGCCTGGGGCCTGACTCCAGCCAC
TAATGGGTTAACCCCGCCTGGCCTTTGGCCAACTCTCTACTGCTGCCTCTCAACTAAGCC
GGTGAAGAATCCGGATGACACCGGACGCCTGACGTCAATAGCAACATGAAACCTCTTCGG
CAGCCGTGAGCAGGGAATTCCTGGCGCCAGCAGTGACTGAGACTTTGTGTGTGTGTGTGA
GGGGGTATTACTGACATAACTTATTAATATCTAATATTTATAATATTTATATATTTGTAA
TTTAAAGATGTGCTATTTAATGATCGAAGCGGGAACGTGCCTGCGGGGAAAATGCTGCTT
TAATCCAGGGTGGAATAAAAACCGTTAAACGTCCTCATCCGTTTAAACAGGGGCATGTAT
CCTGTTCTTGTCTCTCTGGGGACTTTAATTAATGTTTGTTAGGGCCGTTACCCAGAGGGG
GAAACTCCCCTCTACCAGGTAGCAAAGCGGCCTGAGGCGAGGTGGAGCTGACAGGAATAG
GTGGCTGCAAAGCCCAGGGAGGTATAAAACTATGGAAATGCTCCTAGGAGGGGGGGAAAA
CTTTGTGCCAGCCAAACGTACTAGAATTCACCACTACAGTTCTCCAGGCGGAGGCCAGGC
TGGGTTGCTCTGGGGCAAAACAGCCTCTGATCCTTGGGTCTCCTATAAACGAATTACTTG
ATTGAGGCACAGAACTAAGGACGTGCTGGTGCGTTGGGCAGAGGGAGACGTTTGGAGGCA
GAAAAATTATTGTGCTGCTTTAAGGGATTTTTCTGACCCTGGGAGGAGGCGAGAAGTCAG
GGTAAGACCAGCCTGCACTAAAGAGATCGCTGCCCCCCTGCCCTTCCTTCTCGGACACCC
CCCATGCCCTGGGTGTCCGACCAGCAGGCTCCCTGGCTGCTGCGTACGCTTACTGTGTAA
GCTCTTGTGAGAGGCTCTGGATGCTTCGGAGGCCGCGACTTGCCCCGAACTGACCAAAAT
TCAGGCTGATGTTTCCAAGGCGTTTTTGCCCCAAACTCTTTCCCGGACAAGTCGTCCGAC
CTGTGTATGTTCTGTGAACAAAATAAACGTGCTGACTCCTGTGGGTGTGTCTGATTTCCA
GG
>TR85748|c3_g2_i1 len=1974 path=[5881:0-266 5882:267-282 5903:283-809 5900:810-953 5905:954-991 5867:992-1006 5902:1007-1397 5870:1398-1421 5904:1422-1775 5906:1776-1785 5876:1786-1799 5877:1800-1809 5878:1810-1833 5879:1834-1856 5880:1857-1973] [-1, 5881, 5882, 5903, 5900, 5905, 5867, 5902, 5870, 5904, 5906, 5876, 5877, 5878, 5879, 5880, -2]
CCCCAATGTTGCTGCGGTGGCACTTTCCCTAATGGAAGGGGTCACAAATTGAGGAACACA
AATCCTTGGAGTGGGGCTCTGTGTGGCTGAGGTAAAGATGGAGATCATCTTAAACAGCAA
GACAAGCCCCGTAGTTGTTTTTCAGTAAAGTCAGTGCTGAAACGCCAGCTTCACACAGGT
AGGTGAATGAAACTGGCATGAGTGCTTTCAATTCTGTAGATGACAGCTCTGGATATTCTT
CTTGCACAGAAATCCAGAAGTTAGCAAGAGGTTGTTCAGAAAAATTTCAGCATCAATGTC
ACATCACAGGAAAGGTCCATTAATGTTTCTTTAACTGTAAATGACATAACAGCACTTGCA
GTCACTTCTGCATTAAAGGGGTTTCTAATCCACACCTCTGTTGTTTTCTGATCCTTTTCA
GGGAAGTATTCCTGAAACTGTAATTCAAGGCTTTCCAGGTAGCTGATGCTAATGGGTTGC
AAGATATGCTTTGGGCAAGGCATTTTCATCCAAAGTAAAAAATAAAGTAAAAAGTCATCC
AGTAAAAAATAATAATTAATAATAAATAATAATAAAAAACAACACTTCATAACTGCCACT
GTTCACACAACCATACCACAAGGAAAGTTTCTTGACCCACCTTCAATTTTGCCAGTAAGA
GAAAAGATGTGCCTAATACATTTAGACATTCAAAAATGTCCACTAGGTAACCTAGCAAAA
CAAACCCTTGGTATCTGTAAACTTTTCAGCCAGAAGGGAATCTTTGTATGAAAGAAAAAT
TCTCACTTCCTCTCTGAGCCCAAACAATTGAGAACCTTTCCCCAAGACAGCCACCAAACT
TCTGTGTGGTAAAGTAACTGATGGTGCTCAGTTCCCATATCATCACACAAAACTTCAAAC
AGATGTACACATTTTTGAGCTGCTTTTGATGAAGTTGACTGTGTGAACAGCTTCATCAAG
AACTTGTTTTATAACAAGCAGCATTTTTTTTTTGCAACAAGCGCTTGCCTGTGTATAATA
AAGTGAGTTCAAACTGCTTGTGGTGCAACAGCCTGCACTTAGGTGACTGGCTTGTTTTTT
CCAGTCATTGCACAAGCACCATCACCAATTTGTACACAGCACTGCCATTCCAAGCCAGAA
TCAGAGACAAAAGCATTCCCCTGTAGCATGCGGTGGTAATGGCCAGCAGAACATAAAGTC
CTCTTGGAATTTTTCATCGTTCTCAAATTTTACATTATGGCAGCATCTGAGGAGCACCCA
ACATATCTGTCATGTCATCAAGTTGAATGGCCGGGGGGGCACGGAAGGACTTTGCCTGAG
TTTGGCGATCACTTGTTCAGTCATGTCATTTGCTATACTGTGAATACGCCTGGCAATAGT
GTCATTAGACCCAGGAATCGAATCAAATTGAATTGCTGCACCTTGCCCCGACATAATTGA
AACCATTTCCTTGGCACATGGCAGAAAGAAATTTCTCCAATAGTGTGCAGTTTCCCAGTT
TTAGCTATCCAGTATGACACAGCAAAAGATGCCTCAAGGGCTCTCTCATTTGCTGTAGCT
GCTGTTTTCAGTACTGTTTTCTGGCCCTGTAGTTCTCTCAGCTTTCGCTGGGGGGTGGAG
CAGGAAATCGAAAAGTTTTGTTTGAAGAGAACTGTGCCATGTCTGCAAGTGCTGCAACAT
TTTAGACAATTTTAAGCTCTCCTTTGCCAAGACTTCAACACACGCCACATGCTGTGGCCA
TGGGTCCTCCTCAAAATCAGTCCATGCAAATCCATGCCCCGCATTGTGGTTTCTTGGTAT
TTTACTGCTGTTTGGATTCTTGTTGTCAGCCCTTCTTTTGCTGCAAGTGGCAGTCAACGC
CTCTTCATTACCCACTTTTCCTCTGAAAATGGTCCACTGCTAAAATTATTTCTACAGCAA
CTTTTCAAAATGGCTTCAAGCACAACACACACTGAGTCAGTTGCTAGGTAACCA
>TR85755|c1_g2_i3 len=3061 path=[20412:0-245 20450:246-416 20217:417-440 20477:441-491 20528:492-547 20524:548-571 20517:572-633 20448:634-655 @20531@!:656-1079 20288:1080-1104 20527:1105-1144 20533:1145-1168 20538:1169-1170 20497:1171-1192 20443:1193-1215 20521:1216-1299 20534:1300-1302 20437:1303-1323 20511:1324-1326 20493:1327-1542 20165:1543-1566 20465:1567-1918 20175:1919-1936 20176:1937-3060] [-1, 20412, 20450, 20217, 20477, 20528, 20524, 20517, 20448, 20531, 20288, 20527, 20533, 20538, 20497, 20443, 20521, 20534, 20437, 20511, 20493, 20165, 20465, 20175, 20176, -2]
GCTGTTTGGGGCATGCCAGGAAGCAAGTGTATTTTGGAAACAATGCGGCGCGGCGGCGCC
TGAGGCTGCAGCTTGGGGACTCCTCGCTCCGCCCGGGCTCGGCGCCCGCGTCCGTCCGTC
CTCCCTCCCGGCGGTGCCCTGCCTCGCCTCAGGAGCAATGGATCCCCCCAGCTACCTGGA
AGAGGACTATTCCAGCCTGGACGGGCTGGACGATGACGTGTTTCACTCTGACTTTGGACT
CACAGGTCAGCCTGGTGAGATGACCCCTCCTGGCATTTTCACACAGAACCAATCCTACAG
CTGTCTCCTGGGGAGGTTTCAACTGTTCCCCCTCACACACTGCTGTGGTCCAGGTATCAG
GCATGCTGAGCAGCAGGACAAGGCAACCCAAACACTCAGTCCATCCTCTTCCACTCAGGA
TGTCATGTTGCCATGTGGAGTCACTGAAGAGCCCCAGAGACTCTTCTATGGGAATGCTGG
GTACCGTTTACATGTCCCCCCAGTTGGCTTTGCATTGAATCCGCACCTCCAAGAGGAGCC
TCGGGAAGGTCAACGGGAAGCACGTGCTGAGGTTCAGATTGCACGGAAGTTACAGTGCAT
TGCAGACCAGTTCCACAGGCTCCACATACAGAGGGGAAGAAGTGTGTGCTGCTATGGCAC
TGAGAGAGCCATGTGACTGACTGCAGTGCAGGACAGGCACGGAGACTGACTGAGCCAGGA
GAATCGCGTGTCAGCCAAGCATGTGGGAGAGTTAGTAAACAAAAGCATCCGTCTGCACTA
CCAGCTCCTGCAGCCAGCCAAGGAGGAGCTCCTGTGTCTTTGTTTGAACTGGAAGGACAG
TCAGTTGAAAAGGAGGGGGAGCTGTTCAACCATTTAAAAAACAAAACCAAAAACAGGTGT
GAAAAATCTCAGCCAGTGGTTCTGCAGGACTTGACGTTGGGATGGGTATAGGCATTTAGA
ACTGCTCAGAGATTCTTTTTCTTGGGAGGGAGGTAGTACTGAGCCCTTGTGTTAATGTGG
AGCTGTACCTCAGGACACTAAAACTCTGTGGTCCATCTGTGCCAATGCAGTCTCTTCCCT
ACTGACCCTGCGTGGAGGACTTCCTTTGGCTGTTGGCACAATCCACAAAAACAGTCCTGT
GCTCTTCTGTGCCTGCTGTTTAAATGGCAGTCAGTGCCTAGAGACACATGAATTAGCTTA
TGATGGGCTATGGTTTGTCCTTTGGGGCAGCAGTAGGGGCAATCTCTGAGAACAGGAAAC
CTGAGCTGCCATTTACCTGTAAAGATTCTTTTTTTCTATGAAGCTAACCCCAAAACTGGG
TGCCCCATTTCAACAACTCAGAGTCTTGGTCACAGACCACGATTCCAGGGTTATAACAGG
AAACATTTAGAATATCATAGTCACCACCACACCTCCTGAACACCTGGAACAAAAAATAGG
ACTAGCGGCCAATGGGACATTCCTCCAACAGATATGAATGTCTGGTGGATCCTGAGCTGG
CAAAATATGTGCTAGTTGCTGCACTAGTATGTAGGAAAAATGTTCAGTGCTGGAGTTACT
TGTCCTGTTAGCTGTTTGGCATATTCAGGCTTTTTATGCCTTAATTTGATGCAGTGATAT
ATTTAAATAAAATAATTGCATCTTCATCCCCAGTACGGAGTTAGAACAATGATGTAATCT
TATGTAGCACTTCATAGTTTTACTCTTCAAAGTGCTTATGAAATGTGGGCTACTATAGAA
AATATTTCCACATGCAGGCTCTGCTACTTAGAATTGCTATGGTCAGTCCATGCTTCTGCA
GGACCCTTTTCAAACTATGCACAAGGGGCCTTTAGTTCTCTCCTCACTCTTGCGTGCCCA
TAGTGCCCTCCATCTGTTTGAGGCTCAATACCTTTTGGTAATCTCCCCTCTTGCCCCCCC
AAGGGCCCCACCACGTATCAAGAAGCCAGGAGGTGGAGCTAAAACACAACTTTCTGTGTG
CGGGAGAGACACTGGAGAACTCTCCTCTAGATTTTTGTAGGTAGAGTGGACATAAATGGG
AAATGTGGGCTGTTGCTGTGAGTGGTAGGATGGGTGCACACATATGCTGTGCAGCGCGTG
TGAGCACCTAAGTCACTTAAACCTGAGTGTTACTTGCTGCGATAACTCAATGGAACACTT
CAGCAATTTCCCACTGAAAAGGCAGTTACTGAACAGGCTGCAATTTTGTGGGGGCCAGTT
TTATTCCATCCCTCCCTCATCCCTTAAAACCAACATTGGCTACTGTGCACAACTGTAAGA
TCATGTCACAGAAGGTAAAATTGTCTCTTTAAGAGTAAAGACCTAGTAGCCCAGGACGGT
TCTGGGCTTTAATCCAAGTGGAGCCACTGACTTGCTACATGTCCTCAGAAAAGTTTCTTG
ACCTCTTTGTGCTCCAATCAAGTCAGCTGGAAGATTGGGTTAAAAAAAGCAGAACCTCAA
TGAGAACCAGATGCTGAATCAGAGCTGAGCTATCCTGGGTAAATAAGTACATTACAACCA
ACAACAAAGCCCCCTTCAAACACATCGGAAATCCCACAGTTGATTTAGGTGTGCTGACCA
TGTTCAGAAAACAATGGGACCAAGCAATAGAAATTTATTGCTACCCTATGTGGAAATTCC
CCATGTATTTTAGCAAATTGTCTTGATGTAATTGTGAGGAAGAAAAGGGTGATTGGCCTG
AGAATTGGCCCTGTGTATGAAATGTTTAGGACTAGATCCACACTGGTTGTGGGCAGGTCT
CTGGAAATGAGCCCATTCCAGTAAAATTAAAAACAGCAAAATAAATTCTTCCTCCTGAAA
ACTTCCACTTGAAAGTGAAACTTGTCATGTTTCGCATATGTTTTTTCTTATACAAATTCA
TCAGCTGAAGCCTCCCTTGAAACATTTTGGATCATCCATCCATTGGGGAGTCTGTGGTCT
AAGACCCTCCAGTTTAGGCTGTCGTCGCAGGACATTGTCCAAGATTTATCCATCCCTTTC
TGCATCACTGTTGGTCCCGTGTCTAGTGATTTTTTTTTTAACTAAACATTTTTAATCAAA
A
>TR85770|c0_g1_i1 len=6916 path=[16492:0-154 16493:155-175 16625:176-898 16546:899-922 16600:923-1026 16346:1027-1050 16624:1051-1186 16422:1187-1210 16599:1211-1390 16374:1391-1414 16641:1415-1603 16598:1604-1894 16367:1895-1918 16622:1919-2032 16538:2033-2056 16597:2057-2138 16429:2139-2162 16651:2163-2807 16621:2808-2863 16665:2864-2924 16662:2925-2948 16658:2949-3127 16666:3128-3158 16670:3159-3181 16637:3182-3219 16661:3220-3245 16657:3246-3269 16648:3270-3500 16443:3501-3524 16636:3525-3630 16667:3631-3631 16519:3632-3677 16589:3678-3944 16530:3945-3968 16660:3969-4231 16612:4232-4313 16647:4314-4331 16668:4332-4355 16671:4356-4392 16654:4393-4415 16646:4416-4493 16633:4494-4513 16608:4514-4572 16645:4573-4596 16631:4597-4600 16607:4601-4624 16582:4625-4763 16525:4764-4787 16526:4788-4788 16527:4789-4812 16653:4813-4981 16419:4982-5003 16644:5004-5303 16580:5304-5327 16663:5328-5346 16659:5347-5426 16604:5427-5450 16642:5451-5464 16626:5465-5482 16601:5483-5530 16575:5531-5743 16388:5744-5767 16389:5768-6915] [-1, 16492, 16493, 16625, 16546, 16600, 16346, 16624, 16422, 16599, 16374, 16641, 16598, 16367, 16622, 16538, 16597, 16429, 16651, 16621, 16665, 16662, 16658, 16666, 16670, 16637, 16661, 16657, 16648, 16443, 16636, 16667, 16519, 16589, 16530, 16660, 16612, 16647, 16668, 16671, 16654, 16646, 16633, 16608, 16645, 16631, 16607, 16582, 16525, 16526, 16527, 16653, 16419, 16644, 16580, 16663, 16659, 16604, 16642, 16626, 16601, 16575, 16388, 16389, -2]
CGCCTCCCCCAGCGCAGCCCCGCCCCGTTCCTATTAGCCCCGCCCTCCCCCCCAGGTAGA
GGAAGGGAGGGAGGCAAGTTCCGCCTAGTTTCTCCCTTAGCCGGCCCGAGGGACGGGACG
GATCCTGTGCGGGGCACGGAGCCTGAGTAACTCCTCCTGTTTGAGATGTCGTCCAGCGAT
AAGAATGGGGGCAGCCGGTCGAGCACCAGCAGCAGCCGCCTGCAGAGCAGGAAGCCCCCT
GACCTCTCCATCACCATTCCACCAGTGGAGCTACAGGAGGAAAGCAACCCAAAAGTGCCT
CTGAAAAACCCAGTGTATCAAAAGAGCGTGAGCCTACAGGAGCCCAGAGGGAAAAGGGAT
GAGAACACGCTGGAGAGACGTCCCGGCTTCCACAGACAGACCTCCCTGTCCCAGAGCATC
CGCAAGGGGACAGCCCAGTGGTTTGGTGTCAGCAGTGACTGGGAGGGAAAGCGGGAGCAC
TGGCAACGCAAGAGCCGGCAGCACTGCAGCATGCGATATGGCAAGCTCAAGGCCCCCTAC
CGAGACATGGAGCTACCCAGTCAAGAGGTGCCCTCCTTCCAAGGCACTGAGTCACCGAAG
CCATGCAAGATGCCCAAGATCGTCGACCCTTTGGCCAGAGGCCGTCCGTTCCGGCATCCG
GATGAAGTCGATCGTCCTCGGACCCCTCACCCTGTTCTACCACCCCAGACGCCTGGAGTC
CTCTCCATGACGTCCTTCACCAGCGTGCGGTCGGGCTACACCCGTTTGCCCCGTAGGAAG
CGGGAGTCTGTCGCCCACATGAGCTTCAGGGCAGCTGCGGCTATCATCAAAGGACGTTCA
GTTTTGGAGCCCTCAGCATCGAAACACAGAGGCAACAAGCGGAGCTTCCTGTATCCCAGC
ATCCTGGATGAGGACATGGTGGATGCTGCAGATACGCTGGACTCCTCATTCTTCAGTAAG
ATAGATGCGCCCGAGGAGATGTATTCCATGCCGGACGACGTGTTCGAATCGCCACCCCTC
TCAGCCGCTTACTTCCAAGGGCTTCCTCACCTGGACGGTGCCCGACCCTCTGAGGTGGAG
CAGCCTGTTCTGAAGGAAGGTGTCGGGGTCTCGCTGTCAGCCATCCCCAGCCCCAAGAGA
GGCAAGCGGATCGCTTCCAAAGTGAAGCACTTCGCCTTTGACCGCAAGAAGCGATACTAC
GGGCTGGGGGTGGTGGGCAAGTGGCTGAACAGGACGTACCGCCGGAGCATCAGCAGCATG
GTCCAGTCTCAGCTGGAGAACACGGATAGTCACAGGCCGTATTTCACCTACTGGCTCACC
TTCGTCCATATCATCATCACCCTGCTGGTTATCTGCACATACGGCATCGCGCCAATCGGG
TTTGCCCAGCACGTGACAGCGGAGTTAGTGCTGAGGAACAAAGGTGTGTACGAGAGTGTG
AAGTACATCCAGCAGGAGAACTTCTGGATTGGCCCGGGCTCGATCGACCTGATCCACCTG
GGAGCCAAGTTCTCCCCTTGCATCCGCAAGGACCAGCAGGTTGAGAAGCGCATTCAAAAA
GAGAGGGACCAGGAGCGTAACTCGGGCTGCTGCGTCCAAAACGATAACTCGGGCTGCATC
CAGACTCAGCGAAAAGACTGTTCGGAGACGTTAGCTACTTTCACAAAGTGGCCAGACTCT
AACTCCCCGACGATCCAGGGCAATTCCAGCGGGAAGCGAACGTCCGGGGCTGTGTGCCAT
CAGGACCCCAGGACGTGCGAGGAGCCGGCCTCCACCTCGCCTCACGTCTGGCCAGACGAC
ATTACCAAGTGGCCGATTTGCACCTATCAAGCCAAAAACAACCACACAGGCTTTTTGCAC
CTGGACTGTGAGATCAAAGGGAGACCGTGCTGTATCGGTACTAAAGGCAGCTGCGAGATC
ACCACGCGGGAATACTGCGAGTTCATGCACGGCTACTTCCACGAGGAGGCAACTCTCTGC
TCGCAGGTCCATTGCTTGGATGATGTGTGTGGCCTCCTGCCCTTCCTGAACCCGGAAATC
CCCGATCAGTTCTACAGACTCTGGCTGTCTCTTTTCCTTCACGCCGGGATAGTTCACTGC
CTGGTATCCGTGATCTTCCAAATGACAGTCCTCAGGGATTTGGAGAAGCTGGCAGGCTGG
CATAGGATCTCGATCATCTTCCTCCTCAGCGGCATCACTGGCAACCTGGCCAGTGCCATC
TTCCTTCCATACCGGGCAGAGGTTGGCCCTGCTGGATCTCAGTTTGGCTTGCTGGCCTGC
CTCTTTGTGGAGCTCTTTCAAAGCTGGCAGATCCTAGAGAAGCCCTGGAAGGCTTTTCTG
AACCTCTTTGGGATCGTCCTCTTTCTGTTTCTGTGCGGCCTCCTGCCTTGGATCGACAAT
ATCGCCCACATCTTCGGCTTCCTCAGCGGCCTCCTGCTGTCCTTCGCCTTCCTCCCCTAC
ATCATCTTTGGCACCGGGGACAAGTACCGCAAGCGGGCCATGATCATTGTCTCCCTGCTA
GTCTTTGTGGGTCTCTTTGCCTCCCTGGTGATCTGGCTCTACGTCTACCCCATCAACTGG
CACTGGATCGAGTATCTCACCTGCCTGCCCTTCACCAGCAAGTTCTGCGAGAAGTATGAC
CTGGACCAGGTTTTGCACTGACCCCACAGCCTGGAGACAGGGCAGGATGGGGCAGAGGTT
TTAACATGGAAAGTTGGCACCAGGTGGATTTTTCTCAGTGACTGGGAAAGTGACTTCAAA
TCAAATCAGGGTGCAACGGAGAGGGGCGACGTTGCTGTTAAGTGCCCCGATCCTCTTCTC
GGCTGTCTAAAGCCAGGCAGGATGTTCACTCAGGGCTAGGCCACAGTCTGTCCCTTAGCG
CTGGTGCAGGGCGCTGAGCAGGTGCTGTTATTTTGGGGACAAGGAGGGGAGCTGCCCTGG
TTGGTCACTGCTGGATGTGGGAAGGAGTGGAGCTGAACTGACCTGGTTTGCATTTGGTCC
GGCCAACATGGGGCAGATCTGTCACCCCACCACAGTGAAAAGCCATAATCCCCAGGTCCA
GCTGCTGGCCTGGGAGCCCAGCAGCCACTTCACCTGGGAAAGACTCGAACCAAACTGGGA
ACGTGGGGACTTTGGTGCTTTGGTTCCATGCTGGGGAAAGGCCTCCAGTGGCGGGCCCTG
CTGTGAGGCGATGACCCGTGCAGGGACTTGTGTTGCCGATCAGCCCTCACCAGTGCCGCT
CCCTCTCGCCCTCAGTGAATCCCTCCACGGTGAAACTGCTGGATCCTTCCTTAAGGGACT
GAAGCCCCAAGAATGAGGCGTTTCAGGGCTTGCATTGAAAGCACCTGAATGACACCTGTT
GAGCTCAGTCAGCAAAATCTGCCTTTTTCCCCCCACCCCGCTGCATCTCTTTCAATGGTC
TCCCTTTCCTAACCTGCAGCGTACAGCCCTTCCCTCCTTGTGCCTAATGGCGTGAGATGG
GGCTTCACGTCCTGTAGCCCCATCCCATCTCAGTGCCTTGCGGGTACTGTGAATCATACT
GTGAAAACGAACCCCTTTTGCAGGGGGCGCTTTTTATATGCCAATATTTCTTACCTCCAT
AAGGCTCTAGAGAAAAACGCCAGTGATCAGCCGTAGCTCCTGAGCCAAACGCTCACTGGT
AAGAGTCCTCAAGGGATCGTTGGAAAGACCAGTCATTCCAGCGGCTCCATTCAGTGAATG
CTGGTGCCTGGCTCAGAAGAAACTGTCCGTTTTTAATGACACTGCTCAGGCTGATGCAGC
GTCCGATTTCCAGTGTGGTGCATAAGGGCGAATTCTGCCTGCAGTGCTTTGCTGTGAAAA
TGGCTCTGTAGAAATCAGTCTGTTTGCATATTTAAGGTACCACTTCAGCCCAAGGAGGGA
TGGTGGAATTGGGCCCTCGGCGACACTTATTTTTTCAGTCCCAATCTTCTTCATCAAAGT
ATCCCAAACTTTTTCTGTTTTGCTCTTTAAAGTAGTCCAGGCCCCCCCCCCTTTTTTTTA
AACCATTGACGCTTGGGGATTACATGCAAGGTATAGGATTTTTGAGGTTAGAGGTTTCCT
TTGTAAGCACGGAGGAGTAGACTGCACTGAAGCTGGACTTGCCTCCATCTGGCTTGCTAC
CGGGATCGGTGTGTTCCTAGCTAGGCTGACCGGGAAACTGTCCTAAAGATGAACTAGCAG
AGTAACATGCTGCTGACAGTTCTGGGTCAGGGTGCGTGCGTTTGCTGAGGAAGGCACAAG
AAGTGGGGGTGGGGGGTGGATTAGTTAGCAACTGTTACAGCCCCACCTTGCTTCAGACCC
TTGGCTTCTGAATTCTCCTCATGATATGACTGTCAGAGGGTGATTCTCCATTTGTGCCAC
AGTATTACCTCTTTTAACCCACAAGGGGGGGTAGATTATGGGTGAAAGAGGAACTGGTCG
GCTCTCCCTTATGTGTCCAAATCCTGATCAGAGAGAAATACCAAATCTTAATTTATTCTC
TTCTAGGGCCCAAGTACCATAACTATCCAGTTAGTAAAAGCATGCCAGATACTATCCTAT
ATGGTCCCATGCTCTGTTCCTGTATATTAACTAGGCCATTCGACTCTGTACGTTAACAAG
TAACCCAAAGTTTAATTATCTTGTAACTAGGAGACTTTGGATCTCATGATAGAGAGAAAT
AACAATTAAGCTCTTAAGCATGGTATTCGGACCACACAGAACTGGGCTTCTGAAGTTACG
CTGCTGCATTACTGGCTGAGATCTTGTTTTAAAGAAGCAAATTTAAGTTCTTTCTAAGTC
CTCAATAAATTAAAATGATTCCATCCATGAACAGAAGTGGAAAGTGCCTCCTTTAACACA
GACTTTGGAAGCTTTAAGAGCATGTTAATAATGGAAAGACGGAGGCATTCACCTTGGGGT
CACTAGTTCTGATACCGCCTGCAACGGACCATGTTTACCTTCTGGCGGCTGTTCAGTACA
TTTGCGTGTCACGTGCTGCTGGCTCGCAGCCCTGTGGATACGTATCCACATCACGTGCAC
CTGCTCGGCAGTGAGGCGAAGGCTTGGATAATGGGCGGAGACCAAACTGCCATCTCCTGC
ACAGATGTGGGCTGGGGTTGGGTCAACAACAGAGGAAGCTTGCCCTGCTGCTGCCCATGC
TGTACTTCCTCTCTGGCTAGGCAGGGATGTCAGTTAAAGTGTGAATAATGAATGCCTGGC
GTTGCTCTCCTGAGCCCGGTGGCGTGGTCTGAGCCATGGCAGCATGCGGTGTCGGTACAT
ATTGCTCTAAGCACCCTGAAGGCTGGTCTGGCTTATGACCAGCCGTCTCTGTAAACGAAG
CAGGGAAATGGCGCCCCTTCAGCTCATCCGTTTCACACCAATCAAACAGCTTCTCCCATC
ACGCTTGTGCATCTGGAAACCTCTCCCTGGGTTAGCAGAGACGAATTGTGCTGGTGCCAG
GCCACATGGTGTTCCCAGCACACTTGGGCTGGGTGGGTGGCTACGTACAGTGTGTTTTTC
ACACTGCCTCCAGTCCCACTCTCCCCTCCCCACCCCCGCATGCTATTTTATCCAAAAACT
GGAGCTCTACCCTGTCGTCACTGATGCTTTAAGTACTGTCTTTCCTTTAATACGTTTGTC
TGTATTTAATGAGAAGCGCACAAAGCCTGTTTTCCGGGATCAGTCACTACTGCTGGATGG
ATGACACTAGGTAGGGGTAGTGACACTTGTTTTGTGACCAGTTGAGGGGAGGGAAGGTGG
AATAAACAGAACCAGAGTTGACTCTGAAGCCAAAGTATAAATTAAATCATGGTGAAATAT
AAATTGTTTAACTCTTCTTAATTAGTCTGGCTGTCATCTTAATTTGTGGCCCCTGAAGGG
TCTTGGGTGAGTTACCCTGTAACAGAACCCACCCCTGCTTCCTTGGCTCTTCTCCCAAAT
GCAGTCATTGTCACTGGGCAGGTGCCCTCGTACCACTGCCCAGGAAAGAGAATAATGTGG
TCTCATTACGACTTGCGTAATTCCTATTGATGGTACTTAGCATCTGAGCACCTCTCACTC
TAACATGCCTGGGAGGCAGGGCCATGGGATTATCCCCCATTTCACAGGTGGGGGAACTGA
GGCACAGAGTCAGTTGCACAAGGTCTCAGGAAATCTGTGGTGGTGCAAGGAACTCAACCC
AAGTCTTCAAAGATTGTAAGCTAGTGCTCTAACCACTGGACCCTCCTTCCTCTCTAGTGT
GCTAGACCAGCCTTCCATGCACTTTATATATGGCTAATGCTGTATCCCAACCCAAAGCTT
GCTGGAATCTCTTCATTGGTGCTACATCAGACCCTATTTAATGGCACTTGGCACTCAAAG
GTGACTATATAATTTATCTCTCTAGTTGTGGGTTTCCTCACTGACTTGGTCATCTGCAAC
GGTCTCTTACTGCAGATTCAACAAGGTTTTGCTGTCCGTGAAACTTACTAAGCTACTGAA
TCCTGGCGCTTGGAGACAATCAAGGGCATTCCAGTGACAAGCCCCATGAGACTTTCATGT
AGTTTGTGTCGTTCCTGGACTCCATTCGGTGGCATTTGCAGTCCTGGAACTCAAGTCTGC
CTCGTGTGGTGATAAATGGAGCTACACTGCCCATCACTCTGGCTAGTGCCAACTGCCTTT
TCCTGCTGCTGCCATCTCACCTTTCTCACATGAAGGCTTTAAATGCTGCCTGCTTTGACT
GCCATTAGAATAGCAGTCCTTGGTGCTTCTGCAGCACCCTTCACTGGAGCAGTCTTCTCC
TGCAGTGGAAGCTGTCCCCTGTACTATTGGGATCAAGCAGTTGGCCAGTTTTTCTACTGC
ACAGAGAGTCAGGCCTATGTCCTGTCTGAATTTCACACTGGTGCAAGTTCGCATGCAGGC
TCTGTGCTTGCTTCTT
>TR85781|c2_g2_i3 len=1249 path=[19311:0-141 19312:142-165 19996:166-205 20043:206-229 20025:230-276 20070:277-294 19858:295-405 19254:406-408 19255:409-411 19256:412-412 19984:413-453 19847:454-477 20019:478-521 19981:522-524 19843:525-525 19924:526-579 19979:580-591 19840:592-615 19922:616-631 19483:632-655 19838:656-754 20063:755-775 20057:776-828 20072:829-829 20015:830-853 20066:854-856 20062:857-906 20056:907-915 20048:916-934 19966:935-939 19902:940-940 19815:941-958 20011:959-973 19964:974-974 20032:975-1050 20009:1051-1052 20061:1053-1053 20055:1054-1057 20047:1058-1105 20088:1106-1119 20086:1120-1143 20083:1144-1145 20082:1146-1163 20075:1164-1165 19948:1166-1166 19871:1167-1187 19780:1188-1211 19675:1212-1248] [-1, 19311, 19312, 19996, 20043, 20025, 20070, 19858, 19254, 19255, 19256, 19984, 19847, 20019, 19981, 19843, 19924, 19979, 19840, 19922, 19483, 19838, 20063, 20057, 20072, 20015, 20066, 20062, 20056, 20048, 19966, 19902, 19815, 20011, 19964, 20032, 20009, 20061, 20055, 20047, 20088, 20086, 20083, 20082, 20075, 19948, 19871, 19780, 19675, -2]
AAAAAACCACAGCTGCCTTAACAGTGAATGCTCTGCCTGCACGTTTCAAGGAAGAAATGA
CAAATGAGGAAGCCACGGAAGGTGGGAGAGCCACTCTGCGCTGTCAGCTGACCAAGGTTG
CTTTGGTGGAGTGGAAAAAGAAGCATAAGGCGCTTGTACCAAGTGACAAATATACAATGA
GGCAGGAAGGTGCCCTTGCAGAACTAGTCATCCATGATTTAGAAGTCAAGGACTCTGGCG
ATTATACCTGTGTATGTGGAGACCAGAAGACAACTGCAGCTTTGATAGTGCACGCCCTAC
CGGTACTTTTCCAAGAAGAATTAAGAAATGAAGAAGCCACAGAAGGTGGTGCAGCCACTC
TGCGCTGTGAGCTGAACAAGGCTGCCCCAGTGGAGTGGAAGAAGGGACACAAGGTGCTCA
AGCCAAGTGACAAATACAAAATGAGGCAGAAGGATACCACTGCAGAGCTGGAAATCCATA
ATCTAGATGACAGTGATGCTGGTGATTATACCTGTGTGTGTGGAGATCAGCAGAGCACAG
CTGTCTTAGCAGTACATGCTCTGCCAGCACTCATCAAAGAAGAACTGAAAAACGAGGAAG
TTAGAGAAGGTGGAACGGCCACTCTGCGCTGCACACTGACCAAAGCCACTCAAATAGAGT
GGATGAAAGGGGACAGTTTGCTCAAAGCGAGTGACAAATACAAAATGAGACAGGAGGGCG
CTGTTGTTAAACTGGTTATCCATGATGTAGAACTGAAGGATGCTAGAGATTATACCTGTG
TGTCTGGGGATCAGAAGACAACAGCTGCTTTAACAGTACATGCTCTGCCCACACGTTTCA
AAGAAGAATTGAGGAACAAGGAAGTGACAGAAGGTGAAGCTGCCACTCTGCGCTGTGAAC
TGACCAAAGCTGCTCAGGTGGAGTGGAAGAAAGGGCACAAGGTGCTCAAAGCAAGTGAGA
AATACAAAATGAGACAAGAAGGTGCCATGGCAGAGCTGGTGATCCACAATCTGGAGGTGA
AGGATACTGATGATTATACCTGTGTGTGTGGAGACCAGCAGACCACAGCTACCTTAACAG
TAAATGCTCTGCCTCCATCTTTCAAAGAAGAAATGTGCAATGAGGAAGCCACAGAAGGTG
GAACAGCCACTCTGCACTGTGAGCTGACCAAGGTCGCTGCCCCAGTGGCGTGGAAGAAGG
GGCACCAAGTGCTCAAACCGAATGACAAGTACACAATGAGACAGGAAGG
>TR85827|c0_g3_i1 len=4399 path=[11109:0-1117 11291:1118-1131 11358:1132-1144 11351:1145-1192 11332:1193-1222 11343:1223-1452 11357:1453-1491 11361:1492-1547 11350:1548-1571 11363:1572-1572 11330:1573-1614 11349:1615-1682 11364:1683-1691 11310:1692-1706 11282:1707-1712 11338:1713-1715 11308:1716-1736 11328:1737-1955 11365:1956-1979 11372:1980-2051 11280:2052-2071 11348:2072-2139 11337:2140-2163 11326:2164-2294 11366:2295-2309 11053:2310-2318 11304:2319-2333 11277:2334-2524 11148:2525-2548 11325:2549-2614 11303:2615-2638 11367:2639-2676 10998:2677-2702 11275:2703-3033 11072:3034-3057 11073:3058-3099 11347:3100-3264 11368:3265-3297 11373:3298-3321 11375:3322-3325 11321:3326-3349 11353:3350-3363 11346:3364-3387 11335:3388-3480 11065:3481-3504 11319:3505-3651 11369:3652-3666 11181:3667-3690 11352:3691-3700 11345:3701-3724 11334:3725-3801 11370:3802-3804 11265:3805-3828 11333:3829-3915 11317:3916-3939 11294:3940-4103 11371:4104-4127 11374:4128-4155 11316:4156-4185 11293:4186-4248 11261:4249-4323 11187:4324-4398] [-1, 11109, 11291, 11358, 11351, 11332, 11343, 11357, 11361, 11350, 11363, 11330, 11349, 11364, 11310, 11282, 11338, 11308, 11328, 11365, 11372, 11280, 11348, 11337, 11326, 11366, 11053, 11304, 11277, 11148, 11325, 11303, 11367, 10998, 11275, 11072, 11073, 11347, 11368, 11373, 11375, 11321, 11353, 11346, 11335, 11065, 11319, 11369, 11181, 11352, 11345, 11334, 11370, 11265, 11333, 11317, 11294, 11371, 11374, 11316, 11293, 11261, 11187, -2]
CCGGGTTTTATTCACAAGTCACATAACCTCTGTGTGCCTCAGTTACCTCATTTGTACTAG
TGGTTTTCAAACATTTTAGGCTGCATACACCTTTCCAAATAACGCAGTCTGCTGCATCGG
CCCCTATCTATTCATAGGCACAAGCCTTACAAAAGAAAACGTGTTGTTCCCCGTTACAGG
ATTTTTCTTGTATACCCCCTGGCCAGAGCTCATGTACCCCAGTTTGAAAGCCACTGGTTT
ATGCTGTCCCAGCTCTCCGTGGGGCTCCCCTTTCCACACGGTGAAGAGTGACTGTGTGGG
AAGCAGGAGACAGAGGAAAAGTTGTAGGGTGTGACACAAAGGAGGCAAGTTCAGGGTTTG
GGCCAGCACCACAGTTCCTGTTTTTCTCCCCTCTGGGCCAGGTGAATCTGCTCCTTTCCT
CACCCTGCTCACCAGTCATCCCTCATTCCTTCTCGGCACCTGCTGCAGACCCTCTGCGCT
GCAGGTGTGGAACCAGGGGGCTCTGAACTCAGCGCTGGAGGTCCGGCCTGGTGATCTTTC
CAGGCCCTTTTTCTGCTTTAGAGGCTCTCCAAGCTGCAGCCCCTTCAAAGATCCTACCCA
GGTCACTAACTCCCCCAAACCCTCCTCTGCTCTTCTGGCCTATGGGGAAAGGCTCCGCTG
TCCATTGCCAGTAGCACAGCAGGTGGCTAATTACCGTGCACATCAGCGGGCTTAGGGTTT
GGCAGCTGGACCAGGGTGCGGCCGGTAAGAATTCCCACTCCTCCTCCTAAATGGCTTGGG
GGCCCCCCAATGACAATAGCATATGCTGCCCCCCCTCCCCAATACCCTTTGAGAATGAAG
AGAGTCTCTCAGGTTCCTGCTCTTACCTCAGCAGTGTGTGTATTTCACTGAACACCTCAC
CCTGGCTAGCAGGGCCAACCATCAGCACCGAGGCCTGGCTCACTGCCATGATACTTATAA
ATTTATCCCATTTATCAAACCACCAAGAAAGTTCTTTTGAATTTCTGTAATTCCAAAGTA
CAAATCACCAGGCACCACCACACGTGAGAGTCACATGGGTCCTTTCATCCAATTTGGAAG
CACAAAGTGTTACAATGGCAGAAATGGCGGGGGGGGGGGTCCTGGGCTCCTCCAGCAAAC
CTGGCAAAGTGTCAGGGGAGCAGTTGAGTTTTCAGAAGTAGCAGTTCCCAGTTAGGTCAC
TGGGGGCAGGGGGCTGGCACCGCCAAACCTCTGGCCATGAATGCCAGAGGGTACAGACAC
ACACCCTCCCCTTCTGCTTTGTACACACTATTATCAAGGCAAGTGCAAGGTACACAAAGG
ATTTTCCATTCAGACACAATCAGAAACAACTTGATTGGACACAGTCAGACAAACAAATCA
GTAGATTTAAATCAAAAAAAGACAGGAGCGTGGTCCTTTGGAGGAGGTGGCGGGCTCAGA
TACCGCCCTCCCGATCACAATGCCCAAATTGGCCAGCTCTGTGCTGGCCACATTTCCTTT
AATCCCAGGAGCACAAGTCCCATTAGTAGCTCACGAACATTGGTCATTCACAGAGAGCGC
TATTCTGACCCCGAGTCTCCAGTACTCGAGATGTGTCCACCAGCAGTGAGAGCCTAGCAG
ACTGCATTGCATATTGGCCTGCATTACCAGTTAGTGGAGGGGAATTATAAACCCCCTAGA
GAACAGCATATTCCTTGTTCAGGCCCCTGTGGAAGAAAGCAGAGGAATGGCCCTTTTGCA
CGTTGGAGCAGAGGAGTGAGAAAGGCCAGGTGCAGATTTAACAAGGCAGTTTGACTTGGA
AAGCAGGTGAGCTCTCCATTCTGAGTCTGCCCCGGGGCCGGGAGCACAGGCACTGGACAT
GGCTCGGGCCCAGCACATGGCATTCAGGTTCACAAGCCAACCACAGCTCCGTGGAGAACA
GACAAACCACAGCAGAGTGACCGTGCTTAGAGCCTGAGACACCAAGAGCTGAGTTAGGAA
GATCAAAGCTATCGCCAGTGCTTGGGAACTCTTTCAAGGGGCCAAGTTATGCAGGTCCAG
CTGCCCATAGGGAGCAAACCAGCATTGCAGGCTGGGGACACTCCAGCTTTTATCCATCAT
TCTCCTAGTGATCTGCAGCGAGAACAATTTGCCCATTCTCCTACCACGCTCCACCCCCAG
TGTGTGCACCACCCCTTTCGGCCAACGAGGCTGCCTCATTGGCCCACAACAGCTGTGGAT
CAGGCCAAGAAACATGCTTGGCCTGGGACTTAGCTATTAACCTCCAACAGCCTCCAAGCT
GAACACCAAAGTGGCAGCAGTGGCTCCTGTCGCCATGCAGCTCCCAGACCACAGCTGCTT
TCCTGGGTCCAACTGCTAACCTGATTCGCAGACGGCCCTGGAGATCCCTCAGTGCTCACA
CCGCAGAGACTTTCCACACTGAGAAGAGAGTCTCCAAGCCTCTCTAGAGCCCACTCTGGC
TGGAGAAAGGGGCTAGAGACTTGCTCTTACTAAGTCACTCTCAGAAGTCTATTGGCAGCT
GCTCTCGAAGGAGGAATGTGTAAGGCCACTGGCAGAACACGTCAGCTACCTTGGAACTAG
CAGGTGTCCCCCAGAATCCAGTGCAAATATTCTCCCGAAATGCCCAGAGTCATCGAGTCC
CCTGCAGGGACAAGGTGGAGTGGGCTGGGGCCAGCAGGCAGTTTCTGTGGGGCTTCAGAA
AGTCTCCATCCCACGAAGCGCAGCCGAGGACGCTGAGAACAGAACACAGGGGAAGCTGCC
CGGTTCCCTGCTCGGCAGGAGTGCTGCAGGTGCAATGGCCCAGGAGTCAGAAGTACAGGG
CAGGCTCACTGCTGAAGTCTGAGAGGCCACGGTGATCGGCCGGGGTAAGCATGACCTGGT
TCCCTGGGGGATTGGCCTCTTTCAGGAGGGGCCCGGCCGCACTGGCAGGCTGCTCCTCGT
ATTCCTGCTCCTGCCACTTGCTGAACTCCACGGAGTGCTTTGGAGTGTAGCTGGAGAAAC
CTGAGCTGGGCACGTTGGCGTGCATGGTGCAGGTCGGGCGTGGAATGAACAGGGAAGGGG
GCTTGTCCTCCTCGTCGTCCTCCACTTCTGAGGCAGACTCTTCCTCCTCCTCCTCCACCA
GCGAGCTCTCGGAAGGGTACTCAAACGTGGTCTGCAGGCTCGTCTCACTGAAAGAGATCT
TCATCTTTTTGCGGCGAGAGCCCATCTTGCTCATGCAGGACCTCTCCAGGGACAAGTAGC
CGCCGATCACCTCAATCTCATTCACGGTGGGGTAGCGCTTTTTAAGCAGTGGCCCAAGAT
CCAGTTGGGGCGCATCAGGGCTCCCCAAGGTTTTGCCCTTGCTTCTGCTTTCCTCATTGT
CTTCCTCTTCTGATTGCTGGGTTCTGCTGGCTCCACTGTCGACCTCCACCCCAGAGTTGG
GTGGCTTCCTTTTGGGCACTATGGTGAACGTATTGCTGCCTCTCTGCTGCAGGGCAGAGG
AAGCAGGATGGGGTCTATACAGGGGTATAGCAGAAGCCTCCATCCCCAGGGCTGAGGTAG
CTTCTTGGGGCTGCTCTGAGTCCTTCAGTCCTGCATCTGGGCCCATCTCCTGGGGCAGGC
CCCCAGCGTCCAGCTCCACAATATCATCATCAATGTAAGTCACAGGCACCAAGAGCTCTT
GAGGGGCTTGTGGGGGGGTTATGGGCTCCCCCTGTTGCTCATACTCAGGCTTCAAGGGTG
ACAGGGCCCCTGCAGGCTCTGTCAGACAGTGTCCCCCGCCACGGCGGGGCACAAAGAGGA
AGGAATTCCGTGAGTTCAGGCGCAGGTTGGCCAGGGCCTGTGCTTGGAGATCATGGGCAG
GGATGGCGGCCAGGTCTGGCTTGGGGGCTGGGCGGATCTCAAAGGAGCCCCCGTCCCTGA
GGACAGATGCAGAGAGTGGCTGGAGAGGGCTGGGGGTGGCACTGGATTGGGGTGGCTGGA
TCTCTTTGCTCCTCTCCGGCTTTGGCCTCGTGTTGTCTCTGGCAAGGGAAACGCTTGGCG
ATGGCACCGGAGGCACCTTAGCACGCGGGCTCCTGTCCCCTGGGCTGGCACTGTGCTCCA
AGGGGCCATTGGTGAGTGGGGCACAGCTGCCTGGCCGCAGACCCCGGGGAGTGACAGTGA
AGGAGTTGGAGCCGATCTTGTGCAGGAAGCCGCTGGCCTGGGAGGTGCCCGGGGGGGCTG
CAGCGCTGACCAGGGAGCCCGGGGCTCGCTGGTTTGGGGGGCTGGCCGGAGGGCCTGGGA
TCGGCTGGGGGACAGCGGTGCTGACCGGGGAGCCCGGGGCCCGCTGGTTTGGGGGGCTGG
CCGGAGGGCCTGGGATCGGCTGGGGGACAGCGGTGCTGACCGGGGAGCCCGGGGCCCGCT
GGTTTGGGGGGCTGGCCGG
>TR85829|c0_g1_i1 len=3238 path=[9220:0-289 9221:290-313 9622:314-393 9481:394-417 9697:418-422 9663:423-446 9725:447-507 9754:508-531 9775:532-563 9768:564-598 9765:599-619 9776:620-643 9780:644-655 9782:656-656 9737:657-679 9781:680-693 9784:694-694 9750:695-707 9686:708-718 9764:719-737 9759:738-769 9749:770-793 9734:794-800 9713:801-839 9778:840-862 9682:863-884 9758:885-926 9747:927-965 9711:966-1007 9732:1008-1044 9772:1045-1068 9779:1069-1077 9746:1078-1118 9757:1119-1201 9637:1202-1227 9744:1228-1275 9730:1276-1299 9756:1300-1313 9673:1314-1345 9743:1346-1383 9633:1384-1404 9705:1405-1451 9582:1452-1559 9728:1560-1572 9704:1573-1596 9671:1597-1656 9630:1657-1680 9580:1681-1759 9079:1760-1783 9703:1784-1805 9629:1806-1829 9670:1830-1898 9755:1899-1925 9627:1926-1963 9702:1964-2044 9576:2045-2067 9726:2068-2118 9701:2119-2142 9668:2143-2392 9280:2393-2415 9574:2416-2756 9342:2757-2780 9343:2781-3237] [-1, 9220, 9221, 9622, 9481, 9697, 9663, 9725, 9754, 9775, 9768, 9765, 9776, 9780, 9782, 9737, 9781, 9784, 9750, 9686, 9764, 9759, 9749, 9734, 9713, 9778, 9682, 9758, 9747, 9711, 9732, 9772, 9779, 9746, 9757, 9637, 9744, 9730, 9756, 9673, 9743, 9633, 9705, 9582, 9728, 9704, 9671, 9630, 9580, 9079, 9703, 9629, 9670, 9755, 9627, 9702, 9576, 9726, 9701, 9668, 9280, 9574, 9342, 9343, -2]
TCAAGGACCCAATTAAAATGTCTGGAGGGCCAGATGTGGCCCCCAGCCCATAGTTTGCCC
ACCCCTGCTCTAATTGCAGTAGACCACACCCATCTTTAACTGGATCATTCTGTCCTACAG
ACAAGAATTACACACATAATAACCAGTAGGATGTCTGGGAAGAAACATTTTATTCTGGTA
AAGTTTTACATTAAAAGAATGCCCTTTGTACACTTTTCTAAGGGAGTTTAACAGTTGAAA
ACCAGAAAAAAATATACTGAAAGAAAACAGCATATTAGAAGATTAACAAAGACTTGGGTA
ATTGTGCCAGTGATGTTTATTAGCCACCCATTTTACTGGTGGCTGCATAAAGACTGATAT
TTGCTAAACTGAGACAGGCTTAAACTGACTTCAGAACTAGTCTATGACAAATGTATTATG
TCAGTGACAGCTATGTAAATGTTATGAATACTTAGTTGGGTACAGTAGGAGTTGCTCATA
TACACAATTTACAAGAAAGTTTCAAGCTGGACCCATTCAGTGCAACTTGGGAAGGCGAAA
CTCAATGTTAGTATAATTTTTCCACTTATACTGGTTAGTGGGACAGAATGTTAGTGAAGG
AAAGAAATACATGACAAGTTCACTTCCAGCAGTACAAGTTGAGAATGCACTGTTTGACCA
GTTCATGTTAACATAGTAGGATTAGCAGCTGATGGAACCAGCCAACCCCCTGCCATCATG
GTGTATGAAGTGTCAAGGATATCCCTGCTCTAAATAGTAGAGGCTACACAATCTATCACC
CACTTTTCATTAAAAGTGACTATGTTGCCTGAGAAACAACTTCCAGCCAATATTTTAGTT
GAGAACACTAGTCTTATAGAGAGATAGAAGCTCTCTGACTATTTACAGCACAGGTTTTCT
AGGGAGTTGGACACTAACAACTTCCATAAGAAGTAGGGTTGCCAAGCTCTAAGAGAGAGA
GATGCTTTAGTGTTGTATACAAATACTAGTCCAGAGGTATTTAGAACTGGAGACCTGAAG
TTTGGCCTTTGCAGGGAAGCAACATTTTTTATTTTTAAACAATGGGGTGTGGGGGGCTCT
GCAGAGCAGTGAAAGGTGCTGATGCCATATGCATCCATATCCCTCATTTGTAGTTTCTAG
CAGTTAGTTAGTTTGCCTCTACCCTGCTTTAAATGAAAGTTTGGTACTAAGTTTGTGTTC
TTCACAGGGTGCTAACTGAAGAGCCAGCTGCTATCAAGCTGTTAGACTGCATATACTATT
AAGTACTGTTCTCCATATGAAGCCTTTCCTTACCTACATCACATTCTCATTTAAATAAAA
GAAGCTAAATAAGAGTCAAAGGTTGAGCTCAGCTTTAGAACTTATTTAGCTTCTAACCTA
TAAAACAAGGATAATTATGTACTAAATAGCCCTAGCCCTGGCCAGCAAACTTGAAAGTTT
TCAGTATGTTACTCTAGCCCACAAATAAAGGACCTATCAGATATTAAACTGATAAGAACA
GACACTACGCTTTTGATCTTAGCTCCAAGGAGCCGAGTAATACACTTGGTCATTTTCTCT
CTCCTCCCACTACACCAGGCAGTCACTGAGGACTATGAACTGCACTCTAGAGTGCAGAAC
TCTACCACTCCTCAGTTTTGGAGTTATGCAACCACAAATGAGTTAACTGGAGGATAGAAG
TACCATGAGCCTAATGACAAGATTACTTGCTGCCATAACTTGTGGCAGCAACCTAATGAA
GATAGTGGTGCTGCTCTGTAGGAGTAGACAGAACACTATATGTACAGAACACCTGTGCCA
TTCAGCCTCACTTACTGAACTTTAGTATCTAATCAATGTGACCTATTCAGAGTTCAGTAG
AAAAGGGCAACTCTTTAATATCAGTACAGTTGTAGCTGTTCAGTTGAAGTTCAGCCAGAG
TGTGGATTCTTCTCTCTCTCCAGGCTCACTGGTTCACTCCCTCTGAGCTACCCTGAGATC
TTGGTACAGCCTGCTGGGTAGTCTGAGACTCATGTGTGGTCTCTGTGGATGTCTCTCCTG
ATGCCATGACAAAGAAGAATATGGAGGCAAGAAATCCAACAACTAGAAGGAACATAAAAG
TGCTTAAGATTGATGTGATGACAATCATTCCTCCACTCCTTCGCCCAGGCCAGGTATCAA
TTGTTGAAGACTGTTTTACCCTACGGGTTTTCATTGGATCAGACCAAAGAGTTTGGTCTT
TCACAACACCTGCAACCACATCTACTAAGAGGTACTTAAACCTGTATGTTGTATCTTCAG
CAAGAGGTGGGTTACAGGCACCGGGGAAGTTTGGGTCATATAAACAAGTCACATCATCTC
CCACTCTGAAGAGGTATTGTTTCAAGACATCTGAAACTTTTTTCACATTTACAACATCAG
CCAGCAGGGGGGGTGATTCACAATTGGGCACATTAAACAGTGCAGCCCTGTAAGGTCCAA
GTTGTCCTCCGTTGGTGTCTTGGAAAGTGGTGTTGAGAGGTTTGCTGCTGTTGTCAGTCA
CAGCTGAGCTTACAGTGCTTGCAGAGTCAGCCATTGCATACAAGTAGACCACATAGGAGC
TACCTGGAGACAGTGAATCATCAAACACACAGAAAGGTTTCTCTAGAGCAATTGTAGTAA
GGGTAGGATTGTTTGTAGCAAGTTTGGGGTTTGCAATCTGAGGCCTCAAATTCTGAGCCA
CACACAGCTGCTCCAGCCAGCAAAGAGCTAGCAGAACCCAATGGCCCTGCATGCTCAGGC
ACTGTAGAGAATCCCCCACAAAAACTATACTAGAGAATAGCTGTTGACCAAAATCACTGC
AAGAGCTCGTTGCTTTGTATCCTCTGTGCTTGGACTGAACACACCTGAATCTCCTCACCT
GCAAGTAAGTAACCTACAATGTTGTGCCCTAACTAACCGCACAGCCTCTCCCTCCAGCCA
ATCAGCAGCTGTCTTTGCACTCTCTCTCTCAGCCTATTTGCATGCCTTCTGCCCCACAGC
ACACACAGGTGTATCCAGGCTACAGGTGAAGCAGGGGATAGAGTCTCTGTCCCTGTTCCT
GTCCCTACCCAACACCATCTCACAAGGCTTGGAGAGAGGCATAGTCCATCTCCCACAGGT
GCAGCAGCAATGTGTTTTCATCATCCCTTTACATGGCTTTGGTCCTGCCCCACTGTTTCC
CTTTCACACCTGCTGGGAAAGGGGGCTGAGATCATTTGTATGAGGGTATGGGTTAGTG
>TR85831|c6_g1_i1 len=5737 path=[14643:0-204 15058:205-229 15029:230-253 14990:254-285 15071:286-309 15054:310-326 15087:327-350 15080:351-388 15094:389-409 15023:410-433 15079:434-500 15049:501-544 15093:545-603 15095:604-608 14651:609-632 15078:633-774 15096:775-810 15046:811-811 15085:812-834 15077:835-870 15067:871-894 15097:895-905 14976:906-944 15092:945-994 15090:995-1002 15088:1003-1026 15084:1027-1124 15066:1125-1143 14972:1144-1174 15042:1175-1270 15011:1271-1294 15065:1295-1496 14623:1497-1522 15041:1523-1717 15098:1718-1741 15103:1742-1760 15075:1761-1785 15064:1786-1847 15040:1848-1871 15007:1872-2051 14678:2052-2075 14965:2076-2079 15039:2080-2103 15083:2104-2145 15074:2146-2169 15063:2170-2205 15004:2206-2246 14963:2247-2406 14929:2407-2430 15037:2431-2492 15003:2493-2516 14962:2517-2742 14899:2743-2766 15062:2767-3060 14695:3061-3087 15002:3088-3591 15099:3592-3615 15104:3616-3634 14706:3635-3670 15035:3671-4082 14823:4083-4124 15082:4125-4131 15073:4132-4150 15061:4151-4174 15034:4175-4272 15101:4273-4296 15105:4297-4305 14882:4306-4329 15081:4330-4337 15072:4338-4479 15102:4480-4504 14997:4505-4505 15059:4506-4528 15032:4529-4566 14996:4567-4590 14954:4591-4813 14856:4814-4837 14995:4838-5065 14863:5066-5089 15031:5090-5193 14994:5194-5225 14952:5226-5291 14610:5292-5315 14611:5316-5736] [-1, 14643, 15058, 15029, 14990, 15071, 15054, 15087, 15080, 15094, 15023, 15079, 15049, 15093, 15095, 14651, 15078, 15096, 15046, 15085, 15077, 15067, 15097, 14976, 15092, 15090, 15088, 15084, 15066, 14972, 15042, 15011, 15065, 14623, 15041, 15098, 15103, 15075, 15064, 15040, 15007, 14678, 14965, 15039, 15083, 15074, 15063, 15004, 14963, 14929, 15037, 15003, 14962, 14899, 15062, 14695, 15002, 15099, 15104, 14706, 15035, 14823, 15082, 15073, 15061, 15034, 15101, 15105, 14882, 15081, 15072, 15102, 14997, 15059, 15032, 14996, 14954, 14856, 14995, 14863, 15031, 14994, 14952, 14610, 14611, -2]
CCCAGCTGTGAAATAGGCACAACAATCCCTGCCTCACAGAGGACCTTGAGATCAGATCAG
CGAGGTTTACAAAGTGCCCCAAGCCCTCTGGGTGCAGCAATAAAGAACGAAATGTTCAGA
GTAATACAAAAATCCCCAGTTTAATACAGATTTTCTCCAAGCCTCTCCATTTCATTCAGA
TCTTTACAAAAGTGACTTTACAACAAAGAAGTGCGGAAGGAGGTTAAACTGAGCAGGAAA
GGCCTGCTTCCTTCACTCTGACATATGTACAACACTACAGTAGGGAGCAATATATACAGA
AGAAAACCAGATCAAAAATCAGCACATGTGAAATCATTTTGCAACATTCCTTTTAAAAAA
AATAAAAGATTAAAAAGCCATCAAGCGTCCGTCCCCTCCCCTTACCCCAGTCCGGCGTGC
ATCAAGGACCAGGGGCAGGCAGAGACATTTCCTAAAACGGCAACACTCTCTTTTAGGGCT
GCGGCAAGCTGTTCATATGAGCAAATGGTTTTATACACTTAGCGGCTCCCCTCTCTCCTG
GCAGATTGCTGCCTGATCCTGCAATGAGCCAGGTGCCAGCAATTCCAGGATCAGGGCTCA
GCACTGGCAGGAAGAGGGAAGTAGCAAAGATTCCTAGAGGGGCCATTCACAGGTACCTAC
AGGTCTCTACTCCCACCTTGTCCCCATAGCAATGCTAGACAACCACAAAATAGCTTCTAT
TATACCACCACTACACACACAGAGCAGGGCTTGCAGTCATGTTCCCAGGCAGCCAAAAGT
CTCCTATTAGGGCGCCCAGTCCATGCTCTGCATACGTCCTGCCTAAAGGCATTACAGAGT
CTTCCCACCGGTCCATATAAGAGCTACAGGGTCGGCCCCGTGCTCAGGATCTCAACGCAC
TCCCTGGGGGCCTAGTTTGGGATACCGTGAAGAGCAACCAGCGTGTGACCCTTTGTCTCC
ACGTTCTCATATGGCACCTGAGGCTTCGGCCTCCCGCAAGGACTAAAGAACCAGCTAAAG
GACTGAGGCGCTCACGTCCCACAGTCAGGTGGGTTTCACAGACAGCTAACGAGGTCACAC
TTCACTTCTTACAGTTAAGGCACATTGTGGCAATGCCAATCTGACCGTAAACAGGTCAGA
AGATAGATCACACGCGCGCACACACACACACACGCTCTCCAGTGGATACATTTAAACCAT
TCTTGTAAAAAACAGGCAGACGGGAGGTGGGGGGGGCGGGCAAAGTTCACCCTGCAACTC
AGTAGCAACTGGCTTATCTGGAATTCTGCAATGTGACCCCCAGATACCCCTCAACAGAGG
CTACAGTGCATTTCCTTGTGGATCTGTGTGACGAACCTCGCCGAGAGACCTCAGGACCCA
GAAGGCAGTGCCCTGCATGGATCTGAGCAGCTCTGTGTTTAAATTTAGGCACGACCCCCT
CTCACAAGGAGATGCAGGCTCTGTAGCTCCATCCCTCCATGTTATAGATCCCTTAGTACA
CAGGGTTCACAAGCCTAGTGCTCAGCAAGCAGGGTCAGCTTTGAGATCATTGACAGATCA
GGGGAGATTTTACCTCTCGATATTAAACCTCTTGTATAAAAGTGTTTTATTGGAGTCACC
GAGAGGAGTTTTTGCAGGGGTCATTCAATGGTAGGCAACCAATACAGATGTCCAACCTGC
CCCATGCAGCATTGCCGGTGGGATTGGAGCGCCTCACAATTAAACCTGCTCCGAAAACAA
CCAAAAACACGGTTAAAAAAACGAGTATCTAAAAGTCCATCTGAACCGGACCTAGGTGGC
TGCTAGGACCAGAGAGTGGGGGTTGAACGGGAGTTTAGTGAGGGCTCAAGCTGCATATCC
CTCCCGCGCCGTCTAAGCGGGTGTCTGGACACAACAGGCCGGAAGGAGCAGGTGGAAGAT
TGGAACACAAGGAATTTCCATCTCACGAGCATATCAATTTCAGGGTGAGAAACAAAGGAT
TCATCAAAATAAAATAAAACAAACAGCTCTGCCATCACCTGCCAGACACTGGGCAGTTCT
GGAAACACACGCGCACAATTACACAGCCCCACTTTACATATGGACAAGCGTCTCCTTGGT
GCAGCACCTCCTGGTGGCTGCTGCAGTCCTGTCCCTTTGGATTAGGATGAGCTCCCCGCT
CTCTCCAGAACGTCCGCCCGTCACAGTTCTTGTTGAGGTGAGATGGCAGGAGAGGTGGAA
TTCTTACACCCTCCCTTTGGAGGTTCCTGCTCACCAGAGGTAGGGGTTAAGTTCACATTA
GGGGCAGCTCCCTGAAGGAGGAAGGGAGGGAATACGGGGAAGGATCCGAGCTGCCCACTC
CTTCCCCCCATGCCTTCAAACAGGCCAGGCGTCCTGCTGGTCCAGTCCCATGGGGGAGGG
GAGGCAATGACACACACATACACACACGATTCCCTTCACATCAGCTGGGAGTGTCTTCGA
CCACCGGCTTGAAAGAGACCCAGAGCCGAACGCGAGAGGCACCGCCTGCCCTGCGTGTCC
ATCCGGATCGAGAGCCCCTCGCTGGAGCCCTCCTAGATCCCGGTGTGCTGCTTGATCCAG
TCCCGCAGCTTGGAGACCCGAGTGTAGACTCCTGGCTTGTTCCGCTGGGCGCAGCCGTCT
CCCCAGCTGACCACACCAGCCAGAAACAGCTTGTTGTTGTTCTCCACGCTAACCAACGGC
CCGCCCGAGTCCCCCTGGCAGGCATCGATACCCCCCGTCAGGACCCCCACACACATCATG
CGTGGTGTTATCTGGTTGGTCAGCAGTGTGTTGCACATGGTCTGGTTAATCACCCGAATC
GTCGCCTTCTGCAGGATGGTGGCACCAGCACCTCCTTCCGAGGTGGCCCCCCATCCAGTC
ACCCAGATTTCCTTGCCAGAAGGGAAGTCATGGGTGGCATCGGGTAGGCAGACAGGCTGG
ACAGAGGTGGTGAAGGTGACAGGATTCTGCAGCTCCAGCACAGCGATGTCGTAGTCGTAG
GTGAAGTCGTTGAATTGGGTGTTGGAGATGATGCTCTTGATGCTCCGCTCTTGCACCATC
TCGTTATTCCGTTTACTCTGGTCATGAAGCCCTAGAAAGGCCGTCCACAGCTTGGGGTCC
GAGTACCTGATTGTCCCCTGGTCTTGGAAGCAGTGAGCTGCTGAAACCAGCCACTTGTGC
GATATCAGCGAGGCTCCACAGATGTGCCCTTGGCCTTGCACGTGCAGGCTGACCTGCCAC
GGCCACTCGCCCACTTCCGAGTCCTGCCCGCCGACGATCCGGGTCTTCTTGCTGTAAGAG
CGGGTCCCACAGTCACAGCTCTCCTCGTCCGAGTTATCAGCACAGTCCTTCGTCCCATCG
CACTCCGGGTTGGTCTTGCTCAGGCACACGCTGTTGCGGCACTTGTAGGTGTAATCCTTG
CAGGCAACAGACGCCACTTTGCTGCAGGTGCCCTCGTCGCTCCCGTCCCCGCAGTCGTCC
TTGCCGTCACATTTCTGGGTTTCAGGGATGCATTTCCCATTGCTGCACTTGAAGTTCTTA
TCTGGGCATTTGCACTGCAGCTCATCGCTGTTGTCCCCGCAATCGTTCACACCGTCGCAG
AGCCAGAAGCGTGGCTTGCACCAGCCGTTATTACATCTGAACTGCTCGTTGGTGCAATTG
CAGGAGCGCTCGTCGCTGCCATCCGTGCAGTCCGTCCAGCCGTCACAGCGCATGACTTTA
TTAATGCAGCGGCCAGTGTTGCAGGTGAACTTGCCAGGACAGGGGTCACTGGAATCGTAA
GACAGGAACTCTGCCGAGAAGCCATTGTCTGTGTACGACTGGTCTGAATGGAACCGGACT
GTGATTTTGTTGCTGTTACTTGCCACCACAAACTGGGAGCGCTCGCCACAGTACTTTGTA
TTGCTGATCTCCACATAATCCTTGGTGCAGGAATTGAGCGGGACACCAGGTTCCAATACG
TAGAACAGGTTGAAACGCACCTTCACGTTCTTTGTAGAGGGGACCTCTATGTCCCAGACA
CAATCCATGTTGGCCGGATAGTGGGCCGGGTAGTAAGGGGTGGTGAAGTTTCCACTTGGT
CCTTTCAAAGTCTTGCCGCAGCTTTTAGCCTTCGGGAGCTGGAAGAACTCTGCCTTGAAG
CCAGGATTCCGTCCCTCAGCGTCGGTGATCAGCATGACCAGCATGACGTTCTGGGAGGAC
AGGAAGGTCAGGTTGTAGGACGGAGGGTAACTGCCGCACAGCTTCACAAGGGTGTGGGGT
TCCACGGGGCTCAGGGAGTTGTAGACCCTGATGATGTCGTTCCCTTTGCTGCAGGGTTCC
ACATCGAAGGTCTTGAAGGTCAGGCTGATGATGGAGTCAGCGTCGGCCCTCAGGACCCAC
GTGCAACGAGCATTGTTCGGGTATGGGCTGTTGGGAAAGCCCGGGGTAGTGAAGCTGGTG
ATCTCGCCTTCCTTGGCGTGTAGGGCAAAATTGCAGCTATCTGTGTCTCCTGGTGACTGC
ATTATGCTGGAATCAGCAGGGAAAGCAACAATCGAATTGACTTGCAGCACGGGGTTCCGT
CCCTTGAACTCCACCGTTTGGATCAGACTCTGCTTGTCAGCCATGGCCTTGTTGAGCGCC
TCGGCCCTGTATGCCGGGACGATGAACTCCGACCAGTAATAGGCAATCACGCTGCCTTCA
CTGAATGCAGTTATTACTGTCTTCTTGTGATAAGGGCCAATGTCTCGGTTATTTTTATAG
ATCTCCTCGATCGTCTGCTGCACCTTCTTGGAGAGCATGGCAAACTCGGTGGAGCTGGAG
TTCTCGTAGGCGTCAGTGAAGTTCATATTCACAATCACGAGGTGGCCATTGTAAACCTTC
TGGACATGGGTTCTCCGGTATTTGAAGTGCCACACCAGGAGGCCGACAGTGAGGGAGATG
AGCAGCAAGACGAGCAGCACAGCAGACACCACCACCCATCGCTTCGGGCCGCGTTTCTCC
ACCTTCTTGGCATTCATGGTGGGGAGGAACTCCACCCCCTCCAGGCCGTTCATGTCCTCT
TTTCTATTGTTGTACTTCAGCCCTGATTCCGAGGTTTTCGGTTTCCTTCCTGGGGGAAGT
TGATAATCATTCATTTTTCTTTCTTCGGAAAGCCGATAGTTCTTCATGGTTTCCTCCCCC
ACCCCTTTTTGGGGGGAGGTTTGGGAAATCGGGGCGGGGGGGTGGAGTTTGCTCCCCAAA
CAATTCAACGTTTCCAATCCCAGCGCCCAGAGCTGTTGTTCCTGCTGCGGTGTACAAAGT
CCTTCCTGGTAGATCAGAAACCTGAGTTCATGGCTGATCAGTTTCAGCTGAAACTCACCG
ACCGGGTGAAGCCAGTTGTGGGAACGACAAGATCTCTGAGTACAGCACTTCCTTGCCCCC
TAGGTTACCCTCCCACTTGGGTCCTGCACTTCGGTTCGCTTCCCCTTTTCTCCTCCCTGT
GTTGTTTGTCTGGAGTTTTCCTCCCCTTCTCCTTGGGCGCAGGTAGTTTCAAGGTGTGGC
TGTGTCTCTGTGTGTGATCACACGAGATTACCTCGCCTGGGCCCCTCCTCTCGCTCTTCC
TCCTCCTGGCAGGTGAAAGGCTCTGCCCCCTGCAAAAGGCTCCTTCAGCAGCTCCAGTCA
CTTGCAAAGAAAACCAAAAGAAACCTGGTGGTTCCAATCCTCCATCCCTGTGAGGCACCC
TGATACAGGGGAACAGCCCTGAGCCTGCCGTAGCTCA
>TR85868|c0_g4_i1 len=4618 path=[12100:0-514 12368:515-539 12380:540-610 12355:611-634 12377:635-652 12388:653-676 12392:677-685 12351:686-709 12375:710-728 12389:729-734 12348:735-760 12326:761-844 12298:845-868 12082:869-880 12083:881-904 12361:905-1030 12390:1031-1037 12258:1038-1061 12322:1062-1285 12086:1286-1309 12294:1310-1384 11859:1385-1408 12321:1409-1844 11843:1845-1868 12293:1869-1954 11970:1955-1978 12320:1979-2035 12292:2036-2059 12343:2060-2092 12319:2093-2116 12291:2117-2149 12276:2150-2173 12318:2174-2353 12169:2354-2377 12360:2378-2537 12342:2538-2581 12317:2582-2659 12289:2660-2683 12359:2684-2749 12340:2750-2773 12316:2774-3040 12164:3041-3079 12358:3080-3100 12339:3101-3124 12315:3125-3406 12042:3407-3430 12370:3431-3686 12314:3687-3710 12357:3711-3741 12337:3742-3765 12312:3766-3809 12284:3810-3833 12356:3834-4018 11879:4019-4042 12336:4043-4198 12391:4199-4205 11839:4206-4222 11840:4223-4229 11841:4230-4617] [-1, 12100, 12368, 12380, 12355, 12377, 12388, 12392, 12351, 12375, 12389, 12348, 12326, 12298, 12082, 12083, 12361, 12390, 12258, 12322, 12086, 12294, 11859, 12321, 11843, 12293, 11970, 12320, 12292, 12343, 12319, 12291, 12276, 12318, 12169, 12360, 12342, 12317, 12289, 12359, 12340, 12316, 12164, 12358, 12339, 12315, 12042, 12370, 12314, 12357, 12337, 12312, 12284, 12356, 11879, 12336, 12391, 11839, 11840, 11841, -2]
GGGGCGGGGATCCCACGGGCCGGGGGCACCGCCACTGGCAGAGCGACGGAGCTGGGGGTC
ATCCAGGGCCAGGCGCCACCTGCGAGGCGCGTTGCTCAGCCCCGGACAGACGCGGGCGCC
GCGCCAGGGGAGAAGCCGGGGACTCGGGCGCGGCCCCTTTAAGGCTGCGCCTGCCCGCTG
GGGGCGATGAGGAGCTGGAAGCGGCCGAGGAGCCAGGCGCAGCCTGACAGCCCCAGAATG
GATCCCAGCATGGAGCTGACACAGCAACCTGTGCCAGCTTTGCCCATCCAAATACACACC
ACTGCCATCAGACCAGGGCTGGCTGGCTTCCCCTGAGATGATCTGAAGAGGAGCTGGAGA
AGGAAGAGCTTGTTTAAGATGACACGAACCGACCCACCTGACATACTGGTGTCTACAGTG
TATCAAGACCTAGAGGTGAAGTGCCCAGCACCCAGGGATCCCATCGTCTGCCAGCCACTG
ACACAATGTGACGCCTTAATGTCGGCGTCTCTGCCACGCGACCCGCAGCCCTTCAACAAG
CGCCACTGTAGGAGCTTTGACTTTCTTGAGTTGCTCGACGACCAGCTGGCCCCTGCTCCT
GCTATGGAGCGCCACTGCCGGCACCCGGGCACCCCCGAGCCTTCCTCAGGCTCTGGAGGC
AGGAAGGCTCCTCCCAGGCCGGACGTTCAGAACACCAGGCCACCCGCTCATGGCAGGGAA
GGCCCCAAGGAGCCATTGGCTCGGGCAGAGCCAAAGAGGCGAGCGAGGTCCAAGAGCGCC
CCTCGGGTGAAATCCACCTTCACTCCCATTCCCATCCAGATGTCGTCCTCGTCTCCCCCC
ATGCCGGCCAGGCGGGGACGGGAGGCTCTGCGCCTCTCCAGGGAGCCTGCGAGGACGGAG
ACGTCCCCGCGCAGGGGGAGCGGATACGCACCAATGAAGGCCCCAATGAACGAGGTGCAC
CCCATCAAGCTGCAGCCCCAGCGGAGCAGCACCAGCCGCATCTCCCCACTATGTGTCAGC
AGCAACTGCCCGGAGGAGACCCCAGGTGGGAGGCCGGCCACAAGCCTGCATGTCAAGTGC
CGGATGGACATGAAGCCAGACGAGGCGGTGCTGGTGCACGCGGCACACAGCCTGAAGGCC
CAGAGCAGGATGGAGGTGCCATCCTGGCCGAGGCCGCCTGGCGCTATCCGGAGCCTGACC
ATCCCAAGCAGCAGGCAGGTGTCCGTGTCCCGCACTCCCACACCCAGCGACTCCTACAGC
GGGGAACACAGGCTGCCCTACCCCAACGAGTACTACGAAGGTGACCCCCGAGGCCAGGTT
TACCAGGCCGTGCCCTCCCCGCAGGACTATCCCGAGAGGGGCTGTGTGACCTTCTCCGCT
CCTAATGTGCCCACCAAGTTCTTCTACACGGAGGAGCCAGCCGGGTGCCCTGGCCTCGGC
ATTCCACTGAAAAGCTCTGGCTACGAGGCGTGTCCTCGCCCATACCCAGGGCGCCACCTC
CCTCCACAGCCCTTCTACCCGGAGGACCCAGCCAAAGGTAATATCCACACCATCCCACCC
AGGACTTTCTACGTGGAAGAAGCTCGGACCTACCCCATCCAGGAAGCCCCTGCCCACACC
TTCTACAGAGAAGACCCTCGATTCTACACCTCCAGGGGCATGCCCACCAAACCCCTCTAT
GCAGAGGACCCCAGGATGTACCCTGCTCTGAACACCTCCTCCCGGTTGTTCTACACTGAG
GATTATGGCAAATACCATGAGAGGGAATCCATTTCGCGGACGTACCCTCACGCCCGTAGC
ACCCAGCCTTTGCAGTTCAGCGACTGGTACTGCCCGGACCGGGGTGCACTGCCCTACCAG
ACCTTGCAGATGTCCCGCTTTGCACCTCATCCCTCTGGGCAGGAGGCCTTGCTTTCCTCT
TGGCATGCCAGCTACAGCGCCAACCAGCCCCGCCTAGGCACAGACACCCGGCATTACTCC
AAATCCTGGGACAATATCCTGGCGCCCAGTGTCCGCAGGGAGGACCCCATGTTCCGCGGG
CGCAGCTATGAGAACCTGCTCGCCCGGGAGCAGCACCGTGCCTTATCCCCTGACGACCGG
CGGCAGCCCGTGGTGATCAATCTGTCCAGTTCCCCCAAGCGCTATGCCGCACTCTCCCTC
TCGGAGAACTCCATCATGGAGAAGATGCACGCAGACGGTGGGCGGTGCCCCCTGGGCCGC
TCCTGGTTTGTCACCCCAGAAATCACCATCACCGACAATGACATCAAAGCCAATGGGCTG
AGCAAGAGCGAGAAGCGCTCGGCCAGCTGGGATATGCTGGATGCCGGGCGGGATGGGCAT
CGCTCCCGCGCCGCACACTGCTACTTGGATCCTACTGCCAAAGAGACCATCCAAAGCAGC
TCCGCCCGCCAGCGCAGCCTGGAGCAGCTGGACGAGCTGATCACAGACCTGGTCATCGAC
TCCAAGCCCCCGCCCAGCCGCCGCCCCAGCAACGGGGACAGCCTGACAGACCAGCTCAAG
AGGCTGATCGACAGTGACGCGCCCGGGCCTGCCAGGAAGCTGGAGGCCAGGAAGCCGCTG
CCTTTATTGGTGGGGGGGCCCAGGCCCACCAAGGAGCAGCCGGGCCCGAGTTCCTTCCAC
AGAGACGTACGCAAGGAGCAGGGTGGCCGCTCGCTTGCCATGTCTGTCTCCAGCAGCAGC
TTTGAGAAGCAGCAGGATGGCTGCTCCCCGGAGCTGAGCGCGGACGAGGACGACATGATG
ATGTGTTCGAATGCCAAGTGCAAGCGCACGGAGACCATGTTCAATGCCTGCCTCTACTTC
AAGTCCTGCCACAGCTGCTATACATACTACTGCTCCCGGAGCTGCCGCCGCGAGGACTGG
GACACTCACAAGGAGAGCTGCGTCTATGGGCGTATCGGGAGCATCTGCCGGCACGTGCTG
CAGTTCTGCCGGGAGAACGCCGAGGTGCACAAGGCCTTCTCGCGCATTGCCAAGGTGGGG
TACCTTTCCCGGGGGCGAGGGGTGCTGTTCCTGGGCTTCCCTAGCTCAGGCTCAGCTGAG
AACTTCCTCCAGTTTGGCTTGGAGAGCCTGCTGATGTCTCCCACCTACCTGTCCCTGCGG
GAGCTGGAGGGCTACGCGGAGAGCCTGGGGGATTATGCCCGGGAGTTGGGGGTGTCTGGC
AGCCAGTACGACCCTGAGGAATGTTTCCTCTTGAATGTAACTGTGGCCGTTGGACAAAAA
GTGCCTGTGAGGCCATCCCCCAAGGTCCAGGTGCCGACAGTCAGGAAATACGCCAAGATG
GCCTTAGCCTCCTCCAGCCCCGAGAAGCAGATCCTGAAGAAGGAACGGGACATGGAGACC
TTGATCCTGACCCCCCCGCCTGGCACGGCGGACCTCGACAAGGAGGGGGAGGAAGGGCGG
AAGGCCCGGGAGGTCTGCTTCATCAACATCCAGCGGGAGCTGCGGATCCGAGGCGTCTTC
CTGCGCCATGAGTTCCCCAAAATCTACGAGCAGCTGTGTGACTTTGTGGAGAGCAACAAG
AGGTTCACGCCCACCACCATCTACCCCATTGACAGGCGGACCGGAAAGCAGTTCCTGTGT
ATGATCATGGCCGCCTCTGAGCCACGGACCCTGGACTGGGTCGCCAGCCCCAACCTCCTG
GACGACCTCATGTGACCAGCGCTGCCGAACCACACAGGCCTCCTGTTTAGTCCCCTTTGT
AGACAGGTATTTTATTATTGACGCACTAAACTGGTCAGTCAGAATCTTCCTACCATTTCT
AGCAGATAACTGTTGGTGCGTGTGGGTCCCAGGGAGGCCTGGGAAAGATGCTGTCCTGAT
GGGGCACAGATCTGGCACAGATCCATGGACTCCATGGGACTCAGGCCACCTGCCTCTGTG
GCCACTGGCTAGTCAGGGCAGGATCTGCTGAGCTCTCTAGATCCTGGTTGGCTTTGGTGG
GGATAGAGGGGTGGGGTGATGTGCCATGAGGAGAGGGCTGCTCTGTGGAGGGTAACTCCG
GTGCCACAGGCCTGTCTCTCAGTGAGGTTCTTTCACTGCCTTCTCTTTGTTTAACCTGAT
TCCCAGGTGGGCTTGGCCAAGGCACAGGGCAACAAGTGACTGGCCTGCAGGTGTTCTAGT
AACAGCTCAGCCTAGAACCTGCGGCCCTGCCTGGTCCTACTCCCTAAATCTAACCACTCG
ACAACACGGCTACCTCTAAGCAAGTGTGGCCAGAGCAATCATTTTAAGCTCCCTGCCATG
CCCACTCCATCCCACTGCCTAGACACCAAACTCCCACGCGGACAGTTCCTCTCCCCCATC
CCCTCGCCGCCTTGTTTAATTCTGATGACAGCCAGGAAGGGGCATGTTTTCAACCTGGCC
TCTGCAAGTAGCCCCAGTGTCTTAGCCCAGCGGTTCCCATTTGTCTGCAGGGCTGCATAA
CTGTACCTGGAAGGGGGCTCGGGGCCATGCCTCGGCACGCGGGGTGAGTGCAGAGGGGGC
TTGGGAGCATGCCAGGGGCTTTGGATTATGCAGACACGTTTGTGTCTCTCATTTGAAAAT
CTGGCCCTATGCGTCTGAGTCTCTATATAGCACGTTATATGGGACGAGTCTCTATACA
>TR85900|c3_g1_i1 len=3598 path=[7277:0-785 7278:786-809 7284:810-2648 7275:2649-2672 7283:2673-3003 7281:3004-3027 7282:3028-3597] [-1, 7277, 7278, 7284, 7275, 7283, 7281, 7282, -2]
TGGGGAAGGGCGGGGGGGAGAGGCAGCGCTCTCCAGACGGAAATATTGAAATGGAGCCTC
CTTAATACGGTTAGGTTTTTTTCCTCTCTCTCTTTTTTAATTCTGTTGCAGTCATTATCC
AGAGAGCGGATACACGGAGCCCTATGGGGAGTTCTAATGGGCCGATTCAATTTCAGCTGG
ATGACGCCACTTAGCCAAGGCATTAAGAGCTCCAGCTCCGGGAAGGCGAACGACAGAGGG
AGCGAACAGGGGGTCGGAGCGAGCTTGTACTAAGGAGCAGCAAACCCCTCCCCTCTCACC
CATTCACAAGACGAGCGCGGCGGAGAGCTGCATTCACAAATCGCCAGCCGGCAGCCCCAG
CCCCCCCACTGCCCAGAGCCACCCCCAGCACCTACCTGACTAGCCCCCGCAGCCTTGCTC
AGCTCACGCTGGCTCCCCGCACCGCCCAGCAGGCTGCAGCGGGAGGACGGGCCGGATCTG
GGCAGGGAACCTGGGCGTCCGGGCTGCTAGCTGTAGCGCGGGATCTCGCTAGCCCTTAGC
CGCGCACACATAGACCCCGAGCTCCAGTCAGCGCAGGGAGAGGCGGCAGGAGCGGGGCTT
GCCCTGGCTCTGAGGAGGACCGAGAAGGAGTTTTCATTCAGACTTTCTCCAGCGAGAGGC
GGGCCGGGAGCTTGCGGGGCTCTGGCCCCAGCTGGGAAGGTACCGTTAGCAGCATGGACC
TGCACTGGCCTCGAGGATTTTCTGATGTGCCCTGATGCTGCAAGCCCTTGTTGCTCTCAT
TCAGCGTGTCTGAACTCAACAGTGACGAGACAATGGATCTGCCTGCTGAGGACTTCCAAC
AAGTCCTCTCCATTGACCAGATCTGCTCCATCCGTGCCAGTAATGACTATGTGGAGAGAC
CTGCCATCTCCTTCAAGCAAGCTCAGTCCAACCCATCCCTCTCACAGCAGGCCCACAAGC
AAGAGTGGTCTCAGGACTGCCTGGTGTCTTCCACCTTCCAGGACCTGCACCGCAGCCATA
GCCACCACCACCAGATGTCGGCCTTGCAGCAGCACCTGAGTCATTCCAGCACTGCCAGCT
CTGTGTCTCACAGCACCACCACCTCGGACCAGCGGCTGCTGAGTGGGGTCACGCCCTCAC
ATTCTGGGCACTCCCTCATCCGGACACAGCCCAGAGCAGGCGACCTGAAGCCTGAGGAAC
CACTGAAAGGTGTGGTGGAGAAGGCCACCCTCCACTCTGGACACCTCTTCATCTGCGAGG
AGTGTGGGCGTTGCAAGTGTGCCCGCTGCACAGCCGCTCGCAGCTTGCCCTCCTGCTGGG
TCTGCAACCAGCGCTGCCTCTGCTCCCCAGAGAGTCTCATCGACTATGGGACTTGCCTGT
GCTGTGTCAAGGGTCTCTTCTACCATTGCTCCACTGACGATGAGGACACCTGTGCTGATG
ACCCCTGCTCCTGCGGCTCGGGGTCCTGCTGCGCCCGCTGGGCTGCTATGAGCTTCCTCT
CTCTCCTCATGCCCTGCCTCTGCTGCTACTTCCCTACCCTGGGGTGTCTCAAACTTTGCC
AGCAGGGCTACGATAGTCTGAAACGTCCTGGCTGCCGCTGCCAGAACCACACCAACACAG
TCTGCAGGAAGATCTCCTCCTCCAGTGGCACGCCTTTCCCTAAGACTCTGGATAAGCCGG
TATGACCTTCCCAGGGAGCGGAATTGGCTATTCTTCTCCTTCACCTCCCTCCGCTGCATA
CCCGCTTTGGGCACAAAGCAAACAGATGAACAATCTGCGAGCCACCAAGCCCCACAAAGG
GAGTGTGAAGCACGTTCTTGAGACAAAGGAATCGTGCTTTTGTGTCCAAGCCAAACATGA
CGGGGTTTGCACATTTTGGCAAAGGACTAGGACAGAGGGAATCGGATGCTGACAATGCAC
TAGTGATCAACAGGGAGCTTTCAACATGGGAACTGGCTCAGGACTCTGTGACCTCAGAAT
GCCTTAGGAGCTGTTTTTCTGTGGTGGGTTTCAAAAGGGTGACATGTCCAAGCACTAGAA
TCCTCTGGGGACTAGACCACAGAACCCCCCACGTCTCTTTCATCCATTTTCTCTCTGCAG
CTTTCCTAAGTGGCACCTCCCACAGGCTTTTCCTCAGTTTTCTTTGCTGTTGTGCTATAG
GCCATTCCCTGCAAAGGGAGACAAGCCACTGCAATGTTCCAACCAATGGCAACACCTTAC
TCCCCTTAGCAGATCAAGAGATGAAGCTTTCAATAATTTCAAGGTAAAAAGGAAAATAAG
TGATCCCAAATATCCAGTTTTTAGGGGCTCACTGGTCAGTGGAAATAGGACATGGATAGA
TTAAGGATCATGCTGGCATGGAAAGGGTGTGAAAGGGTGATGTGGACAGAAAGGAGTCCC
ACTCCCACTTTTGGACATCAGTGGGTCTTCAGCAAGGGGAAATCACTGTAGTAATTGGTA
TTTCAAAGTAGATTTGGCTAAGAACATGAAGCAGGTTAAATCCCAGGCTGAGGCGCAGGG
GGACTGGATACCCTGAGGGAGTGGTAAAGGTCTGCTTGCAGAGCCTTACAACATGTAAGG
TGTCACTGTGACTCTAGCCCAGGTTGGTGGTGACTGACAGGTGACACCATCTGTTTAGTG
GTGACTTGGTGGTTTCTGTCCATCCATTGGTGGTAAGCCTCTACCACAAGTGATACTCCT
GTTGGCAGGCTCAGTGTAGAGGCCAAGAACTGGGTGGGCCATGGAACCTGGCCTTCCTCC
TTACCTCTGGATGTCAGAGAGAGGTATATGAGTAGGTCAATGTGTAGGAAGCTTGCCCTT
CTGCCCTGCCCAGTAGATCAACAGAGTCCTTCAGTCTCTGGGGCTGCCAATCTGGTACCT
TTCACCAGCACTGAATTCACTTTAATAAAAGAAAAGGAAAGCTGAACCTTAAAAACAATT
AAGAACCCCAACTTCTCTCCTTGTGCTGATGCTGTAAAAATGATCACATCCTTGCCTGGC
CCTGAAAATGGTGCTTAGCTGAGGCTCCAGCTTTGGGCTGGTGGGAAAAGGGAGATCTGT
GTGTTAGAAAGCAGAATGGGATGGGTAATGCATGAAGCCAGCCTTCCCTCCCCAGCCAAA
GCGCCTCAGCGTCCTCACTCATCTCCACATGTTATAGAGAAAGCTACACAAAAGCAGATT
GGCTGCACAGCTATGCATCCTATAGGCAAGCCTGATCTTGACACAGGTGTTCTGAGACAG
GAGACACCTTCTGCAAACTAGAGATGGGTCTGAACCAAATCCAGAGGTCTGGAAATCTTC
AGACTATGGGGAGTTTTGGATCTGGGTGATGGTTCATGGTCAACACCTATAATAAACCAA
ATCAAACCCCTGTATCTGAATGTTCCTGGTCCTTGAGGAAGTTCAGATCCAGATTGTAAT
CTGAAATTTCCAGCTCACTCATCTCTGCTGTAAAAACACGGTGCCAAACTCTCAGTTACA
ACCCCAATGACTTCAGAAACTTGGCCTGTGGAATGAAAGCCAGGTTGACCCTTCAGTGCT
ATATCCCACCATCACATCCATCCTCGGAGGGGTGGGTGTGTGTGTGTGTGTGTGTGTG
>TR85917|c3_g7_i6 len=396 path=[10094:0-30 10095:31-33 10096:34-38 10097:39-46 10098:47-54 13397:55-71 12985:72-85 13939:86-91 13931:92-95 13923:96-100 13912:101-109 13898:110-115 13880:116-127 13858:128-169 13825:170-170 13776:171-174 13706:175-179 13873:180-193 13847:194-213 13811:214-216 13760:217-217 13979:218-226 13991:227-240 13998:241-250 14003:251-251 14008:252-254 14013:255-296 13676:297-314 13964:315-315 13439:316-320 13251:321-350 12821:351-362 10474:363-395] [-1, 10094, 10095, 10096, 10097, 10098, 13397, 12985, 13939, 13931, 13923, 13912, 13898, 13880, 13858, 13825, 13776, 13706, 13873, 13847, 13811, 13760, 13979, 13991, 13998, 14003, 14008, 14013, 13676, 13964, 13439, 13251, 12821, 10474, -2]
TTCAGATGTGGATGTGCAATGGCAGGCAAATTTGGTGGATATGCACCGGTTCTCCAAATG
CAGCAGCGGTTTTAAGTACATCTTAACAGTGATAGACATTCTATCCAAATATGCCTGGGC
CTTAGGTCTAAAAAACAAGACGGGTGTTGAGGTATCCAAGGCCTTTCAAGCTATTTTCAG
CAAAGGTCGCGTGCCTCAAAAATTACAAACCGATCGGGGGAAAGAATTTTTAAACAAACC
TTTAAGCAGATTATTAAAGTGGCATGGAGTTCACCATCTTGTTACTAATAATGAAGTCAA
AGCAGGGGTTGTAGAGCGATTTAACAGAACTTTAAAAACTAGGATGTGGAGATATTTTAC
AGCCCATATCACCTTTTGCTACATTGACGTGTTACC
>TR85920|c0_g2_i2 len=2349 path=[14080:0-191 14081:192-209 14082:210-215 14394:216-260 14391:261-418 14383:419-591 14101:592-631 14388:632-741 14376:742-774 14359:775-785 14329:786-806 14396:807-830 14393:831-843 14401:844-863 14354:864-867 14324:868-887 14371:888-906 14353:907-930 14402:931-931 14277:932-991 14352:992-1005 14320:1006-1029 14276:1030-1091 14225:1092-1115 14351:1116-1265 14112:1266-1290 14275:1291-1397 13708:1398-1423 14350:1424-1438 14318:1439-1462 14386:1463-1578 14403:1579-1594 14348:1595-1618 14317:1619-1632 14273:1633-1652 14369:1653-1676 14347:1677-1748 14271:1749-1771 14405:1772-1772 14187:1773-1795 14314:1796-1796 14346:1797-2023 14406:2024-2047 14418:2048-2054 14417:2055-2078 14416:2079-2081 14415:2082-2107 14414:2108-2117 14392:2118-2124 14384:2125-2141 14366:2142-2148 14343:2149-2188 14260:2189-2214 14342:2215-2256 14304:2257-2280 14259:2281-2287 14205:2288-2304 14179:2305-2348] [-1, 14080, 14081, 14082, 14394, 14391, 14383, 14101, 14388, 14376, 14359, 14329, 14396, 14393, 14401, 14354, 14324, 14371, 14353, 14402, 14277, 14352, 14320, 14276, 14225, 14351, 14112, 14275, 13708, 14350, 14318, 14386, 14403, 14348, 14317, 14273, 14369, 14347, 14271, 14405, 14187, 14314, 14346, 14406, 14418, 14417, 14416, 14415, 14414, 14392, 14384, 14366, 14343, 14260, 14342, 14304, 14259, 14205, 14179, -2]
GGCAGCCGGTCCCCATTAACCACGCCCCCTGCACTAGCCCCGCCCCTCTGACCACGCCCA
CGGCGTTAGGAAGTTGAGGGCTAGTTAGTTACACGCGGAGGCTGGACGCGGGGCAGCCCG
ATCACCTGCGCGCAGCCATGCCGGGCAAAACCCGGCTCCCCAGCCGGGAGCAAGCGCTGC
CAGGCAGACCGCGGAGACTCCCCGTGTCAGCCAAACATGCCGTCAGTGGGAACGCGACGC
TCCCGCCGTTCCCAGAGGGAATGCAGATGGCCGTTTTCGGCATGGGATGTTTTTGGGGAG
CCGAGAAGATGTTCTGGAACTTGCCAGGCGTCTTCTCCACCCAGGTGGGCTACGCAGGAG
GCTTCACCCCAAACCCCACCTACAAAGAAGTCTGTACAGGTCTGACCGGACACGCAGAAG
TGGTCAGGGTTGTGTACGACCCACAGAAGACCAGCTACGAGGCCCTCCTCAAAGCCTTCT
GGGAGAACCATGACCCCACCCAAGGCATGCAGCAAGAGGAGGATGTCGGCACACAGTATC
GCTCGGTCATCTACACATTCGGAGCCCAGCAGAGGGATGCTGCCCTGAAGTCGAAGGCGA
CGTATCAACAGGAGCTGGCCAAACGGCAGCTGGGGCCCATCACCACTGAAATCCAGGCGG
CCGGCGAGTTCTATTACGCAGAGGATTACCACCAGCAGTACCTGCACAAGACCCCCAAGG
GATACTGCGGCCAGAAGGGGACTGGCGTGGCCTGTCCCATCCACCCCGCAGCTGAACAAG
AGTCATGAGGGGAGTATGCCTGGGAGCCGTGGCGATCAACACCCAGGAGCAGTTGCCATG
GGAACGCAAGCAGCCTAGCACCTCGTTTTAAGCGACCGTCGGGAGCGCAGGTGGCTTTTC
TTTTCCCAGCCACCTCCGGCCCCAGCTAGACGTCCCGATTCACAGGCGTGACGGGTTCTG
CCCCTGGAGTCCCTTCCTGCCCTGCGTTTCTGGACGGTTACCATAGCGCGGGGGATGTCC
AAGGCCATGCTCTGGGTCTGATCCCCGGCAAGGCTCCAGGGTTCAGAGATCACCCCTCGG
TCCTGGTTGCTTTGCGGTGCCCTCCAGGCTGAGGTGGGGGGTCTTGCCTTGGTCCTGTTG
GCCCTGATTGAAGAGGAAGCCTCCCGGAGCTGATCCTGCACAACCAGCAGCTGCTACTGG
CTCCTTGTCCTGATCTGCTCACCCCTACGCGCCCCCTTCCCTCCAGAGCGTCCTCTGGGG
TCACTTTGATTCACTGGGAGGCTGGAGCATAGGAGAGGGGGTAACTCGCTTGCTAACCGC
CTGGAGAATTTCCTCGCTCCATTGCCACGGCCACCACAGCATCTGTCACACAGGGACCAG
CGGGACTGGCCAGGGGATGGGGCAGCCTCGGCACCACAACGTGAGGCAAGGCCAAGAGTC
TTCAGCCGCCTTTGCTGCTGGATTTGGGAGGGTCTGGACAGAGGTGCCCAGCCCTGGGGA
CGCAGGGGCCTCGGGGCAGGCAGCAAGTGCTCTGCTCTCTCCACCTGGCTTTGCTAGACA
ACACTGGGGAGGCTGCAGCCCCCCCCTTCCCCCCCACCACGCTGCCAGCCGGAGCCTCAC
CCCTCACGTTTGGTGGAGAAGGAGCTGGGCCGTCGCTGAAGGTGGTTGATGCCTCCCCAT
GGAGAGAGCGGGGACCCATTAACTTTCAGCCATTAGACTCCAGGGCAAGAAGCCCCCTCT
CCTGGGGCTTAGCCTGGCCTCCAGCCTCCCCCTCCCCCCCCCATCACCCTTGACAATGAC
ACCAATTCTCCCTACTCCACTGGTCTCCTGGATCCCCGGTGGCCTGGAGAACGAGGCTCC
CCGAGCAGTGGACACAGGTGCTGGCCGGGTTAGCAACCAGCAGCCCTGCCCTGCCCATGA
GCAGCAGGGTTTGTTAACGTGCCCTGGGGGCAGCCGTGGGTGGGGGGAGCTTGTAATGGG
CTCTGCCCCAGGGGACTGGGAAAGCAGTCGCTGAATCCTGACTCGCTGTCCCTGGGCTCC
CCTTGGTGCACGGTTTGACCTCCTCCCGATCTGAGCCCAGGAAGCGAGGAGACGCATCTC
ATGGGCTGCCGTCTGCTCGCCTGGCCTTTCTCTCTGCTCTCCCACTGCCTGAGGAGTCAC
TTGCCCCAAGCCCCGGCTGGCCAAGGGGGAGCGATGCTTCCCGTGCTCCCTGCTGGGGCT
GCCCTAACTCGTATGGTCCTGGGGGTCCCGCCCCTCCGTCGGGATTCCCAGCCGGTGGCA
GCACCCCCCAGCCACTTATTTCACCAACGGTTCCCCAGGAACCTGCAGTCCCCCCCCCCC
GCCCCCCAG
>TR86391|c0_g1_i1 len=2244 path=[4814:0-812 4823:813-935 4829:936-959 4828:960-983 4826:984-1019 4824:1020-1043 4821:1044-1650 4807:1651-1674 4808:1675-2243] [-1, 4814, 4823, 4829, 4828, 4826, 4824, 4821, 4807, 4808, -2]
GAACTTGTCACCTATTTGGACTGTTCAGATCCTGGATTAGAACCCAGGAGTCCTGGCTTC
CAGCACCCCCTGCTCTAACCCACTAGACCCCCTCCCTTCCAGAGATGTACCCCTCTGGGA
AGGGAATTCTCACCTTGCTGTGGCCAGGTGGGCCAGGAGGTAGCAGTGACCATAGGGCCC
AGATGCCTGGTGGCCTTTGCTGCTCCCCTGGGCTGTGAGGCTGGCATTGGCCTGGCTCAG
GGTCCAAGACTTACCCCTTCCTGGGTAATTCCTGGGGGTGGCGGATAGGATGCAGGAGGG
TGGCTGATTTACTCGGAGGCTACCAAGTGTCTTCCCATCCCCATCCAGCCCAGTATTTCC
CCTGCCCACTCAGGGTCACACCCGTTGGCTCTTCCATGCCAGTGTCTCCCCTCTCTGCTG
TCCCAGATCCAACCCATGGGATCAGCCACCCCTGTATCCCTCCCTCCCACAATGAGACCA
ATGGAAATGGGCTCATCCAGCCCATATTCTCCCTGTCCCAGGACAAAACAATGGTACTGG
TACCAGCCTGGCACCCCCACTCCACATGCCCACAGTCAGTGTCTATTCTGTACAGCTTCA
TTTATTGATGCATGAAAGGAAGTGTAGGGGGACACAACACATTGTCCATGGGGGTTACCC
AGAGGGGCCATCACGGGGTGCTGCTCTCCCATCTGCCTCGTTGTCTGCTTGGCTCCCAGA
GTGGGTGGCCCCGCAGACAGTAGCCAGGCCCAGCTGGTCATGGCTCAGGATCTCCAGCTG
GTCATCATCCTCACTGGAGGGGGAGGCAGGGGCCTGTGGGGGGGCAAAGAATCGGACAAG
GCTGTGGACCTCGCGCAGCTCATAGATGGTCTCCAGGGCCAGCAGCATGGCCAGGAGCCC
CAGGAGAAGGTAACAGGTGATGCTGATTTTGTAGAGATGGCGCAGCGAGGGGGGGCTGCC
ACGACCTGGCACGTAGTCCCCAAGCCCAATGGTGCTGAGCGAGATGAAGCAGAAGTAGAC
AGACTCCAGGAAGGTCCAGCCGTTCTCCAGGGCCCAGAAGCAGAGGGCTGGCAGCAGGAT
AAAAAGCCCCAGTACACTCAGTCCCATGGCAGCTGCGTGTCCCAGCGCTGCATGGCCTGG
AGAGATGCCCCAGTGGGTGTGAAGATACTGAACGGGCCGGTGGGTCAGCAGCCGCATGAG
TCGCTGCAGGAGACAGGTGGCCAGGAGCAGGGTGGCTGGGAGTCCCAGTAGGGTGTAGAA
GATGCAGAAAACCTTCCCCCCATCCGACAGGGGCACTGTATGGCCATAGCCCGTGGTGGT
GAGGACGCTGGCGGCGAAGAACAGCGCCGAGCTGAAGTCCCAGTTCTCGTCGTCGGAGAC
GTTGCCCAGCGCGGAGACCCCGTAGCTGTCGGCGTCCAGCACCCGCTCCAGCAGCCGCTC
CAGGCCGGGCTCCGCCAGGCAGCCCTGGTGCTGGCGCACGAAGCCGGCCCTGGCGCCCCG
CAGCGCCTCCCGGAGCCCGGCCTCCTGCGGCGCCTCGACGCCCACGAAGACGGCGGTGCC
CAGCAGCAGGAAGAGCCCGTAGGCGCCCAGCAGCAGCCAGTAGCGCCAGGGCTGGGGCAC
CGCGGGCAGCTCCATGGGGCCAGCCGGGCTGCGGCTGCTTCCTGGCCGGGCCACACCTGC
CGCGGGTGGAGCCGGCTGGGCCCCGGGCCAGGCAGGTGCAGCCGGTTCCTGGTGCTGCTG
AGCTGGGCGTGTTAACCCTTCCGGCGCCGGCCTGGCCCGGGAGTCCAGCTCGGCTCCCCA
GGGGCGGGTCCGTAGGCCTCTGCGGAAGCCCCCAGAATGGAGCCTGGAGCAGAATCGACT
CCCTCCGCCGTGGGCAGGGAGAGCCCTGAACCCGGAGAAACACCCCAGTGGGGAGGTTAT
GAGGCTGGGAGCCAGGACTGGGCTCTACCCGGGGGGGGCGGGGCGTGGGGGTCTAGTGAT
TAGAGCAGGCGGTTGAGAGCCAGGATCCCTGGGGTCTACTCCTAGCTCTGCTGCTGACCT
TGGACAAGAAGAGATTCTCTAAATACATCAGAAATAAGAGTAAGTCTAAGGAAAGTATAG
GTCGTTACTCAATGGGGAAGGAGAGCATATAATGGAGGAGAGAGAGAGAAGGTTGAAGTG
TTTAATGCCTTTTTTGCTTCAGTCTTCACTAAAAAGGTTAATTGGGAGCAGATGCTAACA
CAATTACTGTTAGCATGGGGGAAG
>TR86438|c0_g1_i1 len=1310 path=[2948:0-72 2949:73-96 2956:97-495 2957:496-519 2958:520-562 2954:563-667 2952:668-691 2953:692-1309] [-1, 2948, 2949, 2956, 2957, 2958, 2954, 2952, 2953, -2]
GCCTCTGTCTGAACTGACATCACCCCAAGACCTCAGACCCTAGGGAGGACCAGTGGCATT
TCAGAGAGAGGGATCTCCCAGGTACCTCTCAGATATCTTGCCTGTCTGCCACAGAACCTC
CCATCAAAGCCCTTACAGAACTATCCCTGAATGACAATGAAGGCCCCAGGGAAGAAGAAA
GCCCTTGTTCACCAGACTGAAGATGTGGAGACTGGAGCATGTCAGCTGAGTGACATGGAA
CAAGACAAGAACCATCTAAAGACAATACTCAAGAAGCTGTCACTGCTGAAGCTGCTGAAG
AACGCTGATCACAGGATCCTCCGGCTACGTGCATTAGCTGTCAGCTACTGGAAGTCACTG
GCATTCCAGAAGCCTCCCAACCTCACTGCTGTCCCCTCTGGGACAAGTGTCTCCTCCAAG
GACCCAGACAAGCCTCAAGCAGATGCTGGTGCTAGTCCTGTCACTGATGCTGAGGACATG
GATACAGATGCTGCAGCTGTGCAGAGTAACCTTGAGCTGCCCTTGGAAACCCAGCCTCCT
GATCTGCATCAGAAGTGCTTGTTTGAAGGCCTGCCCAAGCGGCTCCACGTACCAGCTCCC
AAAGTGCTCTGTAGACCAGCGACCCAGCGATGGATCAAACCCTGCTGCACTCGGTCATGT
GGCGAGACCCTGGAGCACACTCTCACCATCCAGTACCAGGAGTGACAGTGTCTGCTCCCT
GGCTTGCAGATGTTCTGAGCTGGGCAGAGACTGAGATGAGGTTTCAAGAGAAAGATCAGC
TGAGTGATGCACTGATCCATAATTCTACAAATAAAGGGAATAATCTGCATCCTTCAGACA
CAAAATGTGTCTCTAGCATTTGTCAAAGTGGGAGCCGATTGTATTGAGTTTGGCAAAGGT
GGCCAAAGGTGTAGTTTCCACCTCCCTTGCATTTGCAGCAATGCAGATCTCTGAAGAGTG
GGCTGGAATGGACACTCTGGTTGTTGACAGGTTTCAGAGCGGTAGCCGCGTTAGTCAGCA
AATGAGTTCCTTCTCCTAAACCAACAGTCCTAGCAGAAGGTCATTTTATTGATCTCCTTC
CACGGAGGGTTCATATCTCTGGGTCAGGTAGAAGGGCATTTCCTGGGACATCCTTGGTCG
AAGAGCTTTCATTTTCCCTAATCCACAGATCCAGGAGGGAATAGAAAACACTACAATCCT
GTGCTCATCTCCCACTTCCAGAAGGCCTTGACACTGGTCACAGACAGCAATGTGACGTCA
CACAGGCTGAACTGTGACACTCCCAGACCATGAAGTGATGTCAAAGTGGG
>TR86439|c0_g1_i1 len=1491 path=[4315:0-767 4316:768-791 4317:792-824 4323:825-1075 4311:1076-1089 4319:1090-1191 4298:1192-1490] [-1, 4315, 4316, 4317, 4323, 4311, 4319, 4298, -2]
TTTTTTTTTGACCAGGAAACATTCATAATTTTTAATTCACACCAGTAATAAAATTGCATT
ACATTTTTCATAAAATAAATGTTCCAGTTTATATACAGAAATCAGACTGTACAGAGCCCT
CCCCCAGACCCCAAAAAACTCACAAACATACAGGCAATGCAGTGCTCAGCTAAGCAGGCA
CAACTGTACATCTAAATTTGTAACTGCTTTGTGTTGGGGCAGGAAAAAAGTACTACAATG
TATATAGTCCTTTCTGGACCAAGAATTAAAAAAATATTGCAGGCAAGCTGACAGACGCCC
CTCACTGCTTGTGTGGCTGAACGTCCATCCCACAGTGCTTCAGCAAAGCAGGGATCGTTA
TTGAACTTGGGACTCAAAACTTCCATTCAGCTGCCCTTCCTCATAGTCCATCTGACATAA
GATCATGTTGTTCTTCAGGAAAAATTTGTCTCCCACACAAAATCTCTGGTTGCAGAGTTG
GCAGGCAAAGCAGTCCAAATGGTAAACATTATCTCTGGCCCTCATCACCATCTCAAAGGC
AGGGATCAGTTTACTGCAGGCAGCGCAATTCCCGGTGGTACCAAAGAGCCTCAGGTAATC
TCTGCGGCAGAGAATGAGATTTGCTTTTGTGTAAAGAGTTGATCCAACCTCTCCAAGACG
GCAGTCACAGCAGGCACATTTTAGACAATCTTCATGCCAATATTTATCCAAGGCCTTCAG
AAGGTAGCGGTCCTTGATCTTTCGGTTGCAGCCAGCACAGCCTTTCTGCTTCCCTTTTGG
TTGTACAGATAACATGGGCACCCCGTCCTCCTTGTCCAGCACCATTGTCCCGGGGGGCGC
GGGCAGCAGCTGCGTCCGCCGCTCCGTCTCTGGCGTCCTCTCTCCCTCCAGCCGCCGCCT
CTGCTCCTTCGCTCCAGGGAGGGGAAAGGGACGGAGGACCGGAGAGTGTTTGCAAAGCGC
TGCCGAGCGAAAAATGCACCCGGATCGTCCTCCCTGTTTTTCTCCCCCCAGCTAGCTACA
GTTGCACGACTTTTAACCTAGATTGCACCGAGCTAGAATTACATGCAGCAGCAGCAGCAC
TGAAGAGCTTTGCTAGTGCAAAAGCAATCTCCCCCCTCCAACTCAAATGCCAGTTCAGAA
ATAAATAATACTAATTTTAAAAGGGTAAGAGAGGCAAAATCGAGGGCCGGTTCTCCAGCG
CCTTCCCAACGAGCACAGTCAAAAAAATTGTTTTAATGTAATTGCAGGTGATAGCTCATA
ACCCCCCTCTTTTGCTGTCGCTACTGCAGAGCTTTCCAGGCTTCCAAAGTGCTTTTCTCT
TTATTTCACTCTAAATCTAAAATTATATTCAGAGGTAGGGGGAGGAAAAATGAGAACCTA
TCGCTGAACGCAAAAGCACTTGCTGCCTGCCTGCCTGCCTGCCGCTCTCTCTCCTCTCAA
TTTATGTGCTTTGCACTCTCTTGCTGCTGAATAAATGCACACATTTCCCAG
>TR87041|c0_g1_i1 len=2940 path=[6197:0-1184 6198:1185-1208 6207:1209-1297 6204:1298-1321 6208:1322-1474 6195:1475-1498 6206:1499-2670 6201:2671-2694 6202:2695-2939] [-1, 6197, 6198, 6207, 6204, 6208, 6195, 6206, 6201, 6202, -2]
GGTGATTGTTTGCATTTAAGGTTCTTTTCTCTGCACAACAGTCTACTTTGATTAAAACTT
AGTATGCAAGACAAGGGTGGTTATCAGTGGCAGGTGGTTGAAATGTAATACCAGAACCCC
TGGATACAGACGGGGGTCCTGCAGTTCCCTGTGATCTCAAGGCAAAGTCTCATTTGAGGA
AGCTTTTTTTCCCCCACAACACAGCTCACGAGTGAGGCGCGGCATTCTCAGCCTGTGGTT
TTGTCAAGTGTTCTGTGATATTTGGTGTTTTAGTGTCAGCATGTGAAGTCACACAACTAG
TTGAGTTCCACATCTAAGCGAGAGTAGAGATTCCTGTGTTCAGGCTCTGGTTCTGCACTC
GGGAGCCATACAGGCTCCAGCAAGAAGGCAGGTTGAAACATGTTTGGTTTTTAGTCCTGA
GGTCCAATTCATTTTTAAATGCTCTGGGATGGCAAGACAGACAGATAGTAGGCTCTGCAG
GTGCAAGATACAGGAGAACAAAGGCGCACTGCACAATGGACAGCACAGGGCACACTAAAT
TTGGGGTGGGGTGGGGAGGAGAAAGGTGGTGACTAAGGGTTTCCTCTAGAAGTCCCATCC
CACAGACCACTCTCCCCCCTGCACGAGTCTGGAGGGTTAGAAGGCGAGACAAAGTCAGTT
AAACTTTTAACTGCTCAGTAGGGTAATACCTGTTGCTAGGCCAGGGAGGGAGGGTTTGAA
GTGATATTCTAACTAATTTCTACGCCAGATCTTCCAGTGTTTGTTTTAATTGAGAAATGG
GTTTCCAGCTTCCCACAATATATTCAAAATAAAAACCATCCTGTGATAAACTTTAGCTTT
GTTTGACAAGACCCCCCCCCAGCCACATGGCACCTACTCAGAAGAGACAAGAATTAGCTG
GTTTGCCCTGATTTTTAAATATTTTATTACATAATCTTCATGGCACTGCAGGAGTAACAG
AAAGCCATTATTCCCAGGCCCTAGAGCCCAGCCTGAAAAATATACATTTTATTTATATAC
ACATGATATCATTAACCCCCTCCCCACGCACACCATGTACTTTAGGTCTTGGCTGAAAGC
AGGAAACTAGTCTCTCCATTAAGAAAATATATATATGAAGCTAAATCAAAAATACAATTA
GAAGAGTTACTGTCTGGGCCGCTGCTCATTTGGGGGTTAAATCTCGAACGGCTCTGCAGG
ATGCATTCAGTTAGGGTCTGTCGGTAAAAGGCCAAGAGGTATAGTGTATAAAAAGGCAGA
GTAAGTTCAGGTGTGTTCTGGTTTGCTTGGTCTGGTTAGGAGATGGCCTTCGCTTCAGGT
AAGAACGCCTCCCAGTACTTCACCAGCTGCTGCTGCGAGTTTAAGAGTGTCTCAAGGTAT
TTAGTCACATGGTTTCTGAAGTCCTTTGATTTCTCTTTCTCAAACCGTATCACTTCCTTG
CGGACCACGGCAGAAATCCGCTCGAAATCCCTTTCATACTGCGTCACACGAGACTCCCAC
TCAGAGATCTCCTCTTTGGCCTGCTGTAGCTTGTCAGGTTTGTTGGCCCACAGCAGCCTG
GCCTCAGTCTCCCGCTTCTTCTGCAACATGGTCTGGGCATCCTGCCAACGCTGCCAGGTC
TTCATGCGCTGGTCAAAGGCACCCCTTACAACCGAGAGAAGGCGAACGTAATCACTCAGG
AGCTCAGCCAGGAGGAAGAAGTCATTGTTGGCCTGTTCCTGGTGCAGCTGTTCTATCTTC
TCTTCCACCTCAGCCAGCTGGGAGAGTGCCCGGGACAGGGCTGTGTTGTCTTCTGAACTC
CCTAGCATGGCCAAACTCTTTGCAAACTGTGCTGTGTTCAGTACTAACTCTTTCCTGTGG
TTGACTAGTGTTTCTACAGCAGCATGTAGCTTCCGTAGGCGCTGCTCCTCACACTCCACC
TCCTGAAGTTTCTCCTCAAACCAGATGTCTGATTCATTCATCTTGATGGTCATTTTGCTG
ACAGCATCAGTGGCTTTGCTGAACATCTTTAGTATACCTGCTCCACTCAGTGTTTGGGTG
CCTACTGCTCGGGGCAGCTCTTCTTTTTCCAAGAACTCCCTTACATCAGGGTCCTGCAGC
ATGGTTGGATGGTTGACTATTCTCTGAAGGTACCTTTCTAGAGCAGCCCGTCTCTTCTCT
AGGAATTCCACAGAGGAGGAGTCTTCTTTCCCAACTTTCACTTTGGTCATTCCTATTAAG
CTTTTTTCTGGAGGTGGTGGGACTATAAATCCATTCTGAGTGTGCTTCTCTGATAGCTTC
TCATACAGACCCAAGAAGTCACTGAATCTCCTTTTCACAGAGAACTGCTTGCTCCTGAAC
ATTGGCAAACTGGTCTGTGTTGAGACTTTGTAGGCTACGTATGCATTCATGCCATCCCCA
ATTTTTTCTGGGTCGCTCACTCCCACAGTCAGCTCGAACTTGTCCTCCTGTTCCTCTTCC
TCCAGCTCCTCATAGCTTTTTGGCTGGTGTTCGGAAGAACTTGCTGCTACTTCTAGAGGC
GGGGCAGGGCTGGACACTCTGGCTGGTTCCTTCTTCTGGTTGTTTTGTGTACTGTCCAGA
GACAGCTCCACCGTGGCATCTGCAAATAGGTCCTGATCATCTTGTTCCACACGAACCCCA
TTTTCTTTGAAGCTGCTATTCACTGGGAGAGGAGATTCCCTCTTGGGTGACTGGGGCTTG
CTGGCGCCGGTGAAGATGTCCTCGCCCTCGGTGTCGCTGTCCGCGTCCCCTTCGGCCCCG
GGGAAGGGCGGGGGCAACCGCTCCGCGGAGGGGCTGGAGCTGCAGGCGCCGCCCGACGCC
ATGTCCCTGCGTTCGCGGAGGCCACTTCCGCCTCCCAGATGCCCACCAGGGCGAAAACGC
CAACGACAGCTTTATGAGGAGAGAGCGGCGCCGTGAGCGGGGGCGGGGCCTGGCCCTGCG
>TR87059|c0_g2_i2 len=2809 path=[5993:0-782 6009:783-2133 6005:2134-2157 6011:2158-2227 6010:2228-2251 6008:2252-2554 5998:2555-2808] [-1, 5993, 6009, 6005, 6011, 6010, 6008, 5998, -2]
GGGGGCGGGCTTAAGGCGGGTAGCGGCAGGCGGGGCGGGCTCAGGCCTGGGCTGCACCGG
GGAGGCCGCGCCCGCCCGCCCGCTGCGGGAGGAGGAGTTGTCCGTTAATAGAGCTGGGGA
CTGCGGTGGGGGCGCTACAGCCGGGGAGCCCAGCCCGGCAGCTGGCGGAGATGGCGGCGG
AAGCAGCTGCGGGGCCGCAGCAGGAGCTGGATAACGGTTCCTTGGAGATAACGCAGAGCA
CAGAAGATGATCCTCTACTCGATGCACCACTTCTTCCACCTCATGCATTACATTCCCAAT
TGAGACCGAGATTCCATGCTATTCCTACAGTCTTGGTTGCCAATTTTCTATTGCTTATAC
ATGTTGCTTTTGTTGTCTTAGTATTTTTAGCAGGTATATATTGTTCTTATGTAAACCCAA
ATGAGGATGAATGCCCTGGAAAATACACCAACCCACTTAAGGTGCAAAGTGTCATAATCA
TTGCGAAGGTAATTCTGTGGATTCTGCATGTTGTCTTTGAACGATATGTTCAGCATCATC
ATAGTAAAGTCAGATGCAGAGGATACCTCCTGATCTACCGATCAACAAGACATCTTAAAA
GGCTGCCACTCCTTATACATTCTGCAGGAAATGCAGCCCTGCTTCTGATACTGTCAGCTC
AGCATTCCTTTCCTAACTATAGTAAGAAGTATCTCTACCTTATCCTTGGAGTCTTGTGTC
TGGAGCTGATTTGTTCTTTGACGTGCATAGTCATTTACACAGTGAAAATAAGCAATTTCA
ACAAGGCAAGGCCAAGGCCTGATATAATTGAAGAAGAAAAGATGTATGCTTACCCCAGTC
ACATTACCTCAGAGATTGGATTCAGGGAAAGCTCGAGTTTGGAAGAAATAGTTGAAAAGC
AAGGAGATGTGATAGACTATCTCCAACGACACAATGCGCAGCTCAGCAAGAGACTACTAG
CACTAACATCACAGCAAATCAGAGGTTAGAGATATCCAGGAAGCTGCTGCTGCATTTTAA
GAGGAATCCAAAGCAATGTAATTTGATTTGGAGGACAGACAACTCCACTTGATTACTGTC
TTTAATGGAAGTAGTATAGCTCTCAAGTTGGAAGTATGAATTCTATTAGAAGTGTAAAAT
CTGCAGCTAGAGATGCTGTCTATTTTGAACAAACACTCTTTATTTGAGGATGTTAACTTT
TTGCTGGGCTGAAGATGGACCTGAGCTCCCTGACTAAACTTTGTTTTAATGTTGTTCAGT
TGAGATTTTTTTGCACTGCTGTAACAAACTCCAAACTACCAAAGTCTTCTGTGCTTCTAG
AACTCAAACATTTGTTTTCCAGAATGAAACATTGCAGGGTATGGCCCCTCCTGACTTTCT
GGGTTTCTTATAGTAGAGGTTGAGATTAACTCAAATGTTGTAACATGCTATAACAACTGT
GTTCATTGAGATTTTAAAAGCTATTTATTTCAATATTCCCTAAACACGCTTCTACAGTTG
GAGTGGAAGAGTCTATAGGGCAAATTGAAGAGACTCAGTTTCTGGATCAGTGTCTTTTGT
TGTTGTGTGGGTATGTGTTTGGGTTTTTTTGGTTTTTTCTTTGCCCTAAAAAGAGTAACT
ACACAAATGTGGAAATGAAGCAAAGATGAAGAATCAGATGTTTGGTCTAAAACACATCCA
AGTCTCTCCTTTGTATGCAGGAAAAGTAGGATTTCACTTCACTAAGCATAGTATGTAAAA
ACTAGGCTCGCAGACATTTGATCAAATTGATGGCTGATCAAGTATCTAAACAATTTCAGT
GTAGAATGTCTAAATCTGATTTTTAGAGCTGTCCTAAGTATTTGTGGCTTTTTTGCTGAA
CTTTTTTCCCCAAGAACTATAAATAGGAACTATTGTGCATTAAATATTTATATTTGGAGA
GAGCTTTTTTGTAAACTACTCTCTAAACTTGTTGTTGACTCTTTAGTTCAATACATGAGA
ATTTACGGTTTTTGTTTTCCTTAGGATGGTGCACTGTTAAGTTAGATGCTGTAAAAGGTG
CTACTATTGCAGTTGCAATGATGGCAGCTTATACAGTTTGACAACCTTTTTCTAAAGTGT
CGTCATTTTGGCTCTGAAGCCAATGAGGTCATACCATGAATGGGAATTGAAAATTCTAAT
CCATTACTCAATGTCTGTAAACTTCCACCTCTATGTACTTAGAGTGAATTCTCTAGAGAA
GCTAGTCCTTAAGCCTGAACACTTGCCTGCTCAGATGGAAGTGGAGTATACCCAGACCAC
TCCTTAAAACTTATGTTAAAAAGCCAGAGAACCATTCTCTTCTGAGTTTCTGCTACCTTG
TTTTCCAAACCTTTCCCTACCAATTGTGTATCCTACTCAGTATTTCATGGGGAGACAGGC
TAGCCTCTGAACAAAGTAGGAAGAATCTCAGTATAATGCTGGGAGTGGTGGTAATCTCAG
AACACCAAAGGAAAATTACCCCATCCTGTCTTGGTTCTGGGACGCAACTTGGTGTCCAAT
TCTATTGTAATCATTCAGAGTAATTAATAATATATGATACTTGTAGTTGAGGGACAACAG
GAAAATTGGAGACCTGCTGCTATCCAACATTATTCTTTTCTCCCTAGCTGTATTTTTCAA
AGTACAGCTGATTTTATACTAAATATTTGAGGGATATATGAATATCTGTTTTTAGAACAC
TCAGGTTTTGATGTAACTGCGTATAACTGTCTGTACATATATCTGTCTGAAAAGCTGAGA
ATGTGACTGAAGTTCATGCACAATAAATGCAATTAAGGAAAAAAAAAAA
>TR87061|c0_g1_i1 len=2114 path=[4431:0-1690 4432:1691-1714 4453:1715-1811 4452:1812-1860 4450:1861-1900 4447:1901-1924 4437:1925-2113] [-1, 4431, 4432, 4453, 4452, 4450, 4447, 4437, -2]
TTTCACCAAAACACAAAACGATGAAAAAATATTTCCATCAACAATAATTTCAATTTACCA
ATAGGCAAAGTAAGAAGAATGCTACTTAAGAACTTATTGCTTTGATGTAAGGATATTTAT
TTTGTATATTTTGGTATGTGATGTTGACAATGTGTTTTAATGGTTATAAAACTAGCTTTT
TTAATCTCAGTGTCTACTGATTAAATATTTATTGTCTGGCCCTCCCATAATTTCCCACAA
CTGAAAAAGATAAAAATAGGGGGAAAAAATCTTAAAAATAAACTTAGTTATTACCTGTCA
AAATCATAAAGTCTAACACTGTCATGCCTACCTATAGTTAAGGGTGCCTCCTACTTTCCA
TTATGCGATTGTTTTCAGTTGCTTGTAACTTTGTAAGACTAACTGTTTGGTCTGAGACTT
TCCATGCTGGGTGTTTCTATTTTGGAAAGTTTCAGCTAAAATGGTTCAGCTGTTTCTGAT
GACAAGATTAGGAAAAATTTTGTTTTGCCCAAGTTAAAAAAAAATTCTTACAGCTGTTAA
ATTGACATGCTCCAGTGCCTCCGTGCTTAGGGACAGGGACTACAGTTTTACAGCTGGGGA
TCCGAAGCAGAGAGATGAAGGTCATTATCAAGTGTCCACTAATTTTGGGTGCCCAGTTTG
AGAGGCCTACCACCTGATCTTCCAGAAAACTTAGCATTATACAGCACTGGAGATGTTGAA
AGCACAACTCCAGCAGCAGATCTGAGTGCTCAGCACATCTGCAACTCTGGTCCCAGGTAT
CTCAAACAGGGCACCCAGAAAACGAGGCACACAATTCAGAGCCAACTGAGCATTTTGGTG
TAAGAGACTTGCCCAGCATCACATAGGAACTCTGTGGCAAAGGAAGGGCTAGAATCCAAT
TCTCCAGGGCAGCATCCAACTGCCTTACCCGGGAGCCCATTCCCTCTCTCCCTGCAAGTC
CTGCCTCATCCACTACACGCCTTTCAATTGCAACAAGTGAGGCAGGGGCCCGACAGACAA
CAGCCTCCTTCACTACATAACCGTGTTTCTCTCCTAGTGCACCGTCCATCCTGCGCACTG
AACGAGGCAGGGTCCTGTGGAAGCAATGGCATGTGATCAAACAGTAACATGGATTGGGAA
CCCCTGACACAAAATACTCATTCCATATGCCAGAACCATAACGCATTAATTTGTTAGTAA
AAACCTATCGGTTACCCTGATAAACGTTAGCTACACTTGCTCAAACGTATTAAGGCCAAG
AGATTTAGGAGAAGACTTTCAATAGCACTTGTGGCCTCTGTTTTCACAAGACAGAGCTAC
AAATAAACAGTGTAAAAACACCTGTTATCATTCATCTGCATTTATTATCCAGGCAATAGC
CCTTCGGTGTCCCTCTCCAATGGAGCAAGACATTGTGCTGTTTGGAACCTGCCTGCAGGT
GCCTTCAGTAACCTTCATGCAATGTCCGTCTCTAGGACATCCTCCTGTTTGGTAGGCAAC
TCTTTCTCTAGCGTTTCCATTTCTTCTTCCTTGCTCCTCCTGCGGCGCTTCCGACAGTGA
TGACTGCACGTGCATATGCATATTATCAGGCCAACCAGCGCCACCATTGCAACGATCAAG
CAAATCACTACAGCCTGGCCTTGATCTCCTCTCAAGTAGAATATGTCCACTCGCTCGCAT
CTTGCGCCAGTGTAGCCTTTCTCGCAGACGCAAGCTGGTGTCTCTTCTGCCATTACATAG
CGACATCGCCCTTTGACACAGTAATGCTTGTATTCCTCGGGGCACTTAGAAAAGTGCCCT
CTCCGCCGCAACTGCGTGATGTTATCTGCACAGTCCAACGGAGAGCTGCATAGAGGCATC
TTCACTCCATAGTCAGCAGTCACATTCCAGCCGGCACCCACACAGTTGGAAACTGCTAGG
CCCAGCAGCAGCAGCAGCCCGGGGCCGCTGCCCAGGACCACCGCGTCCATCCGAGCCCCG
GGGCTGGGGGAGCAGCCGCCTCCCCCCAGCAGCAGCAGCAGCAGCACCTGGGCAGCGCGC
GTCCGGCAGCGCAAATAAACCCGGGCACAGCAGGGATTGAACCCGCGCGGCCAGCGCGGC
CCGCCCCCTGCCGG
>TR87363|c1_g1_i2 len=2916 path=[7804:0-838 7805:839-862 7806:863-885 7814:886-1009 7809:1010-1033 7810:1034-2915] [-1, 7804, 7805, 7806, 7814, 7809, 7810, -2]
TTTTTTTTTTGCAACTTCATTCATATTTTAATTCTGATGTTCTGGAAAGTCTCCATTACA
GTGAAAGCCCCACCTTTAGAACTAGGTATGTTTGGACCCAGCCCCACAATACTGAGTTGA
ATAGATGCCACGATGGTTTATTTTCAATATTCATCATTGAAGGGATACTCCGGATGGTCA
CGCCACATCAGCAACTCCACGTAACGGGTGTTTTTATTCAGGGCTTCAATGTCCTTCATT
TCTTTATCAGTGAGTGAGAAGTCAAAAATCTGGAAGTTTTCTTTGATCCGCTGTGGATGG
AAGCTTTTGGGAATGACCACCACCCCTCGTTGGATGCTGAAACGCAGAGCAACCTGTGCT
GCCGTCTTGTTGTATTTTTCCCCAATGGCATTCAGCACAGGGTCCTTCAGTAAAGGAGGG
GAAGACACATTTACCCACGTTTCATCCCTTGAGGTTCCTAGTGGACTGTACCCAACAATG
ACAATGTCATGTTGTCTACAGAATTCTAAGAGCTTGGGCTGGGTGAAATAGGGGTGGCAT
TCAACCTGATTGGTGACAGGTTTGTGCTTGAGCCCTGGCTTGTTCAGAATCATTTCCAGC
TGCCTGCGGTTGAAGTTGGACACGCCAATAGATTTTGCCAAGCCAGCATCTTTACATGCT
TCCAAACCCTCCCAAGTGGCACATAAGTTTGTCTCATGGTAGATATATTTTCCGTTTTCA
TCTCTAGGGTAGATTGCATCTCCAGGCTTGAATGCCATTGGCAGCTCAATAATATAGAGA
TCAACATAATCCAGCTGCAGAATCTTGAGTGTCTTCTCTAAAGTTGGACGCACCAGCTCC
GGTGGGTGACATGTATTCCACAATTTGCCACAATAGAAGATTTCTTCTCGTTTTACTTTT
CCTTCTGCAATCTTCTCCCAGATGGCCTGTCCCACTTCATGCTCGTTGTAGTACACAAAG
GCCCCATCAAAATGGCGGTAACCAGCATCAATGGCAATCTTCACTGATTCGGCACAGGTA
CCTTTGGGAGTTTTTCTGGGGTCAGCATAGGTGCCAAGGCCAATCACGGGGATGCTGTTC
CCATCGCTCAGAGGTATGCGGTGGTTTGCAGCCGTTAGATTCATGATGCAGATGATAAAA
CACTTGACTGCAACTTTCTAACAGACTGAATGAAAGCGGCAAGAAGAGCCCACTTTGTGT
GTGTCGCGTGCTCCGGGCTATGGCACTAGAGGGCGGGAGAGAGAGAACGAAAACTTCTGT
TTCTCAACCTGCTCTGTTCCAGCAACACGCGTGCGAACGGCTAAGAGGAGCCTGGAGTAG
CGTTTCCAACGTCATCATTGGACATGACTGACAGGCCAACCCAGGGTTACCCTTCCATTC
TCCCGAAAGCAAATTTACAGGAAGGTGAAATATTAACTGCCGGCTCTCGTTAGGCAGCGG
GGAGCAATTCAGCGCATTAGCGATTTGAGAGATGGTCCCAGTTAATCTTCATCAGAAGCA
GGCGACTTTTCTTTTGCAGGTGGCTTTCAGTACCTGCTAAAAGCAAGGGTGTGCTCGGCG
TTAAGGAGCAGAGAGAGGAGATTGAAAGGGGGTGGGAGGGGTCTGCCACTGTAAAACAAG
ACGTGTCTGTTTGCTGACTCCTCAAATCATTTCAGGGCTCGTCCCAGGAGGAAATAAGGG
TTTTGGGAACAAGACATTGATCCTGTCAAACCAGGAGAAACCCATCAGCCTTTATCTCCA
TCTTCACCACCCCAGCGGTTTATGTGTCCCAAACCATTTAGAGCAGGAGCTGCTTCCTTT
CACTTTCAGGACTGTGGCCCATTATTTTATTAATGGAAGACTTGTTTAAAAGCCCTTGTT
TACATCAGTCCATTCATTCCTTTGCTTTCAGGAGGGGAAATCCAGTACCCATCCCGCGTT
GTCATTGTTTGCCTCTAGATCAGACCTGGCTAATTTATTCCCCTGCCCGAAGTCATAGGT
CATCTTTTTTTTTCGGGGGAGAGGGAGGGGAAGAGGTTGCTTTTCAGTCTTTACATTATT
CTTCCAGTAATGAAAGGACAACTCTCACCCATGTGAAAGACTCACAAGAGCAACATTCAG
GTTAGCATTTCAATCAATAGCACCAGCTGTTCATTGCTTTACATAGTAGTAGTAGAGATT
ATCCCTTTGATTATTAATACCCCAGTTACTAGCATGAAGCCTCAGTCATTCCCATCACTT
CTGTCTGTGCTAAACCTGTATTTGTAAACAGGCACATTGAATTTCCTTTTGAATCTTACT
TGCTATTAATGCTGTTCAGAAACTCCACATTTAGGGTTTACTTCTCCAGCTGCTGCATGT
GTGCACTCTTGAAGTCAATTGGAATTACATGTGCATCAAAACACACAGGCGATCCCTTGG
TCATTTTAGTTTCCATTTCAAATGCATTCAGCATGTGCCTTTTTCTGTAACTAATCTTCA
CACAACCTTTTTGTCCTCCCTGATTCAGGCATAAAAAAAACCCAAAAAACTTTCTCCTGA
TTACACTCATTTAAGCACAGTTCTGTCCTGCATCAAGCAAAAAAGTGTTAGACTCATTTA
GTTGCAATCCACCAATCTATAGATTAAATACAAAAGGAGCGGCTGCTGGGGCCAGGATGG
AAATAAGGTTCAGTCTCTCTTCTCAGCACAGAAGAGTATTACACCCTTCTCACCAGACAT
TATAGCACAGATTTATTTATTTATTTTTAGTTCAAATTGGTCTAGCTTCAGTTTCTAACC
ATTGGATCTCGTTATGCCTGCTTCTGCTAGCTTAGTTTATCAGATCTTTCCCATATAGCT
AGGCACGCGTAGATGATAGTCACCCCTTACTTTCTCTTGAGTGAACTTAAATAGACCGAA
CTTCGTTAGTCTCTTAATGTAAGGCATGACTTCCAG
>TR87416|c0_g3_i1 len=991 path=[2191:0-653 2192:654-677 2193:678-724 2194:725-748 2195:749-753 2196:754-990] [-1, 2191, 2192, 2193, 2194, 2195, 2196, -2]
AAAATATTGAATAGTACCACACCCAGGACAAACCCTTGTGAGACCCCACTAGATACATCT
CTCAGTTTGACAGCAAGCCACTGGCAACTTCTTCTTTCCCAATCAGCAAACTGACCAGCT
CAGTCTGGGTTTTTTAATGTTTTCTTCTACTTACCATCTCCCTTTACCTCTCCTAGAGTT
GGGGGAGAGGAGGGGAGATGAATGGGTAGTCAGTAATCCAGGTGTTGGCTTTAGGACTAA
GTATTATGGAAGTGGAGCTGATGAGGCATTTACTCTGAGAAAGTTAAAAAGGACCAGCTG
GAAGCTACCCCTTGAAACATTTGTTGGCTCAGACAACAGGCTACTGTGAGGAAATGATAT
GAAAACTTTAGAGCCTATTGACAGAATGTCTGGACATGGCAAGAGAAAGGCAAAGCCCTG
GTCTTCAAGATCCCAGTCAAAGAGGGCTGGTTTGCAATTCCCTGTGAGCCGTGTCCACCG
GTACCTGAAGAAGGGGCACTATGCCGTGAGAATAAGCCCCAGTGCTGCAGTCTACCTGGC
CTCTGTGCTACAGTACCTGAGTGCCGAAGTGCTGGAGGCAGCAGGTTACGTGACCCAAGC
AAAGGGGTACCACCGCATCATGCCAAGGCACATCCTGTTGGGCATTAAGTGTGACGATGA
ACTGCATAAACTGTTCAACCATGTGACTATTCCACAAGGAGGTGTCCCACCCAGAATTGA
GAAGCTGCTTCTGACCAAGAAAACCAACAAAAAGTCTGTGCATAGAAAGAGAGCTGCCCC
CTGCTAGCTCCTCTCCAACTGCAGCTGAGCCTTGAAATGAGGGGTGGGGTCTGGCTCACT
GAGAGTGGATTTCTGTACCACAGGCTTCATTTAGTGCACTTGGTTTGTGTGTTTGCTGCT
AAAGAATATTTATTCAGATGGGTGATTTGTATAATCTTTGATGTATGAAATACAGGTTTA
TTAGACTAAAAAAAAAAAAAAGCGTGCTGGC
>TR87982|c0_g1_i1 len=405 path=[814:0-269 815:270-274 816:275-404] [-1, 814, 815, 816, -2]
AGCTTTTCCCACAGTTGGGGCATATATAAGGTTTCTCTCCCTTATGGGTTTTTTTGTGTG
AAATAAGGTGGGAGCTCAGACTAAAGCTTTTCCCACACTCATTGCATTTGTAGGGTCTCT
CCCCCGTATGGGTTCTCTGGTGTTTAGTGAGGTCTGAGCTCTGGCTAAATATTTTCTCAC
AGTCAAGACACTTATAGGGCTTCTCTCCAGTGTGCATTTTCTGATGTGTCATAAGGACTG
AGTTGTAACTGAAGCTTTTCCCACAGTTGGGGCATTTATAGGGCCGCTCTCCTGTGTGGA
TTCTCTGATGTATAAGAAGATTGGACTGCTGATTGAAGCTTTTTCCACACTCAGAGCATC
TATATGGTTTCTCCTCCGTGTGGGTTCTCTGATGTGAAACAAGGT
>TR88035|c0_g1_i2 len=1023 path=[2361:0-48 2398:49-91 2393:92-587 2353:588-611 2402:612-843 2396:844-866 2391:867-872 2399:873-896 2394:897-923 2389:924-953 2369:954-1022] [-1, 2361, 2398, 2393, 2353, 2402, 2396, 2391, 2399, 2394, 2389, 2369, -2]
AGTTCCAAATCCAACATCCAACTCACATTGATCTAATGGCAGGAATTCCCCTTCAGGTGT
CTGTCGGGACTTGATGAGCTTGCAGCGGATCTGAGCGGAGACCATGTGGCTGTTGCGCAG
GTTCCCCACCCGGAACATGAGGCACAGCCTGCCGTCCCGCTGGGAAATGACGGCGGCCCG
GCTGAACACGAGGGTCTCGGCTCGCTTCTTGGGCTGGGACATCTTGATGAACATGCAGCC
GATGAGGAAGGCGTCCACGATGGAGCCGAGCAGGGACTGGAAGAGGAAGAGCACGATGCC
CTCGGGGCAGCGCTCGGTGATGTAGCGGTGCCCGTAGCCGATGGTGGCCTCGGTCTCGAT
GAAGAAGAGGAAGGCGGAGGGGAAGTTGTACACGTTGGCCACGCAGGGCTGGTAGCTCTG
CTCGTGCGCGCGGTGCAGGTCGCCCCGCAGGTAGGCGATGCCCCACCACATGGAGGCCAT
GACCAGCCAGGCCACCGTGTAGGTCAGCAGGAAGATGAGCAGGTTCCAGCGCCACTTGAG
GTCCACCAGCGTGGTGAAGAGGTCGGAGAGGTAGCGGCTGCTCTCGCCACCCAGGTTCCC
GTGCTGCACGTTGCAGCGCCCGTTCTTGTCCACGAAGCGCTGCCGCTTCCTGCGGGCGCT
GCCCCGGGCTGAGCCCACCGCCTGGTACTCGTCCCAGAGGTGTCTGCGCACGGCCGACAT
GCCGGGCCGAGGCGGGAGACCGCTCCCGGGCTAGACAGGCCCTTTGTCTGGGGCGCCTGG
CGCAGGGCTGCCGGCAGCTGCGGAGTCCGGGAGCGCGAGGATCTCTGCCCGACGGCGTCC
GGCTTCCCTGTGTCTGCTACACGGTTCCCTGGGAGCGCTGCCTCCCGTCGGCGCTTCAGC
CCAGGAGCGCAGCGGAGCGGAGCGGAGCGGAGCGAGGCTCAGCCCGTGCTCCTGGGGCTC
GGCAGGTTGTGGAGCCCGCAGGGAAGTGGCTGAGATGTGAACGCTGCGGGGCGGGACGGG
CTG
>TR88078|c0_g2_i1 len=1403 path=[3559:0-684 3573:685-924 3567:925-948 3575:949-983 3572:984-1007 3574:1008-1027 3564:1028-1051 3571:1052-1131 3552:1132-1155 3553:1156-1402] [-1, 3559, 3573, 3567, 3575, 3572, 3574, 3564, 3571, 3552, 3553, -2]
CCCCCAACCGGTCCTGCTCCAGCCTTATTGCTAGAAACCCCTCCCCCTTTCACTGTTAGA
TTTATTACCCAACTTCCTGCAGCACAATCTTCATATAGAATTTGCAGAGCATTAGTTATT
TCTCCACAGCTGGCCCAGCCTTGCTATCCTGCAAACATAGGAGGAAAACAGGGTCCCTTT
CAGAGCAAGATAGTAAACTCCTTCCCTGTCAATCTCCAGAAAGGGTCTATGCACCCCATT
ACACTACCCAACAGTAAACGCTAAGCATTTGCTTTAGGTGCCTGTTACTCCAGGGTTTGC
TGAGTAAGAACTTCCTGGCCTGAGTATTAGAAGTACTCAGGCTTTAGTCTATACCTCAGA
TAGGCCAGCCAACTCAGATGTAAAGCATCACCATGCACAAGAGACTCTTGTGTGAAGATG
GGATGAGAGGGGAGTTAGGAGCAACACCTGAGTGTGTAAGTTTCAATGAAACAGCAACAG
CTGATGCAGCTCTTGGCTACCTAATTGCTTTCCTGGTGCTTCTCTCTACTGTGAAATTGT
GGCATCTCCTGAGGCTCAACCCTAAACTAAACATGATCACCTCCACCTTGAGGAGGGCTT
GGGGTGACATCTCTGGATTCATCACTGTTATTTTAATCATGTTCCTGGCCTATTCCATTG
CTACAAATTTGATATTTGGCTGGAAGCTGCACTCCTACAAAACCCTCTTTGATTCAGCAG
AGACAATGGTCAGCCTTCAGCTGGGAATCTTCAACTATGAGGAGGTCTTGGACTATAATC
CAATTTTGGGCTCCTTCTTAATTGGATCCTGTATCATTTTCATGACATTTGTGGTGCTCA
ATCTGTTCATTTCAGTGATTCTGGTTGCTTTTAGTGAGGAACAGAAACATTATCAGGCTT
CAGAAGAAGAAGAGATTGTTGATCTAATGCTGATGAAAATTTTCAGTTTCCTTGGGATTA
AATGCAAAAAGGAAGAGAAGCCGACCAGTGTTGAGCAACTGAAAGAAGCTGCTAGCACTT
GACAACCATAATGACCAATTGCTTTCTGTAAAGTCTTTCCCTCTATCCATTTTAAACTAC
AGCTGCTGTGGCTGGACTTAGATATTATGGCTCCTATGTGTAAAGTGGTGTCGTCTGCAG
AGCTGTGACATAAACAGGAATATGTTCAATAATAAAATCTTGTGTTGTATGATGTTATGG
GATATTATCTGTGAACTAGTAGTAAACAAATCTAGAATAATGTGTCCAATTATGTATATT
GTCTTATAATTTCTGTAAATGTACTGTCATGTATTTAATAAATGCTAAATGTTCACTGCA
AAGTTTATCTAAATTATTTGATCATAAAATCACCAAGCGATAGTGTCCCACTTATTCAAT
CTGTGATTTAAATGTCTTAGAAG
>TR88433|c0_g2_i1 len=1559 path=[3652:0-95 3695:96-143 3687:144-166 3691:167-199 3694:200-265 3686:266-289 3690:290-302 3650:303-326 3685:327-633 3693:634-634 3689:635-658 3684:659-897 3657:898-1558] [-1, 3652, 3695, 3687, 3691, 3694, 3686, 3690, 3650, 3685, 3693, 3689, 3684, 3657, -2]
TGCTGGACTTGGCGTGTTGCCCCGTGGCAGCCCCATAAGTGCCCCAAGCAGGGGATTTGC
AGCCCAGTCACTGTGAGCAGAAGGTTGAGCCAGTCCGTGGGGCAGCAGCAGCAGGCAGAG
ACCACCCGGGGGTGCCATGGGGCTCAGGCCCACCGGGAGGCTGGTGTCTATGGTTGTGGG
TGGGGGATGCCCCTCGGTGTGGGTCCGTCGGGGGGCTGGGCTCTGTCTGTCGCCCCCAGC
GTGGTGCCCGCGGAGGCCCGGCGGGCATGGCGCTGTCAGCTGGCACAGACGCTGCTGATG
GAGGCCGTGGCGGGGCCCACCAGCCCCAGCTCCTCCTGCTCGTTGACGCAGAGCTGGTAG
CCGCAGCCCTTGTGGCGGGGCAGGGGGGCCAGGCGCCCGGCGGGCTTGGGGCGTGGGGGC
AGCAGGAAGCCCACGCTGCCCGCGATCAGCATGTGCCAGATGCTGTGGATGTAGAAGTAG
TTCTCCTCCGTCTCCACGCAGGCGTAGAGCAGCACGGCCCCCACCGCGATCAGCGCGCCC
GGGCACAGGCAGAAGGCCCAGCGCTGCCACGTGGGCGGGTAGCAGTGACGCCGGCGGATG
CTGCGCGCCGTCCAGGCGAGGGCCATGATCCCCACGGCGAAGAGGCTGGGCCCGAGGAGG
TTCCAGAGCCCGTGGCGGTCCAGCTGCAGGGCCATGGCGAGCAGCATGGCACCCAGCAGG
TACAGCACCTGCTTGGCGAGGGGCTGGAGCCGCGCCATGGCGATGACGGTGACCCAGACG
GACATGAGGGAGCCCAGGAAGTCGCAGAATTGCAGCACGTCGTACTCCATGATGCAGAAC
ACGGCGATGCCTGGCTGGTCGCAGGCGTGATAGAAGGTGGAGAAGAACATGGTGAAGACG
TAGACCGAGGCCTCGAGCAGGTAGCGGCTGCGCAGGGCGATGGCCACGGGCGGCACGAAC
ATGAGGTTGCTGAGGCAGAGCAGCAGCGTGGCCAGGAGCTGGAAGCCGTAGGAAAAGGCC
TCGGCGCTGTCCGTGCAGCCCCAGCCGTTCCAGCCTGCTTTGCACTCGCAGGCCGCGTAC
AGGTAGTTGTTGGTGCGCAGCAGCTTGCACTGGCCGTAGGGGCCGCACTCGTCGATGCAG
GGGGAGAGGTAGGTCCGTAAATACACCTCCGCTGTCACGTTAGCGCAGGGCTCGAACCCA
TGCTCCGTGGCGCAGAGCGAGCGCAGGCTCAGGTACCAGCTGCCCGTCTGGGGGTAGGGG
ATCCGTACGCGGGCCAGGCTGGCCGTGCTGTTGACAGACAGCAGGAATCCAGCCAGGGAC
CCTGTCTCACAGGTGACAGACGCGTTGTCTCCTGCCATCAGCGGGACCTCGTGGGTCAGA
CACCCAAAGACCGTCACGTTCTCCCCCCGCAGGGACGACACATTGAGTTTGAGCTCCAGG
TTGAGCACCCCCCCGCTGTCCAGCACCGGCAGCAGGCTGATGCCGAAGACCGCGGGCCGG
TCGGGCGGGACCGAGACGTTGGGCCCGAAGAAGATGTAGAAGTGGACAGAGAAGGTGTC
>TR88446|c0_g1_i1 len=4898 path=[10174:0-956 10175:957-980 10202:981-1532 10192:1533-1556 10204:1557-1731 10189:1732-1755 10201:1756-2631 10198:2632-2655 10203:2656-2711 10200:2712-2735 10197:2736-2853 10195:2854-2877 10196:2878-4897] [-1, 10174, 10175, 10202, 10192, 10204, 10189, 10201, 10198, 10203, 10200, 10197, 10195, 10196, -2]
GGGCGGGCTCTGTGGCTTTGACACGAAGCTGCGAACGGCCCCGCGTGTCCGGCCGGGAGC
GGAGCCGCCGTGTGAATGGCACCGAAACTCCCATTGTCCGTCCCCCCGGGGGGTGCCGCG
CCCGGGCGCTTTAAGAGCCGGGGGCTGCCGGCCGCCCCCCAGCCCCGCTCCCGCACTCGC
CTCGCCCCTCTCCTGAGCGCCGCCTGCTCCTGCGATGGGCTCGAGCTTCCCTGCCCCGCT
GCGGCTCACCCTGGCGCTGCTCGGGCAGCTGGGACTCTCCGCGGCGATCCAGTGGCTAGG
GCTGATGGTGAATGGCAGCAGGGTAGCCTGGAATGAGACCCAGCACTGTAAGATTTTGGA
TGGGCTAGTCCCAGACCAGGTGCAGCTGTGCCGAAGAAACCTGGAGCTCATGCATAGCAT
TGTACGTGCAGCCAAAGAGACCAAGGGAGTCTGCCAGAAAACGTTCTCGGATATGAGGTG
GAACTGCTCTTCCATTGAGTATGCACCCAGTTTTACCCCTGACCTCATGAAAGGGACCAG
GGAATCTGCATTTGTCTATGCATTGGCTGCTGCTGCTGTCAGCCATTCCGTCGCTCGGGC
CTGTGCCTCAGGGGAACTACCTATCTGTTCCTGTGGACCTGCCCCATCTGAGGTGCCTGG
GCCTGGCTTCAGGTGGGGTGGCTGTGGGGACAACCTCCGCTATGGCCTCCAGATGGGTTC
TGCCTTTGCTGATGGTCCCATGAAGTCCAGTAAGGCAGGAGGACAAGCCACCAGGCTTAT
GAATCTACATAACAATGCAGTGGGCCGACAGGTATTGATTGACTCCTTGGAGACCAAGTG
TAAATGCCATGGTGTTTCAGGCTCCTGCTCAGTTAAGACTTGTTGGAAGGGGCTGCAAGA
TTTGAGTGAAATAGCCACTGACCTCAAATCCAAGTACTTGGCAGCCATCAAGGTGACCCA
CCGGCACATGGGAACCAGAAAGCAGCTGGTGCCCAAAGAACTGGACATCAGGCCAGTGAG
AGAGGCTGAGCTGGTTTATCTAGTCAGTTCTCCAGACTACTGCACAAAGGATCCCAAATT
GGGGTCTCTGGGGACTCAGGACAGGCAATGCAACAAGACCTCTGTGGGCAGTGACAGCTG
CAACCTGATGTGCTGCGGGCGTGGCTACAATGCTTACACTGAGAGTGTGGTGGAGAGGTG
CCAGTGCAAGTACCATTGGTGCTGCTACGTGATGTGCAAGAAGTGCCAGCGGACAGTAGA
GAGATACGTGTGCAAGTAATGCAGGAGGTCCTGAAGCAGCCCATGCACTGAGAAAGCACT
AAAGGACCTATGCTCCGAGACACTCCAGAGCATGCCTGGATATTTAATTAATCACAGTGG
AAGCTTTGAGCTTTGGCTAGAAAAGGGGCCATGGCGGAAATCCTCATATTGGCATTACCC
AGGAAAACACACATTTTTTGGGAAAAGGCCAGGCCTGATGTCCTTAGCCTCACCCCTTCC
AGAGCAAGAGAAACAGCTGCCTACTGGGGCTGACCTGGTTTGTTTAAATTCTCAATCTCC
AGCTGGGGACAAATAATTTATCACCCTACATGCATGGATTTCTTTCTCCCCTGAGCTGCC
AGCAGCCATTGTCTCTTTGTGGGAAGCTTCTGAAGGTGGCCTGAAAGTCAGGAGTGATGG
ATGGAAAAGGGTGTGGGGTGGGGAGAGACAAGAGTGAATTCAGGGGAAGAAAGAAGTGCT
GCTCCTGAATAAGCATGCTGAGGAAACCATGGGCATGCACTTTTGGGGTGGCAAGCTGAC
CCAAGGCCACCAGATACTCTCAATTTCAAGACAGGTACATGTTCATTGTCTTCTGCAGTA
TCACACTTTCCCTCTAACATTAGGATCAGGCTTGGGTGTAGGCTAGAGAAAGACCTCTGC
CACCCTCTTCACTATCAGAGAGATCTATTCCTCTGTCCTCTTATAGCAATGAGAGAAAAA
GAGAGATTCTAATATCATGGTGATGGGCATGCTATAAAAACTGAGACAAAGGAAACGTCC
ATAGGGGATGTAGATGGAAATAGTGGGATGGAAAGCGCTATTGAACCAGAGGGGTCTTGG
TAAGGACCAGGCCTGATGCTCCTGCCCCCGAGCTCACACCTTGTGAGGTGGAGAAGCCAG
TAAATTGGGTGGCACATTCTCATTCTCACATCCTTTTCTCCCCTCCTCTTTTGCTCCTCC
ACACCCAGGGTGGCAGCCTGTCTGCCTGCCCCTGTCTCTGAACCAGGCTCACTCAGGAGT
GCTGACAGCGAGTGCTGAGTACATTGGCTCCAGGGCCCCTTTGTAGGATTTGGAGATGAA
ACTGAATTTTTTGATTTCAGCTTATTTATTTGGTGCCTTTTAAATAAATGTGTGCGTGTC
TCTGCCAATGATGGCCCTAAGCCTCATGCGTTACCCAGGAAGGCTCCCCACTCTGTACCC
CCCAGAACTCAGCTGGCCACAAAAGGGATGAGGCAATGCTGTCTCCCCTCTTTGCCTGGT
AAAGGGAGTGCAAAGCAGACATTCCGCATCCTTTCAGGAGATGAAATTGCAGAGGTGGCT
TCATAGTTTAAAGGGAAAGGATGTTTATTTTCATTTGAAGATGCTTTTTTCCCTTTCTCC
TGTATCTCCTCCGGTACTGATAACATACTGATTTGGCTGTTGTGGCCAGACACAGGTTTC
CCTATATGCACATAACAAGCTTTGGAACATTTTTCTGGGTTACTGCAGATCTAATCTCCC
AGCAAAGTACCCACTCTTCTGGGATTTATTCCTAGTAGCAGAGAGCTTGAGTCTGGGGAA
ATGATCCCTGAGTTGTTTCTGATCTTTATAAATCATGGGTCAAACTGACCTCTGTGAGAG
CTGGCAACTGGAGGAGAGGTCAAAAGTGAGAGTAACTTTCAAATGGACTGACTTTCTCTC
CTCCCCCTGTTTGTCTGTGGGTCACACTGCAGCTAGTGCTGGCCCCAACAGCCTCAGTTC
TCTCAGAATACACATCAAAGCCAAGATGAAAGCAGAGAGACACCAGCTGCAGCTTTCACA
GATTCCTCTTCCTCTGAGTGTAAGGGGAAGGATTTTTCTTTTTTTCTAAAAGGCAATATG
CTCAGGACATCTGTAGGGTGGGGCAGGCTTGTAAACTTGATCAAAATTCTAGGGCAAAGC
TCTTGTGGCCCTGGGGATTCTGTGGCAGCTGCTGATACATTTATTTAAAAAAAAAATTGT
GGGTTTAATTGAATTAAATAAGGAAATGAATAATTCTTTTGCTTCACTCTCTTGTGTCAT
GAAATCTGTTCTAACTCTTTACTGTACTCAGCCTCTAAATGTTAATATGCTGCAGGTTTT
GTATTGAAAATGAAAAGCTGCATCTCACCAGTTCTCAGCAGAGATCTGGAGGTAGTTTGA
GATAAGCAGATGTGCTAGAAATTAAAATGATCAGAGGTGAAATAGCTAACTGTTTACAAT
GAAATGCATATAATTAGAGTTCAGCTTAATGACTATTGTTTCAGACGATCTGCAGCCTCA
GCCAGATATCTCTGCATCAGCTACTCTTAGGCCTTATGTAGATAGTTTTCTTCACAGCTG
TGAAGGTTAGAAAGTTAATTTTCTATTTTTAAACAAAAGCTCAAATCTGGAGCTCATGCT
TGTGGCGTGTTTGTTCTCACAAAATTTTATTCACAGAGAGAAGGGAGCTTCCAGCCCTGT
TGGTTATAGAGGGCTTCCCACGGTGACTGAGGTGCTGGACTTTTTGTGCCTGCAACCAGC
AAGTATAGCCAGACCTACCCTCCTTTATTCCAGTGAGTTAATGTTGGTGCTTAATTAGTA
ACGTAAATGCCTCCACCATAACCACTTAATTGCTGAATAACTACCAGATCCAACCAGCAG
AAGACATCGCCATGCCAGGCATACCATGAGCTGGAAATGCAGGTTAATAGTGTTAATGAA
CTCTGTGGATACTAAATATTATGGAAGTAGGAGGAGCTATGAATCCCACTGAGCATGGCA
AAATGATTTAGTGATGCCAGAAATGTGAGTAGGAAATCACAGAAGGTGATAGTACACTAG
ATGTGAATCTCCAGTGGTTTGAGAAAAAACAGACTGTTTTGTGCTAAATCTGGAAAGGCA
TCATTTCTGGAGTGGTTAGAGGATAGTCCCACTCTATCTGGCACTGGTGAGGTTGTACCT
GGGAGGCATCATTCAGTTCTGGGCCTCTCAGCCCCAAACATATTGGCAAAAGCTCCAAGT
AGAGCAACAATAATAATTGGGGGTTGCAGGGACTGATAAATGAGCAGCGATTGAAAAGCT
TAAAACTCTATGTGAGGGGAACACGATACATGTGTAATGGAATGAAGGGTGCAAACACTT
TAAGGACTTATTTAGGGTGGTACAAGGGGATATAAGTAGGTGTCATGGGCTGAAGCTGAG
AGGGGAGTGGGGGTGGGGGACAGACCCAGTGTCCAGTCCCCCAGCTCCAATGACTCTTAT
TATTTAGCATAGTGGAACAGTTTTGGCAAGAAAGGTTGAGGGAGCCCTGTATCACAATAT
CCCATAGCTCCCCTGAGAGGCAGGGGAGACCTCCTTTTCCAACCAAAGGCAGCTAGTCAG
CTGCCACTGCAGCCTCAGGGCTGTGTGTAACCTCTCTTCCCCAATAGGGGAATAGATAAA
TGATCTGGGTAGTAGTGGATCCCTGGCCCTCATCCCCCCACTGATGGTAGTCCCACAGAG
CTAGAGAAGGTAGGTTGTGTGTGTTGGGGTGGAATGATCTTTTTACCAGAAATCTTTAAG
CAGCCCCTAATTTGCATGAAATGGAGCAGATTGCAGCTGTCCTCTCATTTAATATGGTGG
TAGGACTGGTGAAGACTTCAAGTCCTAGTATGCAAAAC
>TR88756|c1_g1_i1 len=732 path=[2897:0-44 2898:45-56 2899:57-80 2900:81-731] [-1, 2897, 2898, 2899, 2900, -2]
GAAGCGTAATAACCAGATTCGTAAGACCTCATATGCCCAGCATCAGCAGGTCCGCCAAAT
TCGCAAGAAGATGATGGAAATCATGACACGGGAGGTGCAGACTAATGACCTGAAAGAAGT
TGTCAATAAGCTGATCCCAGACAGCATTGGCAAAGACATAGAAAAAGCCTGTCAATCCAT
CTACCCTCTTCATGATGTGTATGTCCGCAAAGTGAAGATGCTTAAGAAGCCCAAGTTTGA
ATTGGGCAAGCTGATGGAACTGCATGGTGAAGGTGGTGGCACTGGAAAACCTTCGGGGGA
TGAAACAGGCGCTAAAGTAGAGCGAGCCGATGGATATGAGCCCCCTGTGCAAGAGTCTGT
CTAGAATCAAAAATGGATGGAAAAAATAAAAAAAATGAATATACAGCAGTAATAGTATTT
GGTTTCATGCAGTGATACTAGACACTTACACCATATGTGGTATAAGATGCTGGACTCTTA
TACCTATTACCCTTATCAGGTATGCCACTTACTGCTATTGTTTCACATGCTAAAGATGTG
AGCTGGTATGGAATCTACCTCTTAATTGATCACAGTTAGGAGAAAGCAGGTTGTCAGGGT
TCCCTCCCCACTTTAAACTTTAGGGTACAGATGTGGGGACCTGCATGAAAGACCCCCCCC
CAAGCTTATTTCTACCAGCTTAGGTTAAAAACTCCCCCTAGGCACAAATTCCTTCCTTGC
CCTTGGTATCGC
>TR89097|c0_g1_i1 len=1627 path=[3767:0-252 3768:253-276 3785:277-563 3776:564-587 3787:588-881 3771:882-905 3784:906-1194 3779:1195-1218 3780:1219-1253 3781:1254-1277 3786:1278-1532 3765:1533-1549 3766:1550-1626] [-1, 3767, 3768, 3785, 3776, 3787, 3771, 3784, 3779, 3780, 3781, 3786, 3765, 3766, -2]
GTTTTTGCTGAATGCTTTATTTCATCATAATGAATCTGTGGAATTTTGGTCAGATTAGGA
TAGTTAGTTAGTTATGATAACCTGATCGGTTCATGCCCAGTTGCAGCAGGAGCAGCTGGA
GTCGAAGACCAGGCCAGCCTGGCAATTTTGCAGGTAGGTTTTCCCATTCACGCAGTGGTA
GAAGCTGTTACTGTTAGATGGATCTGGGTAGAGGCCACTGGCCTTGCTAGCACAGAAGCC
AGTGCCACCAGAGTTGCTTGGGCTGCTGCCTGAACCGCTGCTGGGGTTGCTACCGGAACT
GCCACTCCCGCTTCCACTTCCACTTCCGCTACTGGGAGCTTCTGTGATTGGAGAAATGGG
CTGAGCAGGGGCGGTGCAGCTAGTGCTCTGCAGTCCAAGAGCGGTCTTCAGAGTGTTGAT
CAGAGGGTATTTGCCCTGGTTGCAGAACGTGCCAGTGAAGTCATCCAGGTCCAGAGACCA
AACCATAGCGCCTCCAAAGTTATTCTTCATCAGCCACTGAGCCTTGATGTTGAAGCTCTT
GATGTTGTCATAGCCAAGCCACTCATTGCCCTTGTAGGCATAGGGGACATCCTGAGGGGT
ATCCCACGCCTGGGTGGCTCCATTCTTCAGGAAAGTGCAGATCTCGTAGTAAGCCCAAAA
CCCAGATTGTCTTGTGTAAGGTCCAGCAGGCCCCGGTCCTGAGGTTGAAGCGCCGACAGC
AGTGTTGGATGGGTTGCTCAGGATGAAGGTGTGTCCGTAGGTTGGGAATCCAACAATGAG
CTTCTCAGCTGGGGCACCGTTGTTCTTCCAGTAATTCATGGCATAGTCAACATTGAAGTA
GACATTGCTACCAGTGTCAGCCGGGCCTTTGTAGAGAGGGCTGTTTTCTCCAGTATATCC
TTCCCAGGAGCCATGGAAGTCATATGTCATCACATGGAAGTAGTCCAGATACTGGCCGAG
CTGAGGAATCTGGTAGCCTGACTCAATGTTAGAGAGCCCAGCAGCCACAGCAGCAGTCAC
CAGGAGCCTGGGTTTGTTAATCTGCTTTGCTTCCTGCTCAAAGGCTTCCAGCATTTCCTG
GACCAGGACGGTGAAGAGAGCCTTGTCCTGAGCTGTGCTGCCTCTGGAGCCAGGGTATTC
CCAGTCAAAGTCTAGTCCATCAAATTCATACTGGCGCAGGAATGTGATGACAGAGTTAAT
GAAGGTCTGGCGGTTTTGAGGTGTGGAAACCATTGCACTAAATGGTGCTGTTCCGAAATT
CCAGCCTCCGATAGCCAGGAGAGTCTTCAGTTGTCCGTTCTGGTTTTTCAAGCCATTGAA
GGATTTGTAGAGTGTCACATCATTCCATTCAATGGTGGTGATCTGATTGTTGGACATTCC
AGCGAAGGCATAGATCAGGTGAGTACACAGGCATGGGTCAATGTTGTCAGGTTTGAACTT
CCCAAGGCCTGGTCTATATTGGCCCCAGTTGGTGAAATAACATGTCAGCAGATAAGCAGA
GCCTATCTGTGCATTCAGCAGGAGTGCCAAACCCTCTAATGTCGGGCTGCCTGGTCACGC
TAGTCAGGTGTCAAAAGGGGCAGACGGCAGAAAGGCAAAGGCTTAGGCCATAACATCATG
ACAGGTG
>TR89173|c0_g1_i2 len=3415 path=[7571:0-335 7572:336-380 7599:381-766 7578:767-790 7579:791-843 7601:844-1380 7582:1381-1404 7598:1405-1829 7593:1830-1853 7594:1854-1865 7595:1866-1889 7600:1890-2140 7590:2141-2160 7591:2161-3414] [-1, 7571, 7572, 7599, 7578, 7579, 7601, 7582, 7598, 7593, 7594, 7595, 7600, 7590, 7591, -2]
GTGGAAACTCTTGCGGACCCGTTAATTGGCTGATAATTAAGCCAGTTAAAAAACCTCCTC
AATCAACAGCGGTGCCAGGCGCTGCCCGGCGACCCGCTGCCCGAGCCCGTCCCCACGCTG
CTCCCAGCCGGGAAGGTGAGGCAGGGGGGTGCCGTGCTAGGGAGAGGCTGTGACTCAGGA
CCTTTGCCATTGGCTGCCGGGCAAGAGCCCCGCCTGTCTGATTGGCTGGGGGAAGCCCCA
GCTCTGCCTGCGATTGGCCGGGTATGTTCCATATAAAGGCGGCGCAGGCTGCGCTCCCTG
CAGGGCTGCGGCGGGTAGGAGCGAGAGGCCCGTGGGCGGGAGCTGCAGAGACGCGCTGAG
CCGCAGCGGAGCTGGGACCCCCTCGCCATGCGGGAGCGGAGGAGCCCCCGGCCGGCCGTG
GCCCGGTGCAAGCTGGTGCTGGTGGGGGACGTGCAGTGCGGGAAAACGGCCATGCTGCAG
GTGCTGGCGAAGGACTGCTACCCCGAGACCTACGTGCCCACGGTGTTTGAGAACTACACG
GCCTCCCTGGAGACAGAGGAGCAGTGTGTGGAGCTGAGCCTCTGGGACACCTCTGGGTCC
CCATACTACGACAACGTGCGCCCCCTCTGCTACAGCGACTCGGACGCCGTCCTGCTCTGC
TTCGATGTGGGCCGTCCTGAGTCCATGGACAGTGCCCTGAAGAAGTGGAAGACTGAAATC
CTGGACTACTGCCCCAGCACCCGCGTGCTGCTGATCGGCTGCAAGACAGATCTGCGCACC
GACCTGAGCACCCTCATGGAGCTGTCCCACCAAAAGCAGGTGCCCATCTCCTACGAGCAG
GGCTGTGCTGTGGCCAAGCAGCTGGGAGCAGAGAACTACCTGGAGTGCTCAGCCTTCACG
TCGGAGAAGAGCGTGCACAGCGTCTTCCGGTCAGCATCCACCATCTGCCTGAGCAAGGCC
AGCCCCCCGCCCCCCAAGAGCCCCGGGCGCAGCTTCTCCAAGAGACTCCTGCACCTGCCC
AGCCGATCCGAACTCATCTCTTCCACCTTCAAGAAGGAGAAGGCTAAAAGCTGCTCCATC
ATGTGAAGGGGCCGGGCCCCAGGGCAGGGGGTCAATGGACCAAACCCCGACTCTGGCCTC
CGGATGGTCTCGAGCCGATGCTCCAGGGGGTGGGGGACAGGCCAGAGGGGGGCGGTGACA
TCTAAAGGCCTTTCTGTGGGCCAAGTTCCCGACTGGCCTCGGCAGCCCCGGGATCAGCCC
TTCACCATCCCAGCGCTTGCACACAGACTCGGCACATGTTCTCCGGGGAAGATGGAGGCG
GGGTGACGAGAGGGACCTGGGGTGTCTCAGCGCATAAGGACCTCAGCAAGCAGCTCCCTC
CGGAGCCAGGAGGCCCCGTCAGTGGGACCCATCCATTTTGTTGAATGCCCACCTGGTGTC
TGGCTGTGACACATCCCCTCCATCTGCTGCTTGTCTCCAGAGCCAGCTGCTTCCAACCTT
GCCGTTACCTGCCTCCCAGCCTGGGGATGGCTCCACCTTCACCTGTCTGGCGGGGGGGGG
GAAGGAGGCAACTGGCTTATAGACTTCTCTGGGGGTGGGAGGGGGTGGCAAGTGGTGTTC
AGTGTTCAGTGTTATTAAAAAGCTTATTTATTATGGAGAATGGAATGGCTCAGCTGTGCG
GCAGGGGCTCCTGGGGTGTCTGGAGCGTCAGGTTGAAAACACCCCCCCCACACACACACA
CACATCTGGTATAACTAATGATTTAGCTGCATAAGTGCCAGCTCCTTCCCCAGCCACAGT
CACTAAGGGGACAGGGACCTGCCCCAGCTTATGTGCAGACTAGCAGAGCTAGGAACAGAA
CTCCAGCTGCTCTGGCTTCCAGCCCCTTACTACCCACTAGTCCCCACTGTGGGGATCCAG
GGGGCTCTGAGGAGCAGCAGTCTCCCTCCCAAGCCATGTCACCTCCAGCAGGGCTGTGGT
GACACCCACTTCCCATCTCTGCCTGGGTGACAAGCAGCTGAGCCATGTCTGGCTGCACAC
TCCACCCTGGCTGACACCCCAGGCAAGTGAGTCACCATCCCAGCAGTGGGACTCGGAGCA
AAGTCCAGCCCCAGGCATATGGGGAGGACAGGCTAGATCCCCTGGGGGCAGAGACAAGCT
GAGATGTGGCTTCAAGGAAAGTACAGGAGCCTGGGGTGGGTGCGCACAGACCCCCTGCTT
CATGCTCTCCCCCTGGCCCGGATGGGGATGTGACACTGGGATTAGTTTCAAGGGGTGGAG
CATGTTTCATGCTTTGGTGAAACAGCTGCTGCCCTTTGCCCTCTTACCTGCTGGGTGGGC
ATGATGGCCCCAGAGCCCCCGCCTGCCGGGACAGCAGGGCCCTCTCCTGAGGCGGGCTGA
GCTCCGCTCTGTTTAGCGGAGGAGCAAGAGGGGGGGTGATCACACTGGAGGGAGCGGCAG
GGTCTGAAAAGGTTCGTTTGCCTGGCCCGGGGCAGAGCTGGATGCACTGGCTGGCTCCAA
GCTAAACCTGGGCCCTTCCCCTTAGAACAGAGGCGTCTTGAGGGGCATTCGCCAGGGGAC
CTAGGGCTGGCTGGAGTCTCTGTCTCTTGGCATCTTCAGGTGCCACCTGGATGCCTTGGG
CCTGCTCAGGGCAGTGGGAATGGGTGGTCTCCGGCCTTGGGTGGGTGGGGGGCAGAGGAG
ATGATCTAAGGCTGCCTGCTCATGTGATGAGCTGGCCCCAGCCAGGTGCCACTGGAAGGC
CTCACCCAAAGGAACAGCTCCATGAAAGTACCTGTCTGCCAGGTTGCGGAGGGGGGTGTG
GGGGCTGCTGCACCCCTGTGCTAAGAGCTGCTAGCAGGTTCCAGTCAGTGCCATGGGGCT
GCTAGGTAGAGCCAGCCGGGCTCCGTGGCTTATAGCAACTCCTCCTGGGGCATAGAGGAC
GGGAGGGAGGTGGGGGTCGCCACAGCTGCCTGCTCCCTCAGCCCAGCCCTGCCCCTCCTT
CACAGCGATTCTAAGGGGGGGGTGCACTGGGGATTTGGCAGGGACAGCCCTAGGAAGGGT
CCCATTGCCCCTGGAGCTGACTGTGGGTGGCTAATGGCTGGTGTGGGGGAGCCTCTCCTT
AGCCCAGCTGGAGGGTGGGGGCTGCTGCTGAGGCTCTGAACCACAGGCCATGTTGGGCCA
ATAGCCGGGGGATGCCCCTCTGTGGGCAAGCTTTGGGGCTGCAGGGCCAGCTGGCTCGAG
AGGGCTGGGAGCCCTGGGCCATAGGTTGGTGGGACCAGCCCTGGCCTGGCTGGGGGATGG
GCTCGAAGGGGCTGCCTCAGCTCCGGCTGCCACGTTGAGGAGCGTCACCGAGCGCCATGC
TGCCAGCCGGGAGGAAAGGGCTCAGTGCCTCCCGCAGGGCCGAGCAGCGGGGAGC
>TR89183|c0_g2_i3 len=735 path=[2344:0-177 2422:178-200 2430:201-211 2432:212-250 2426:251-274 2431:275-280 2425:281-333 2419:334-357 2427:358-423 2424:424-446 2418:447-525 2412:526-549 2410:550-621 2411:622-734] [-1, 2344, 2422, 2430, 2432, 2426, 2431, 2425, 2419, 2427, 2424, 2418, 2412, 2410, 2411, -2]
GTCCTCTTAAATGTCCCACAATAGCCCATCTAGTGTTGAAGGACCTTCCCTCACAGGTCA
TGTTTTTCAAACCTCTGATCACTCTTGTTGCTCTCCTCTGGACTCTTTCCAACTGGTTAT
GTACATGGGCTGTCCCACTGAATTCCTCAGTTACTCAATCTGTCAAAATATTCTCTACCG
GAGTTACTAACTTGTTGCAATCGCTCTCTCTCCTCTCCTTCGCTCTCGTTGCTCTGAAAC
TAACGTATCCAGTTTTTCTTGTGTGCCCGTAGGCTATAATCATTTCCTATGCCATGTCTC
TTCATAGGTATAAACAATGGGCCAGATTCTGCAAAATGCTAAATGCCTCTTGGCAGGTGC
TGAGTTCTACTCCCACTAACTTCAGCTGGAGATCAGGGCACTCTGCATCTCACAGGATTG
GGCCCTTAGTGGCCCGAGTATTGAGTTTCTGCAACTCCTGCGTCAACCCATTTGCACTGT
ATTTTCTGAGTGAGAGCTTTAGGAGACATTTCAACAGTCAACTTTGTTGCGGGAGGAAAT
CTCATCGAGAGAGATCCACCAGTTATCTGCTCAGCTCCTCTGCCATACGAATGACTTCTA
AGGTTAAGCAAAATTGTGGTTCAGTGGCAGCACTGGGGATGACTGCCTATTCCGGGTGTC
TACAGTAGCTCCTTGGGAGGTACGTATTTGGCCATTTACTGACTACTGGAATGACCGAGC
CAGAGGAATTCTGAT
>TR89193|c0_g1_i1 len=2853 path=[6168:0-892 6169:893-916 6179:917-1001 6163:1002-1025 6181:1026-1132 6172:1133-1162 6178:1163-1281 6166:1282-1305 6175:1306-1920 6156:1921-1944 6180:1945-2018 6177:2019-2042 6174:2043-2243 6160:2244-2267 6161:2268-2852] [-1, 6168, 6169, 6179, 6163, 6181, 6172, 6178, 6166, 6175, 6156, 6180, 6177, 6174, 6160, 6161, -2]
TTTTTTGTGGTGGTGCTAAAACACAAGGATGGCTTAAGTCTCACTTTTTCAGTGACCAGC
AATAGAAGGAAAAAAAGTCAAGATAAGAAAAAAAATTGTAGGTGTTTACAGAGGTGAAAT
AAAAGAAAAATTAAACATGTTTAAATAGACTATTTACTTTAACAACAGCTTTTTTTGAGG
GTCAAAAGTTGAAAACCAAATTACTAAAGGAAATGGAACGGGAAAATAAAAGGGAACCAT
GTGGCGAACCTGAGGAAGGCTCGGGGCCCTCAGGCAAGGTGGCTCTAGGGCAAGTGCCAA
TCCCAGCATGTCTCTGGCCTGCCTGATCGAAGAGGCCCTCAGAAACCCAGCCCTTACACA
AGACAGAATTTTGGCAGATCAGATTTTTGGATGGAATCAGTTGTGCAAAATTCCATTAGC
AGAATCATGTGTTTTCTTTGCGATACCATGAAAACCCCCTCAGGGCAATACTGATACTGC
ACTCCTTGCAAGTCTCCATTGCCTAGCACCTTGGTCATCATTTACATCAGCACATGGTTG
GTGACAGTGCTATCAGCTTAGAAAGGAAGAACTAAATACCCACTTGACTCAATGGACAAC
ACAACCTACAGGGAAACTAAGGGCCAGGTGCGCTTAGAGGCATGTGACTCCAATGGGAGT
TGCTGGAAACTAGTTTGAATGCAGAGAGGGGTCCAGGAGACTTTAAGGTGGCTCAGAACC
TCTCAAGATCAAGTCCACAACAGCTGCAGGGTAAGGCCCAGTGTAACCAATTCAAGTCAA
TTTCATTTGTGTCTTTAATACCATATTTATTTGGCTGGAGCATACAATATAGTATTGAGT
TGTTTAAAAAAAAAAAATATTGTCCTCCTTGTAAAAATGCACTTATCCTATGTGGTCTGT
TGTCTCTCTTTATTTGGCTGTTGTACCATAGGCATAAAAATGTTACATTTACCCATTTGT
TCAAATATGTAAAAAAGGTTTTAATCCATTCCTGACATTCTCCTAAGCTTTGCCAGCCAA
CAGCCTGAAAACTGTCTAACTTTTACATAAATACTGTCCATTTCTCCATACGTTGCAGCA
TTATAACAAAAGATCCATCATAGTAGACAATATGTTCAGTATTCCAGGTGGGGGGGGGGC
TTTGTTTTTTATTTTTTTAGCATTTTAAAAATATACCTAAGTCTGAGATAATCTTAAGAG
TAAGAATTACAATAAGAAAATATTACAGTGCGTTGACTAAAGGAATATTCTGCTTTCCTT
AAAGCCAATATTCCCTTTTGCATGTTGAAGTGATTCAGCAATTACTTAGGAACTTTTACC
TACATACAATAATTTAGTAAAATGAGAATTAAACAAGGCAGATACTTACTACTATTCTTC
TGTCTGCAATTCACAGCTCATGCGAATAAAATCGCAATAAATATTAAAAAATAGTTTTCT
TCTTTTTTCTGTAAGGCATCTCTGAGTATTACAAAGTTTTTGTACAACCAAAAAATACGA
TTGCTTTTTATCCATGTTCTCCGAGTACCTTGTGTACCTTGACAGTAAATGAGAGGATTG
CAGATTTGATTTGGGGAGGGGGAGGGGAGTAGGAAACAACTGATGGATGGGGGAAGGGAG
AAGGAGGGGGAGTGAGAAGATGACAGGCAATGGAAGCAGATCACTACGTGTGCTAGAAAC
TGTAGTTTTCCTTTTAACATTTCAGTCAATTTAAGTCCATCTTCAAGACAATATTTGCCC
TGATTGAAAGAAAACTTACCGGAAGTCCTTTTCCATGAGCATAGTCAGACAGCAAGGGTT
TAGGTTTGTCCTTAACACTATAAATAGCTTAGGTATTCGTATGCACCTAGTAAGGTTGGG
TGGTTTTGTTTTCTGCTTTTTTTGTTTGTATCCGTCCACTGTAAAAGATTGTCCTACATG
GCAAACGCGTGGGCAGGGCCCTTATTGCATTCGGTCAGGCTGCAGCTGTTGGGGCTGATA
TTGAACAAAAGCCGTGGTGTGCGCTGCCGGATTGCTAGCAGTGATGGGCTGCTGAACTGC
GCTCGTGTAGCCGTATCCCACAAACCCAGCAGCAGGAGAGGCGGCGTAGGGGTACTGGTC
GTAGGCAGCAGTGGTGTACTGAGTGTAGGCTTGGCTCGCAGAGGTGTAGTCTATGTAGGG
AGACGTGATAGACTGCACGGGGGTTGGGATGACCACGCTAGGCTGAACGATAGCTTGAGG
GTAAATATAGTGAGGGGTGAGCCCATATGGTCGCTGAATAAAGGCTGGATGTAGCTGCTG
CACACCTATGGTAAAACCAGTTTGAATACTCCTTGGTTTTGCTCCCAGATATGCCAGGTT
CACATTTGCTTTTCTGCCATCAATGATGGGGTTGGGATCTTTGCACGCTCTCTCAGCTGC
AGCTCTGTCTGCCATGGTCACAAAACCATATCCCCGGGATTTGCCCGTCTGCCGGTCGGT
GATCACCACCGCTTCCTCGATGTCCCCGAACACCTCGAAGTACTTCCTCAGGGAGGAGTC
GGTGGTGTGGTAGGGCAGCCCCCCGACGAAGATCTTGGTGAAGGTAGTGTCCTTCTGCAC
GGTGTGCATGGCGCTGCGGGCGCGGGGCGGCGGCCGCTGCAAAAAGCATCCAAAGTGCCA
CGGGCGGCCGGGAGCAAACGCCTCAGGGGCTCAGAAGCGGCGTGAGACACCCTGGGCCGG
GGTCATCCTCCGCCTCACCACAGGCAGCTGGGGGCAGAGCGAGGCGGGGCCGCCCCCACG
CAGCAGCAGCAGGCGGTGGCAGCTGTCGCTTTGTCCCCCATGCACCGGGAACCGCTGCCT
GCGAAGAGCCCTGGCTCCAGCCCCGCCTGTGCA
>TR89194|c0_g2_i1 len=2390 path=[5498:0-1026 5527:1027-1358 5524:1359-1428 5522:1429-1491 5517:1492-1515 5526:1516-1543 5481:1544-1567 5523:1568-1782 5528:1783-1797 5509:1798-1821 5515:1822-2118 5501:2119-2142 5519:2143-2195 5514:2196-2219 5506:2220-2389] [-1, 5498, 5527, 5524, 5522, 5517, 5526, 5481, 5523, 5528, 5509, 5515, 5501, 5519, 5514, 5506, -2]
GCAAGAGTTTTCCGGGCCCCCCAGAGCAAGTGAAGGACCCCGCTCCAGGGGCCCTGAAAA
ACTCTCATCGGGGCCCCTGTGGGGCCCGGGGCAAATTGCCCCCTTGCCCCCACCCCCCGG
GCAGCCCTGGCACTGACTAGGTCAATGAGTCTATCCAAAGCCCCTGTGTGGGGGGGGCGG
GGGAGGGAAATGCCAGGTGCACAGCTAGATCCACCCCACCACTGTGACCCATCTAACCAT
CACCAGCTTCGACACTCTTCATCTGTGCCTGTTGCACCAGTGTGCGTAGAGGGCCTAGGA
CATCTGTAGCTACCTGGTGCTATTCCTATTAGAAATTACAAGCCACACAGTGCCAGCATC
CAGTGGTGGCCTTGCTAAGAAGGGCACCACACACACAGCAGTGCCAGAGTTCAGACCTTC
TAGCAAGTGGGATTTTTAGCAAGTGCTAGCTTGCAAGTCCTTAGCCGCCAATTAAATCCT
AGTTTTTCTGCCCTAATCATAGCACTAGACCACAGAAGTTTGGAGGCTGAATGTCACTAC
AGTTGTGATTGATGGCTTGGGCCCTTTCCTCAAGTTCATATAACTAATGCAGCCCAGCAA
CCTATGCGTTCATGAGGGCTGGACACCCAACACCAGCTGGAGCCAAAGGGCATGTTTGCA
GGACCTGGCTGCAGTTTCCATTATGGAAATCCAGCCCTGAATGTATTTTGTTCATTAGCT
CTATGCTATTCTCCCCACCCCACCCCCAGCCTGGACTGCTGCCACACTAGCAGTTTGCTC
CCTTTCACCCAACTGGCATTTATCACTGTCCTGATTATGAGGCTGGAATCCACCACAGCT
GGGCTCAAGCTCAGGTTTCAACCTAGCTGGGTTTGCAGGGGGTGGGAGGGAAGAGGCAGA
AGGAATTGATGCTTCGCAGTTTCCAGGGTTATGACAGGATGGGTCAAGATGACCTGCCAG
GTCCTTAACCCAGGCAGGAGGAACATGACTCCAGTAACAGGGTTTAGTTATTAGGATGCA
GTAACTTTATTGAAAAAAAAAAAGACACAAAAGATTAAAATCAGTTAGCTTAGTTCACCA
GAGATTAAAAGAGATGTTAACAGCAGTGACTGGAGCACACTTCAGAATATAGTTTAAAAA
CATTGTTGGGGCCCCATCTGGAACTGGGAGACAGAGCTGCCATGTTCCTCAGGCTGGGGA
CGGCCATTTTGCACACATGCCCCATCCCCCACCCAAGCAGTTGTCCCTTCAGGGCAGGGA
AGCCCTAGTTTGCTTTCTTGCCAAGCTTGCTGCCGGTTTTAGAGGCTTTACCTTCTCCTG
CATCCTTCTCTTTGCCGAGCAGAGAGCCTGTGGCTGCCTTGGGCTTCTTCCCCTTGCCTT
TCACAGGGCCCTTTGCCTCAGGCTTTCCTTTGGCAGTGGTTTTCTTTGTCCCACCAGCGG
CCTTTGCTTTGGCCGGCTCATTTTCACCTTTAGCCACCTTTGCTTTTGCAGCCCCCATGG
CTCCAGGAGCTGCCCCCTTGGCTTTGGAAGTGCTGATCTTGTCTCCATGCTCTGCCTCTG
CTTTGGAAGCACCATCTGCTTCGGAGGCCGGCTTCCCTTTGGAGGCGGCTTTCTTGGTCC
CAACCGCCCTGGCTTGAGGTGCCTGTTTCGTACTTGGTTTCTTGTCACCTTTCACAACGT
TTCGAGCATCACTGGGTGTCTTCAGCTTAGCAGGAGCTTTGGGCTGGGCATTACTGGATT
TTGCCTTGGGTTTCTTGCTCACAGGTTTTGGTTTCTCCTCCTTCGCATCTTTACTTCCTG
CTTTTTTGTCAGCGGTCACCTTGGCTTTGGGTTTCCGTGCCACCTTCTTTTCTGATTTAG
GAGCCTTTTCTCCAGCTGGATCCATCTTCCTAGAGTTTTTTTTAAGCTTGGGCTTTTCTG
ATGCTAGCTTGAATCTTCCAGTTGCCCCTAATGCCAAAGAGTTCTGGGGTCTAATCAGGT
AGCCATGGTCAAGACCTTTAGTCAGGGCCTTCTTCAGCAGGTATTTTAGCCTTATTGGGT
CAACAGCTGGGTACTTGGCAAGGATGTAGCGCTTGATGGCTATTACAGAAGTGCCCTTTT
TCTCATTTTGGGCCTTCAGAGCTTCAATCACCATGCTTAGGGTTGGCGGGTGGTTAGCTC
TAGTCTTATGGTCAAAGATCCCGGATATTCTGGCCACTCTTGTTACTTCAGCTGGCTTGA
GGTCCATTGCAAGAAGCTCAAATACTGACACTAAACTTTAAAACAAACAAACCCCACCAA
CAAAACTTTATCTTAAAAGAGGCCTAGCAAGGCTGGCTGCAAAGCAGGCTTTATTGACAG
GTTCATCTCACTTTCCTGCTAATTCCTCTGATTAGCATCTTAATTGAGAG
>TR89260|c0_g1_i2 len=853 path=[1912:0-199 1913:200-220 1916:221-394 1907:395-418 1915:419-691 1904:692-715 1905:716-852] [-1, 1912, 1913, 1916, 1907, 1915, 1904, 1905, -2]
CTCGCGAGAGGAGAGAAACTCGCCGCGATCCCCTCTGGGAAATGTAGTTCCCAATTAGCC
CCCCCCGTAACTACACTTCCCAGCATGCCTTGCGGAGTCCGGGCTGGGTGGGGCTTTTGG
TGTGGTTCTGGTTACCATAGCTACCCCGAGAGTTCCATATAGTGAGGGGAGAGAGACAGA
GAGAGAGAGGAGCAGAGATGCGTGGCCTGAAAGATGAGCATGCGATGGGATTGCTGTAAG
ATCTCACTGCAGGCCCCTCCTCTGGACTATTCCTTCCGAGGCATCAGCTTCATCCAAGAC
CTGCTGACAGAGGAGCCCCGGGCTGGCCTCAAGGTGATCAGGCGCTCGGCCGGGGGGAAG
CTGCTGACCCAGGCGGTGCGCCTGAATAACAACACTATCAATGAGCTGACCGACTTCGCC
TCCACCATGGAGCAGCTGCTGGAGTACCCCGCCGAGCTCTCCTGGGTCGACCTCTCCTTC
AACGACCTGCCTACTATCGACCCAGTGCTGACTATGTACCCCAACCTCCGGGCCCTCAAC
CTGCACGGGAACAGCATCCAGAGCCTCAGCGAGGTGGACAAGCTGGCCGTCCTGCCGCGC
CTGCGCACGCTGACCCTGCACGGAAACCCCATCGAGGAGGAGAAAGGCTACAGGAGCTAC
GTGCTGTCCGTGCTGCCCCAGCTGAAGTCCTTCGATTTCAGCGGCGTGACGAAGCAGGAC
CGCTCCACCGCCACCTTCTGGAGACGCATGAACGTCAAACCCAAGAAGGTCAAGAAAAGG
CGGGACGACTACTGAGGGGACGAGCTGAAGCAGCAGCTGCACCGTTCAGCGGGGCCCTGC
CGGGGGGGGAGGG
>TR89334|c1_g1_i1 len=2359 path=[8283:0-215 8392:216-239 8424:240-278 8423:279-279 8422:280-290 8421:291-305 8419:306-306 8414:307-330 8399:331-425 8351:426-466 8375:467-750 8281:751-774 8413:775-1035 8397:1036-1076 8374:1077-1157 8349:1158-1181 8418:1182-1379 8372:1380-1414 8412:1415-1490 8395:1491-1514 8371:1515-1545 8191:1546-1581 8192:1582-2358] [-1, 8283, 8392, 8424, 8423, 8422, 8421, 8419, 8414, 8399, 8351, 8375, 8281, 8413, 8397, 8374, 8349, 8418, 8372, 8412, 8395, 8371, 8191, 8192, -2]
TACAAGTACAACTCTCAAACAAGAACAATTATGCAGGATGGCTCCACCTCAGGATCTCAG
CATCAGTACTCGTTTCTTGTACTCTGGTGGAAGATATACTGTGCTAGCGTATTGCCTTTG
TTAGAAACACTTCCAGAGATGGAAGACATGGAATCCCAAGAACAAAAGCACATTTTCAAT
GGAGATGAAATTAGACCGAAAAATGAGAATCCTCTTGTTATCAATTCTCTGCAAATCCCT
GTGTCTCCAGAACAGACACCTGAAATGGACATCACTACTTGCCCACCTGAAATGGACATC
ACTACTTACCCACCTGAAGAGTTTGATACTAAAACTCCACCTGTACCTCAAGTTGAACAA
CACGATTCTGAAGTCAGTCTCCCTGAGCCAGACCAGCCATTAGAACAGCTTGCCTTTCAT
CCTGCCCCTCAGCAAACCCTGAATCTGGATGAGACTACCCATCTTATTTCTGAGCTGTCC
ACTCAGCTGGAACCGGAAGAGCCAAGTGCAGAAGAAGAACGGAAGAAGTGGGAGGAAGGC
CGTATGGACTACATGGGGAAGGATGCTTTTGAACATATTAAAAAGAAATTGGATACATTT
TTAAAGTAGACTTAATTGTAATGCAATATATTGACCAGGCACTGTTTGCATTTGTGGTGC
ATATGCAACCCCTGGGATATCTTGTTATCTTCCTTTGATATTGAAGTTAAAATGGACCTC
CTCTATTTTAAACATAGCAAACATTTTTTGCCAACATAGCACCACTAATTTTTTAACTCT
GGTGTGTGCCTCATATTGATTGTTGACCTATAGTGCCTCATGAAATAGTAGTGCAGAAAT
TGTGACATCTCCACTTGACATCCCTGCATTAAGGAAAAATTCCTATAGTATTCTGCAGTA
ATATCAGTTCTAATATTTTGGATAACATTAAACTTCCAGAGGATCCTTAGATTAATCTAG
AGGATTTCCATCTTTAGAAAATGCTGCAAAACCTTTTTTTATGAAAGCTTTTCCACTGGA
ACCAAAGTGACATTCATATCACCAACCATTATATGTAAGCTGACAAAGGGGAAAAGCCAA
AGGAGGAAACCCTGGCTCCACTGAAATCAAAACTCCAATTGACTTCAGTGGGGCTAGGCC
TTCACCTGGATACTCCAATAAATCCACTTGCTCTTCTACTTTAGGTGGAAGGTGCTCAGG
TACAAAGCTAATGGGCAACAGTACAACCCTAAAATAGATGGTAATGGTGTTACTAGGTTG
GGTTTTTTTTTTGATCATTGCAATAAACTGCTACAGGATTTTTGTGTTACCTTAATCTGT
ATATTCAGGGTTTCTCATGTTTTATTATGTATTTTATTAGCTAAATGGTTGCGAGAGGGG
AAAAAAACACTGTATAGGCCTTCAAAACTAACAGCTGTTCTGCCTCATTCTGGTGCTTTA
AATGAATTTGTTTACCAATGCTCCAAACTGCATTTCACAAAGGCACTAAATACATTAGAT
GGTACTTATCTATGTTGCAGGCAGTTTGGGTGCATCTGAGACAGATAACTGATACTTATT
TAATAAAACAGCTGTTTATTAGCTATAAACTAAGAGCCTATTTCCAGAAACCAATAGTTA
CTGTCAGTGGGACTGTGCTGTATTAACTATACTTGTGAAGGTACTGCTTTGCAGATTTGG
GCATTTAGATTTAACTTTAATCACATTGTTAAATAAAAATAAATACATTTCAGAAGACTG
AGAAACTTGACAGATTTTTCTAACTTGGTAACTCTTGCATTTCAGCTTGAAACTTCAGCT
CTGGTAATACCAGAGAGGAGAAATTAGAGTTATACAACAGTTGATGCAGGACTTCTTCTT
TAAACATTTTGGGTCCTACTGTGTCACCAGTTTTCAAGCTGCAGAACTATCTAATGAAAT
CATTTGGGAACTCTGCTTTAAAAAAAAAATCAATGGCATAATATATCTCTCCTTGGTAAG
AGGAATGTACACAGAATTCTACTGAGGAAAGAAAAAGGTAACCAACCCCCCCTCCCCCCC
CCCAAAAAAGGACAAATTAATCCACTAGGAAAGCAGCAAGAGATCCAAAAGAGTGGAAGA
AAGAAAACATTGTAAAGAATTATTTTCACTTTCATGAGTCTAACTACCTCCACTTTTACC
CAGCTTGTTTCTTATTTACTTTTACTGAAGTGATTTGGATGTTTAAGACAATTCTCAGTT
TTATGAGGAATATTGCCAATGTGACCTAAACAGTTTGAAGATTGTTTAAATCAGGGGTCA
GCAACCTCTGGCACGTGGCTCACCAGGGTGGGCACCCTTGCGGGCCAGGCCAGTTTGTTT
ACCTGCTGCGTCGGCAGGT
>TR89335|c0_g1_i2 len=3041 path=[6749:0-401 6750:402-425 6751:426-438 6775:439-445 6770:446-979 6762:980-1003 6778:1004-1021 6774:1022-1045 6784:1046-1082 6781:1083-1106 6777:1107-1121 6783:1122-1145 6780:1146-1184 6771:1185-1244 6767:1245-1345 6728:1346-1369 6729:1370-1408 6730:1409-1432 6766:1433-1906 6744:1907-1930 6745:1931-3040] [-1, 6749, 6750, 6751, 6775, 6770, 6762, 6778, 6774, 6784, 6781, 6777, 6783, 6780, 6771, 6767, 6728, 6729, 6730, 6766, 6744, 6745, -2]
GGCCCGGAAGGGCCCCAAACTCCCTGCCGCCCCGGCAGGCGGGGCACAGACCCCCAAGGA
CATAAAATAGCAGAAGCAGGGCTCAGAAAGGGTTAAACGCCTTTGATTGACACTGTAGCC
TCCAGTGCCCCAGGCCCAGGCGTGCGCCATTGGCCGCCGGTCGCTGCGCCTGGCAACCAA
TGGGCGGGCGCCGTCCACGAGCGGGGCCGCGTGTCCCCGGCTCCCATTGGCTGAAAGTTA
CTGTGGGAAAGAAAGTTTGGGAAGTTTCACACGAGCCGTTCGCGTGCAGCGCGGGCTATA
AATAGCGGCGGCCAGGGACACCGGGGGACTCGCTCCGCCGGCAGCCGCCTCGCCTGACCC
CGGGGCTGCAGCCCGTGCGCCGCCGGCAGGGTCGCGTCCAGCCCCCGGCAGGGAGAGCGG
GGTGCTCGGCGCTGCAGGGCGCTGCGGGGTGCGGGGCGCTGCGGGAAGATGCCCGCTGAC
ATGATGGAGAAAAACTCCTCCCCGGTCGCGGCGACCCCGGCCAGCGTCAGCGCGACGCCG
GACAAACCGAAGACCGCGTCCGAGCACCGCAAGTCCTCCAAGCCCATCATGGAGAAGAGG
CGGCGGGCGCGGATCAACGAGAGCCTGAGCCAGCTGAAGACGCTCATCCTGGACGCGCTG
AAGAAAGACAGCTCGCGGCACTCCAAGCTGGAGAAGGCCGATATCCTGGAGATGACCGTG
AAGCATCTCCGGAACCTGCAGCGCGCCCAGATGACGGCTGCTCTCAGCACGGACCCTACG
GTGCTGGGCAAGTACCGGGCCGGCTTCAGCGAGTGCATGAACGAGGTCACCCGCTTCCTC
TCCACCTGCGAGGGTGTGAACACCGAGGTGCGCACCCGGCTCCTCGGGCACTTGGCCAGC
TGCATGACCCAGATCAACGCCATGAACTACCCAGCGCAGCCACCGCCACTGCCCCCACCC
GGGGCTCCACACGCCTCCTTCGGGCAGCCGCTGGTGCAGATCCCGGCGGGGGCCGCACCC
CCAGGCGGCGGTGTGGTGCCGCTCAGCGGGATGCCTTGCAAGTTGGGGAGCCCGGCGGGG
GAGACCACCAAGGTGTACGGTGGCTTCCAGCTGGTGCCTGCCACGGACGGCCAGTTCGCC
TTTCTCATCCCCAACACCTTCGCGCCTGGCGGGGCCGTGGTGCCATTGTATCCCAGCGGC
GGGCCGGGCTCTGGGGGCCCCGCCGGCGGCCCTTCGCTCACAGCGGACTCCGTGTGGCGG
CCCTGGTGAGCCAGCACCAGGAGCAGGACTCTGGACTGTCCCAGCCAGAGGACAGGCTGA
CGGGCCCCCGTGCGGCGGGCTGTGCGCGGGGCCCCGTGCCCTGGCTGTATCATTACCTGT
TCATATTGGATTGTGCCTCTGTACTATAGCCCCTCCGCTGGGTGGGCCACTCGTGTTTTC
CATGAGAGCTCCCTTGTGCGCACCCCCCTTTTTTAATGTGACACCAAAGATCCTGTCTGA
ATGCTCTTACAATACAATAAATGCCTCACTTCCTTGGGGAAGTTATTTGACAATAATAAA
CTGTCTGACTTGTGTCTGGGAGCCCCTGCCTGCTGTGTGAGCCCAGGGGTTTCCCCGCAG
ACAGTGCTGAGGCAGGCGCTGTCTAGCTCGAGCTGCCCCTAGCTGTTATCTCTGCCTGCT
CAGACAGGAGGAGGATGCAGCCTGTGCACAAAGATCTCACTTCATTAGCAGCAGTTAGTT
CCTTTTAATGAATCTGATCCCATGCCCCTTGCAGTGCCCCTGGGAAGCGCTGCGTTGTTC
TGCTGCTCAGTGTTGTTCTGTTACAAAATTACAGAGCCAAGTGCAGAGTGAGGGGAGATG
GATTGATCCTGCCAAGGAAGTCTACATTCCAAGTTGAAGTTGCAAGCGCAGATGCCAGGA
GTACGTTAGGGCTGCTTCTTTGGGGTCTTAACCTGGTGTAAGTCAGATGTAGCTCTCCAC
TGAAATAAATCAAGCTACAGAATCAGATCCGTAACATTAAGAAAAGTTTACAAAACCACC
CGCTCTCTTCCACCCCCCCAAAAGCTGGTGGAGGGGTTCTGTTTGCTGACATTACTCAGC
AGGCGCTTGGAAAGCCATAGCTGCACCTACTAAATCAAACGAGATCCCCGCTCTCCTTTA
GGGAGAGCGTAAAGGGGCAGTCCTTTCCCCATGGCTAACTAGCCAGAACCAAGTCAGGCT
GAGCTCCCTGATTAACACAGTGCACATGGTTTTGATAAGGCTGTGCTTTGCCTGAGCCCT
AATACAGAAAACGTGTGGGTAGGGAGTAGCGCTGGTGCGGGGCAGATGATCTTCCCTTAT
AAATACCAGCAGCAAGCGACCCCTTTGACTTGGTCATGCCCCATTTCCCAGCAAGATGTG
AGCCCCAGATAGAGGCAAATGGCAGGCTCCGATTTCAGCTCACATAACCCTCCTTAACAA
GTCCTAACTCAAAGCGGACAGCTTTAAACCGTGCCAGGATCTGCAGGGAATTCCTTCCAA
ATCCCACCACAAAGACACGTCGGATTTTGTCTGGATTGGCCAGGTGCTTGACTGCATCCA
GGTGTTGGGGAAATGAAAGCCAGAAGGACTGCGAGACCAGACAGATCATACCTGTAGCCC
CCCTTTCCATACACATGCCCTCATCAGCCTCTGCTCCCCTCTCAGAGCGAGCTTGGAGCT
GCTGCCAGGGAAGGGGGGAGGACCGGTGCACAGGGTCAATCTCTGCAGGGCTTCCTAACA
AAGAGGCAGGCACTGCTTTTCTGTCTCCTTTCCAAGGACTATGCAGACAAAGCCCTTAGA
CTCCTTGAGCTGTTCTCAGTCACCGCAACTCACCATCCCCACGAACGCAAGAGCTAAGTG
CAGTCGTTTCCCCTTCTGTCTAGTAGGGAGAGGTGCCTCAGGAAGAGCTCTGTGGAGCTG
GAAAGCTTCTCCCTTCCACCAACAGAAGATATTCCCTCCCCCACCTTGTGTCTCTGCAAT
ACTAATAACCTGTCTGGCTGTCTACACGTTTTTCCTGTGCA
>TR89345|c0_g1_i1 len=1716 path=[3875:0-245 3876:246-268 3901:269-444 3894:445-468 3895:469-470 3896:471-494 3900:495-598 3870:599-622 3903:623-712 3885:713-736 3899:737-842 3882:843-866 3904:867-1484 3891:1485-1508 3902:1509-1622 3879:1623-1669 3880:1670-1715] [-1, 3875, 3876, 3901, 3894, 3895, 3896, 3900, 3870, 3903, 3885, 3899, 3882, 3904, 3891, 3902, 3879, 3880, -2]
CCTGGCCTATCCTATGCTTGACAGTTATTTGTATAGTTCAGTCTCATTGGCTGAAACGCT
GTGAACATTGATCTGGCTGTTTCTCTTTCCCCCGGCTGCGAAGTCACAACATGAAATGCA
GTTGTCTGATGACATCACAAACCTAGATGACTTCTGCTCCCTCCGTTATTAAAGATACAG
ACACATGCACACACAGAGATGATTTAAGTACAGATACTTCTGTAACCCACTGTCACACTG
TTAATGGTGCTGAGGCTAAGACAGCTGCTAAAGAGGATGGCACAACAGAGGACAGCTCAG
GCAGCCCTGTCACAGAAGAGATGTGACCTGTGCTGGAGCTAATTTGCACACTGCTACTTC
TGTTGGAGCCCACAGCACTTCAGAAATGCCACGGCCACTTTTCCCCTCAGGAACATTGGA
GAGGACCTGTCCACAGTCCCAAGGCCTAGATAATGAGGAGGAGGAGGAACCCATATGCTG
TTACCCCCATCACCCGCCACCTCCTCCGGCCCATGCTAGGAGCCTCATCTGCCCAGGGGA
CAATCATCTGGAAGATCCACAGGGAGCCATTCCATTTTCCTTAAAGGGGTTTGTAAAAAC
GAAAACTCGTGGCACAGCAAAAGAGGAAGAGTCGAAAAATAGAATGTTTGCAAAGAAATT
GGCCAGACACAACCTAGGCTTTGCAGATGATTCCTTATCTCCAGAAGCATTGGGCTTGAG
CATGGAATTTCAGGAGCCATTTTACAAAGACCTAGAGATGGCTGATACCTTATCAGATGA
TGAGGATGATGATTGGGGTGGGAGCTATCATCACCCTGCCCTTGAAAAAGCCCGTAAGTC
CAGATTTGCCAGCATGTCACCTTGTAGCCCGCATGATTCTTTATATCACAACACAGCCAG
ACAGTTGGGAATTGAGGCATTTGCTCCCTGCCTCCATCCCAGCGACTTGTATGTTTCCAG
CACAGCTCATGACAAGGCACCTGAAAGTTGTGCTCTTCATGAAGAATCCATAGGAGACAG
GGAGTATCCATCTCTGCAGCTGAGCTACGAAGAACTCAAAGAGGAGAATTCCATGCTCAG
GAGGAAGATCAAAAGTATCCAGAGCTTCTCAGAAAGTCAGACACACATGGTGAGGAACCT
GGAGAGAAGACTGAGGGCCAGTGTGGTCAAAGAAAAGAAAGAGGCTCAGGGTTTAGAATC
CATTGTCCAGCAGGCAGAGCGGAATCTGCAGGGGATGACCCAGCGGGCCCTGAAGGCAGA
AAGTAAGGCTGCAAAGCTGAAGCAGGAGGTGTCCCTTCTCCAGGTGGAGCTGGCGAGTTT
CAAGGCAGAGAATGACATGCTGCGTGCAGGCCAGTCTGCCAGCCTGGGGGCAGTGCAACA
AAACGTAGATGTTGCCTTGCAGAATCTCCACGGGGTTATAGCCAATGCACACTTGTCAAT
CAAACAGCTGGTCTCGGGAACGGAAATGCTGCATTTTGTGGCTGACCTCCTGAAATCCAT
AGACAAGATTTCCGAAGTCAAAAAGGAAGATGATGGATGAAAAAGCGCTTAGGGGGCTCC
CACCTGTGAGTGTATAGACTGAGATCACACTGTTCCCAGACTGCAATCAGTAATGCAATG
TTTACTTTCATATACTGAAACGTTGCGTGTCTTCAAATAGGTGGCCTTTATCCTTCCCAG
AAGTACTTTTATTGTAATTAAATATGAATTTCATGT
>TR89377|c0_g1_i4 len=5281 path=[12481:0-935 12482:936-959 12549:960-1673 12472:1674-1697 12545:1698-1858 12552:1859-1881 12553:1882-1915 12537:1916-1936 12531:1937-4499 12505:4500-4523 12525:4524-4602 12469:4603-4626 12470:4627-5280] [-1, 12481, 12482, 12549, 12472, 12545, 12552, 12553, 12537, 12531, 12505, 12525, 12469, 12470, -2]
GTAAAGAATTGCTCTATTCAGTTATCTGAAGACAGATGGGACCAGACTTAGAGGAAGGCA
ATTTTTATTCTTTTGTCCTCTCTTTTTAAATGAGCAACTTGTTTTATATAAAAAAAATTG
TCTTTTGAAAAAGAGACCACAATTCAAATACAGTTTTTTACTGGCATCCTCAATGTTAGT
TCATGCGCTGTTTTACAAAGGGAATTTAAAAATGTAAGTATTGCTGGCCTGAGAGTGAAC
TGGGACTATTGCTATTTATATTACAAGAATTTTGAGATAGCTGCATGAAATTAAAAAGGA
AAAATTGCAAACTTTGTTTTTAACATTAACACTTTATTATATTTTCTTAACAGGATTCAA
TATAGCAATATAACAAGAGATACTAAATACAAAAATGTCATGTTCTTTTCTAAATGTTCA
ATAGTTCAGAGTGCCATAGATTTGTGGAAAGATCACCACGGAAAAGCAAACTAGCATATT
ACCTTAAAAGTATTTCTTTAAATAAAATGTTGAAGTTACTCTAAGGAGGTTTTGCTGTGT
TAAGATTGTGCCCTGGAATTGTCCCACCCCAAACCCTGTACATTGAGCCAATCAAGCAAT
CAGGCCACGGTAATCCAGATTCCAGTGCTATGCAGTTGACAGATAATTCAACAAGTCTCA
GTCTCTCTGGTCCCATGTTCACATCCTTTGGTTTCCAGGTCACACAGGGAACACTGTTGG
TCTGTCAGAGAGGTTTCCTTGTCGGATATATTCTATAGCAGCCTCAACAGAGGTCAGGCA
GTATCCCAGTTCATCCTTTGCTGAACTGCAAAACCTGAAGTTTTTGATGTAACTCAAATT
TGCCATCCAGTTAGGAATCTCTGTTTTTACAAGCAGATACAGTAACACAGAGAGAAGATC
ATCTGCACACATGGTCTCCATGTTAACTCTTTGGCTAGGAGACTGCATAATAATTTGCAC
CACTTTTCGAAGACAGATCAGCTTCTGTTGTGGGGAGGTGCATTTATTCAGCTGACCCAA
TTCTCGCTTTGCACGTGGAATATTAAAGCTGAATTCAGGCTTAACTCCAATATCTTTTTG
CTGGAGATCTTGGAGGCTTCTTGTAATTTTGTTAAAGGCTGCATCCTCACTTGCCTCAAT
AGTTCCCACATATTTAAAGATCAGATCATAAACATCATGATGTACATACATTTCAACTGC
TTGTTTCATCAGATTCATCTGAGATTCCTGCTTTGCAAGCATCCTCAAGTGAGAATCCCT
CAATAAATGCTGGAGGCATTTGGTGTAAAGTGCATTAACAGAATCTATGTAATGTCGTAG
GCTTTTTCTTTCATGGTCTTTAAAAGTCCTATGGAAAGATGCAATGTGTTTGTCAAATCT
TTCAGAGTGTCTTCCCAAAAACTCTCTCACATCCTCAATATTTTTCAGGGAATAAGATTT
TGATGGGGTTTTAAATTCTTCTAAGATTTCAGATTCTTCCAGGGGATGAGCTATACACAA
TAAGCTAAAACTTTCTTCTTTTTCATTGTAGAATGTTTCCTCAAAGAGAACAGGTACTGA
GAGATGATGATTAAAACCAGTTCCTAAAATAATCAAGTTTCCCTGGATAAAGATTTCCTT
TCCATTTAAGGTCTGAAATTTTTCTTCCACTGGTTTTAAAACATAGGAATCAAATTGGCA
GGTAGAGAGACTGCTGCTTGAAAAGCTCCCTTTGCACGGTACTAATATAATACCATGGTA
TTCTGCAACTTTCCTGCAAAGGTCAGGACGATGTTTCTGAATAGCCAAATAAAAAGGATT
TTTCAAGAGATCTTCATCATACATAGCCATATGGACGTCAGAGATTCCAAAGATATTTTC
AGGATCCCAGGCGGGCGGTGCACCACAGCAGCCCAGCTCCGCCAAGCCAATGAGCCGCGA
CTGAGGCAGCGTCCACTCAATCAGCAGCCTACGAAGGTGGAGCCTAGGCACGCCGAGCAG
CACAGCGCTGGGAAGAGAAGCCGCGGAGCTACTTCCTGCTCGGAACCACGTGACTCCTCC
AGGTGCTCCAGCTGTGCAGTATTTAATGTCAATAGCCCAGGCGCCGGGTTGGTATTGGAC
AGGCGAGCTCCCTGGCGCTGCAGACCGGCCCCAGGTCACCTGGAGGCAGCCCTCGGGCTT
TAATTAAAGGTTGTCTAGTTGTTAGCTCTGGTATTCATTTCTTCCTGGCAACTCGGATTG
GTGCATTTAAAAACAACGTGTCTCTGATTTCCTTGTACTGGAGCCTCCTGCAGGAAACAG
CAGCTGTTCTCCCTCTCGGTGTGTCTGGAGCAGGGACTGGGGCAATCCTCCCTCGGATGC
TGAATGCTATGCGCAAAGCGATGCCACTCGCTCCCCAAACTCCTCTCCCGCTTGCATGGA
GCGTAGGAGGATTTGGAGCCGTGTGAGCGGTCGGAAGGGACTCGATCGAGGTATTTGCAT
GCAGGATCCGAGCTCCGCGATTACCATGCGTGTTGGTGACATCTGGCGCTGGCAGCTCCC
TGGTCCGAAAGAGGGTAATCTGGACTGAGCCGCGGGAGGTAGACCAGCAGGGACACCCAG
CTAGCAGCCCAGCCCGCCTGTTGGAGTCTGCAGCCCGCCTGAGCCATGGTGAAGGAGGAA
TGCAAAGCGCTGCTCGATGCGCTCAGCAAGGTGACTGCTTGCTATCGGCACATGGTGCTG
ACCATCGGGGGCACCTCGGACTCGCAGAACCTGCGGGAGGAGCTGAAGAAGACTCGGCAG
AAAGCCCAGGAGCTGGCGGTGGCCAACAGGAACAAGCTCACCGCGGTCCTGAAGGACAAG
ACGGTGAGTAAGGAGGACAAGGCTGAATTCGAGAGGCTCTGGGTGATCTTCTCCACTTGC
ATGGAAATCCTGGAGATTGACATGAGGAGAGCCCTGGAGCTGGGCCAGGAGTTCCCCCTT
AACGTGCCCAAAAAGCACCTGATCCAGACGGGCATGAGCGGGGGAACCTCTGGGGTGGCC
GCCAGGGCTATGAGCGTCCAGAACATGAAATACGAGGCTGAACACAACATAGATGTAGTG
GATTTGAAAGACCTGGAGAACGAGATCAACCAAGTAGGAGAGATGATGTACGAGATGGAG
ATGAAGGTGAATGTCCCCCAGTGGACAGTAGAGGCTAAACAGGACCCTGGGGCTGAACTC
AAATCCACCATTAGCGTGGGCGCCTCCTCCATTGGCATGATCTCCGTGGAGGAAAACAAA
TCCTTTTGCGATATCAGCAAAGTTCTAGCTGGGATCATTTTCTCCGCGGTGCTCATTATC
GCTATTGTCTTGGCGGTGTGTGTGGTAAAACTCTCATAGGCTGGCTGAGTGTTCCTGCAA
GACAGAGCCACTCCCTCACAAGTATTTCATGCAGTATGGTTCGTTTCAAAATGGGTCACT
TGGAAGAGCTGACAACATCTTGCATATACAAACAAATCTTTGGATAGCATACAATCTGAT
CATGCTTCCAGCATCTGGATGTATGTGGTTTTGGTTTGTTTGTTTGAAAGCTCTAAAGAG
GGGGAAAGGTACAGCCTACAATATAGGATGACTTTTGGCTGGTTTTGTAATGGTTAACTG
TGTGCAAAGTATCAGGGTATTATCACTACAGGCTATAGCAGGGATTTGTCTGCTATTAAT
AGATGACTATTCTCAATAGCCTGAAAAAAAATTTTTTTAATAGGCTCTGATGTTCGTTGC
TGGTCCGTGTTTACAAAGTAGTTGAGAATTGCACAGGATTTGGGGGTGGATAAGGTGGAT
TGCTGTGGCAAAACTAATAGATGTGTGTGAGTTTTCCTCTCAAACATGGGACATTCTGCC
CAGAAGAAAAAATGGAAAATCCCAGTAAGAAGATGTAAACAATGTATATTTTTCTTAATC
CTTGGAGTCTAAACCTAGGAGAGTGTGCAATCAATGTTTGATACCAAATACACTGTTTGT
ACAGATCCTAATTGCACTTTTTGGCACAGCACACATTAATAATCACTAAAGGAAATCCAA
CTCTTAAAAAAAGATGGAGAATATCTTCTGTAGAACAGCTTTCGCAGAGAGATATTAACA
GGCTCCATCCCTCCCTTTTATATATCTCTTTTTATTTTCCCCATCAGAAAAGCTAATTCT
TGCTCCTTGTCCAAATTCTTCTTTCCATGCAAGTGGTTGAACTTCACATCAGCTGCAAAA
TTAAATATTCTACATTTATCCAAAATTAGAAGTAGCAATTTTTAGAACAGGTTGTGGCAA
ACTAACAAAATCATGTAAAGTGAAAACTGATGCTCTAGCTTGTCTGCCTCTATTTCTGCA
GCACAAATAGAGGTCTAATCTCATGTTGACCTCTTACAGTTAATGAGATCTATATACATA
TCTGCAGGAATCCAGAGGAAACCAGAACTGCAGGGATCAGTCTTGTCTTTTTTATTTGCC
TGATTAGGCCAATTGAAATGATTGGAAATGCAGAATTGGGCCTATAGTTGGTATCTTTGA
TTGGATGTCTCTGCAGTTTTGTGAGAACAGAGCATAAAGCCTAACTTTGACATTTTTTTC
TTTTTGTTTGATTGTTTACATGTAGACAACTCTTTCCCCTCCCCCCAATAAAACTCTGAG
CACTGACACAACACTGACTTTGAAGAGAATTTCTGTGATCTCTCGCATGTATCCATTTTT
TAAATATACAAATTATGTACATCTGTTCTGTTTAAAGTAGACTTGCTCCTATGCACACAG
ATTATTGAGTAACTATACAATGCCACAGGCATAGATTGTACTGTTCAGGCAAATATAAAG
ACAAGGCACTGCTTTATAGGGTTTAAAATGTAAAGTGATAAATTAGAGATGCCTCTGAAT
TGAGCATAAAGGACACATTAGTAAAATTCACCATGAAATTTGTTGACAAGAAGTTACTGT
GCATATGCAGTAGTGTGTATGTGTGTTTAAACAAAATCATGTCAGCTTTCTTAATAAAAC
AATTTTGTAATTCAAAAGAAGGCAAAAGTCACGGGTTTTTGTGGGGAGAGGGGGTTCCTA
GAGGGGATAAGCTAAATAGGAAGAGAGTGAGGGGACAGGGCAGGGAAGAAGGTGGTAATG
GGACAGGTGTGGAGTGAAGCTGATGTGAAGAGACTGAGGGAGGAGGGGGAGCAGGAAGGT
TGGAGCAAACAGCCAATCAACACAGGAGAGAGGAAGCACAGTCAAAACCAGGGGCGGCTC
TAGACATTTCGCCGCCCCAAGCACGGCAGCATGCTGCGGGGGGCGCTATGCCGGCCGCCG
G
>TR89398|c0_g2_i2 len=2368 path=[6118:0-242 6215:243-261 6225:262-325 6223:326-349 6220:350-724 6116:725-748 6214:749-897 6226:898-898 6146:899-913 6222:914-922 @6219@!:923-1082 6200:1083-1119 6206:1120-1189 6155:1190-1213 6198:1214-1506 6125:1507-1530 6224:1531-1590 6221:1591-1614 6218:1615-1785 6227:1786-1807 6196:1808-1827 6217:1828-1888 6211:1889-1912 6204:1913-2015 6162:2016-2367] [-1, 6118, 6215, 6225, 6223, 6220, 6116, 6214, 6226, 6146, 6222, 6219, 6200, 6206, 6155, 6198, 6125, 6224, 6221, 6218, 6227, 6196, 6217, 6211, 6204, 6162, -2]
CAGAAAAGAACATTAAAAGCATTGCTAGAGTTTGTTTTTTTATTCCCATGCTTTTAATTT
TGAAAAAAAATCACAAAACATAACTTATAAAACAATATATACTGCATCCTTATCCACAAC
AGCATTATTGAAACATCCAGCGTTACGTTTACCACAGATGTGAAATACACTGGGAAAGGA
CATACCTTGTGCATTTTATATTATGTTTCTTTGTCATCTACAGGTAATAAGTATCGACAA
AAAATAAGCAACAAATATGCCTGCAATTAAACTTCATATGCGTTTTGTATGCGTATTAAT
ATTTAAAAGATCATATTTATCATTTCCATTTTTTTGCCAACAAGCATCTACATTTACATC
ATAACACCTTAAGATTATTTTTGGTTCCTTGTTTTTCCTTCACATCTAAAAAACAAGTAA
CTTTTCAGAATTGCTAAGCAACCTTTCATCATTCGAGACTCGCTCTGTTTCTTTAGTAGA
GATGCAGTATCAGGAGTCACTTAATGACAGTCCATTTGTTGTCCTTAGTGTTTTTTTTCC
TCTAGACTCTCTAGAAGTTTTTTTTTAAAGAAAAACACTTTTTAAGTAAAGATGACTGAT
AATTTCATTATCAGGCTAAGATTTGGGATGGAGCAAAGGCCGACCAGTTTCTTTGTGTGC
TCTTCTCAGCAAAGGCGATACTGCAGTCCTTTGGAAAGGCTAGAGAGGTAGGAACCTGTA
GCTTGTTTAGTCCTAGGAATGACTGGATCAGAGCTTTCCACTAAAGAAAAAACATCAAGA
ATCATGCATTTTAAAAACATTTTATTCAACGGCCAAGCACAATGATCTGGCACAATGTAA
CGGCAGATATAAATAGAACCTTATTTAAGTGGTTGAACCTTGTCCTTAAGTTTTTTTTTA
ATAGTTTCATACCTAATATTTTAACCATATTCCCGCAGGATTTATTCTGCACGTAACTTT
TTTTGTGTGTTGTCAGTGGTAAACATTAACCAAACCTCTTCCCCCTACCCACAGCACCAG
CCTTTACCACCATCCAGCCACCCCCCCCGGCTTCCGCTTCCACTCTTCTGCTCTATAATA
AAGTGGACGCCTTAGACTCTCCTGTGCAAGTTCAAGTAAACACATACAACCCGCATAATC
CAGAGGAAAATTGCAACTCATCCGTGTATTCGATTTTTGGCGTCTCTTGCGAAAGATTTC
TGGTCCGTGTTTGCTACCAAGCCCCCAGAGCTTCCTCTCTCACGCTGCTTGGGCCCGTGC
AAGTCCGTCAGCTGTTGTACTGACAGGCGTTTAGACCGGAGCCCGGGCTTTGCAAGCTGC
TGTACCCGAAAGTGGAGTGCTGCTTGGATTTCAGTCTGAGGCTGGCCAAGCTGGAGTTGC
AAGTGTCTCTGTACACGCTGTAGGGCGAGCCGGGCGGCCCGTAGGGGCAGGCGGGGGAGG
ACATGGCGGAGTTGAGGGAGGAGCCGCTGATGTTGCTGAGGTTGTTGAGGTTGGCGTTGG
CCATGCCGGGCACGGCCGAGTGGCCCATGCTGGCGGGCATGCTCATGGAGGAGATGGTGC
TGGGGGCGGAGAACATGGACTGCGAGGACAGAGGGCTCATGGAGTTGAAGAAGGTGAAGC
TCTTGGTGGAGAGCGGCGCCGGGGTCAGGCTCTTGGTGGCCCAGTTGTTGTAGGGGTAGC
CGGGGTACACGTCCTCGTAGGGCTGCATGAGGCCGCTGAACTGGGGCACGTAGCCGTTCT
TGCACAGGTCCATCTGCTGGTTGCGCTCCCGCTTCCTCCACTTGGCGCGGCGGTTTTTGA
ACCAGACCCTGACTCTGGGCTCGGTGAGATTGGTCCACACAGCAATCTCCTCTCGCATGC
TCATGTCCGGGTAGCGGTTCCTCTGGAAAGTGGCCTCCAGCTCCTGCAGCTGCTGGCTGG
TGAAATGAGTTCTTTGCCGCCTCTGTTTCTTCTTCTTCGCCGGATCGTCAGGGTTTCCAT
CTTCGCTCTTCTGCTCGCCGCTCCGGTCTTTTTCTGGGACTTCTGTATCTGACGATTCAC
TGGCTGAATTCTCAATCGGATCTCTGGATTCAGAAGATCTTTGCAAATGGAAGCTGGAAG
CCATGTCATGGGAAGGCTGGGGTCTTAAACTCTCTGGCAGTCTTTCCAAATTCATCCCAC
CTTTAAAGGAATCCATGGCAAGGAGGCTGGGTTGATTTGGGTTTATGCAGGTGTTTATTC
CACAATATATATATATATCAAGGTCTGAAAATTCACTTAGTACTAGTTATGGGTTGCTTT
ACTTTATTGTTATTTTCAAAGAGTCAGAAGAAGAGCTCCGAGAAATGCCTAGAAGCCCGA
TTGTCTTTGCTTTGCAATAGCTGCACCG
>TR89400|c0_g1_i1 len=2598 path=[7291:0-77 7292:78-109 7384:110-194 7383:195-218 7385:219-274 7367:275-317 7375:318-445 7330:446-469 7366:470-838 7333:839-862 7374:863-1166 7319:1167-1190 7365:1191-1256 7359:1257-1280 7360:1281-1281 7361:1282-1305 7373:1306-1446 7295:1447-1470 7364:1471-2311 7281:2312-2335 7282:2336-2353 7283:2354-2377 7378:2378-2460 7289:2461-2505 7363:2506-2568 7349:2569-2597] [-1, 7291, 7292, 7384, 7383, 7385, 7367, 7375, 7330, 7366, 7333, 7374, 7319, 7365, 7359, 7360, 7361, 7373, 7295, 7364, 7281, 7282, 7283, 7378, 7289, 7363, 7349, -2]
GTGGCTTTCGAGTGGCACCGTGACAGGCTTCCGCTGGCCAAATTTCCGTCTGCCGGTGGG
GACCCCAAGGTGCCTCCAGAGGAAGCATTCCTGAAGAGCCCCTTCTGAGAAGTCCAGCTA
CCTCAAACCTGTTCCCTTTATTTATACATTAATAATACAATGGCATATCCAGTAAAGAGG
GGATTTTGCAAGAATGCTGCTGAGACTGGTTAACTTCATAAGTTCAGTGCTAGTGCCTGA
ACAATTACTGACAGCATAGGCAGTGTCCAGAGTGTTCTAAATTGCCATTCTGACACCTGA
TATGGTCCTTCCAAAATGGGGATTCACACTCGTAAGTGTGAATGTCGTCCATTCTCTGCG
CCCAGCTAATACTCAGTCTTTCCGCTGAGACTGCCATTGTAGGGGCCAGTTGTAGAGATG
GTTCTTTATGATGTGGTTTAAAACAGTGGATCCCAAACTTCATTGGTTCACATGCCACTT
TCTTAAAAAATTGTTGTGAAGTGAACGGATGGAACATCAAGTTTGGGTACCACAGTCTGG
TCTGGAAACTGGTTGGAGACCTGCCCAGTTCATTGCTTATAGTGGTCACCTAAAAAGCCA
ACAGATCCTAGTTTAAAAAAAAATGCTATCAGCGTGGTCTAGATTCTAACCAGTAACCTG
GAGGTGAAAGTTACCCTGTTCTGTCTTGAAGGCATTTCAGTATCCTGCGTAGTCACAAGA
ACACAGCCTGTGGAAATAGCCAGTCCTGTTGGCCTAGAACCAGATTGCTAAGTCTAAGTG
TTAGGCCTGAGAGGGAAGCTGTTTTGCCCAAATAGTGACTGTTTTCATATTAGAAACTTG
CAGCCTTGTTCCTAGGCCGTATCCTTTCAAGCGAAGGGGAAGTCCAGTGACATAAGAGGG
ACGTGGTGGCAGGACAACCTGCAGCAAAACACCACTTACTGTTAACTTGAGGGTTTTAAC
ATGAGGAGCCGCATTGATGAGAATGGGAGAAGGTGGGGGTGCTTCATAGGCTGTTGCTGG
GTGGCTCTGCAGACTCCGAGCTGAACATCGGTGCTGGGAAGTGCTTCACAACCAGGATGG
CTGGAAGAATGTTTAGTCTGTAGAAAATGCAGCATCCATGGAGATTCTAAATCCTCTGAA
TCTGCAGGCAGCCCCTGAGTCTAGTGTCGCTGTTTATGCCACTTGGGGGACACTTGCCAT
TTTCATTGGCATGTTTATTGTTCTAACCATTTAATGCTAAAGACAACCAGAAATATTAAT
AAAATGTATTTAACTTTGCATCCGAGTGTAAATTCCAGTCTTTTCCAGTGCCTAGACCAC
TGGATTCCTATTTGGAATCTCCTCTAAGCACAAAGGGTGCTGTGTAATCCTGCAGCCTTT
GAACATGAGTGGATGGAAACATTACCGGTTCCAATTCCGTTTGTTGCCTTCGATGGGAGA
GGTTAACGGGAACTACTAGCCTGTTAGAAGAGGCTATTGTGACTGTCCTTGCATATAATA
CTGCCCGGCAGCCAAGTCTCATATGGGAAGGTGGGTGATGATAGCTCACTCTGGCTTCTT
AGTCCACGATGTCTGGCTAGCACGAGCACTTCTTCTGCTTCTCTTGTTTTCCCAGGTTCT
GTACTTTGGGCTCCTCTGTGGGTGGCAGTCTGCTTTTCACCCCATCCCAATCCTTGTTTG
GGCTCAGCATCCCAGCCTTCACAGCTTCATAGATCTCCAAGGTCAGCAGCTGGAAGGCAT
CATCCACGTTGCTGTTGCTTTTAGCGGATGTCTCTATGTACTTTGCCCCCAGTGAAGAAG
CCAGCTTCTCGGCCTCCTTTCGCTCAACCTGGCGCTGCGGCACCAGGTCACTCTTGTGCC
CAACCAGCACAAAGACCACGTGAAAAGGTTTCACTGTCTCTGTCACCTCCCGATGCCACT
CCTTGATGCTCTCAAAGGATGCTTGGTTGGTCAGGTCAAACATCAGCACTGCCCCTGCGG
AGTTGCGGTAGTAAGAGCGAGTCACTGACCTGAATCGCTCCTGTCCAGCCGTGTCCCAGA
ACTGCAGCTTGATGCGGAGCCCGGGCTCCAGCTCCACAAACTGGACGTAGAAATCCACCC
CCACCGTCTGGTTGATGGAGTCAAGGAAGGCGCCCTCGGTGTAACGCTTCAGCAGGGACG
ACTTCCCCACCGTCGAGTCCCCCAGCATGATAATGCGGAACTGGTAGTGCCAGAGCGAAT
CCATCCGGAGTATCCCAGCGGGACAAGGCAGCCTGCGAGCCGCAAGGAGCCTGGAGCCGA
GCGTCTGCGGACCGGAGAGTGAACTCCCACGGTGTTGCCGGTTGGGACTTGCTGGAAGTG
GAGCGAGATGGTTCCAGCTGAGAGCTGCTCTAGCTCATGTCCAGGCAGGCAGCTGCCACC
CCTCCCGCTGAGTGTGCAGTGTTTATAGAAGGGGAAGGCAGAGAGAATATATTGCTCCTA
CATTTGGCCGTCAGGACTATCTTTCCGCTCAGTAACACTGGGTCCTCCCGGCCTCCCGGC
GCGGGATCAACGGACGCGGCTCCCCCGTCGACTCCGCTACCGCCGCTCGCTCCGATGGAG
TTCCGGAGTCGACAGGAG
>TR89431|c1_g1_i2 len=1982 path=[5241:0-28 5396:29-46 5413:47-47 5405:48-111 5418:112-119 5412:120-135 5430:136-141 5393:142-156 5410:157-180 5424:181-212 5422:213-236 5417:237-244 5402:245-250 5391:251-268 5428:269-269 5407:270-397 5328:398-419 5387:420-662 5323:663-706 5414:707-716 5406:717-740 5398:741-1082 5320:1083-1106 5386:1107-1299 5429:1300-1323 5432:1324-1327 5435:1328-1351 5437:1352-1352 5385:1353-1395 5370:1396-1433 5293:1434-1457 5294:1458-1981] [-1, 5241, 5396, 5413, 5405, 5418, 5412, 5430, 5393, 5410, 5424, 5422, 5417, 5402, 5391, 5428, 5407, 5328, 5387, 5323, 5414, 5406, 5398, 5320, 5386, 5429, 5432, 5435, 5437, 5385, 5370, 5293, 5294, -2]
CATCACCGCACCAGAGACCACTGGGGCAATATCCACCCCAGAATCACTGACTACACCTAA
TGAAGCCACTGCAGATTTCAGAACACTGGAAACAGATAACTCCTCTTCATCCACTTTCGC
GCCAGAGACCACTGGGGCAATATCTACCCCACAACCATTGACTACAGCTAATGGAGCTTC
TGTGGATTCCACAACACCAGAAAGAGAGAACTCCTTTCCATCCATCACCGCACCAGAGAC
CACTGGGGCAATATCCACCCCAGAATCACTAACTACACCTAATGCAGCCTCTGGTGATTA
CACAACACTAGAATCAGATTATTCCTTTTCATCCACTTTCACAGCAGAGAGCACTGGGGC
AATATCTACCCCAGAACCACTGACTACAGCTAATGAAGCTCCTCCTGATAGTAGTGAAGC
ACCCAAGACGCCTGTGGCACTTACATGTCTGCCAGAATACATGCGTGCAGTCATTAGAAG
AGCCTACATCAGGTCAAAAGGCTATTTTTCATGGAATTTTCACTTGAATGACCCAACTTG
TAGGCCTATGGTTACAAAATCCCATGTTATATTCCATATACCTTATGATGGCTGTGGTAC
AAAAAGTGAGGTAAATAATGGGACTATCGACTACTCCAACACAGTCAGAGCATCCACTTC
TGACAATTTCATCACCAGGGCAAAGAGTCCTCAGTTACATTTCACCTGCAGAATGAATGA
GAGCGTGATAGTGGACATCATGCACATCGTCAACGAGTCCAACTCTTTAGAAACTGATGA
AACTCAGTATGGACGATTCAATGTGAAACTTTCCTTTTATGAATCACCATCTTTTTCAAG
CCCTGTGAATAGTTTCCCATACTTTGTTGACCTAAACCAGGACTTATACATTCAAGCCAC
TCTCTACAGCCCTGATCCAAATCTGATGTTGTTTATAGACACATGTGTAACATCTCCTGA
TTCCCATGACTTTACAACTGTGAAATACGATTTAATCAAGAGAGGGTGTGTAAAAGACGA
TACCTTCACTGCTTACTATTCATCAAACAAAAAAATTGTTCAGTTCCAATTTAAAGCCTT
TTCATTTTTTAATGGATACTCTACAGTTTACCTCCAGTGCAAAATGGTGGTGTGCAAGGT
GTACGATTTTTCTTCCAGATGCTACCAGGGCTGTGTAACTAGGAACAAGAGAGAGACAAG
TTCTGGCCAGGAAAATGTGGTGATTGTTGGGCCAGTTAAGCTCAAGAATCCCAGTAACTC
AGATGGGCATATTGCCAGTTTAATGTGATGTTATTTCAATCGCTTTTAACATCAAAAGGA
TTGGTTCAGTGCATGATTTCCTGCTGATGAGCTGAGTAGCATTTTTACCTGCATAGCAAA
CTCCTAATAACATCAGAGTACTTGCTTAGTGATGGTATACGTCTGAATATATTCTTTATC
TGTCTTTACCATTCCCTAATTTCAAATCTGTTGCATTTACTTCCTAGACTTCTCTTCAAT
AAATAATCTTGGTTATAAAAGTATAGGTGAACCAGATGATTGATTTTCTGATCTAGACTT
AATGACAATAGAATCTTCTTGTGTTTATTCAAATTCCCCCTTCGTTTTACATCATACTAC
CGCTGAATAGCATGAGTGTTTATTGTTTAAGAACAATTAGCATATATTTTAACTATATAT
TTATCTCAACTCACAATGATTCACTGATGAGCTTCATACTTGAAAAGATGAAAATAGAAG
CATCTGTGTTTATACTTATTAAGGATAGAATAAATGCATTATGATGCTTGAAAATTATGG
AGATGGACACATTAAAATTGCTTAAAGAGAGGGACATTATATGGTGTGTAAATTCTAAAT
TCTGCCTCTAATTTAAGAGATTAGGAGCTTCATGTTTTATTTCTTGAACCTAAATTCATA
TGGAAAGTCAAATGCAGTGGAATTAATATTTTGTATGCTGGATTATTTTTAATAAAGGAA
AC
>TR89446|c0_g1_i2 len=2282 path=[5144:0-72 5145:73-96 5146:97-97 5147:98-121 5162:122-247 5171:248-271 5172:272-322 5166:323-362 5161:363-421 5170:422-445 5164:446-477 @5167@!:478-907 5107:908-931 5163:932-1302 5126:1303-1326 5159:1327-1401 5101:1402-1431 5102:1432-2281] [-1, 5144, 5145, 5146, 5147, 5162, 5171, 5172, 5166, 5161, 5170, 5164, 5167, 5107, 5163, 5126, 5159, 5101, 5102, -2]
TTTTTTTTTAGCAAGAAATCAAACTTTAATGAGCTATACAAAAAAAACCCACTGGGTCAT
CGTTACTCCCTGCTGTGCCTTGTGCTTTAGTTCCTCCCTGACTCCAGCAGGCGCCAACCT
CAGCAGAAGACGTGCAAAGCTTTGCGGAAGAATTTCCTGAACTCTGTGTTGAAGATGGTG
TAGATGATGGGATTAAGGGCACTGTTGACGTAGCCCAGCCAGGTGACAATGCTGATGACC
TGACTGGGAATGGTGCAGGATTTGCACAGGGCTCTTGTTATGTGTACTACAAAGAAGGGT
GTCCAGCAGAAGAGGAAAGCGCCGACCACAACCGGCAGTACCTTCATAGCCTTCCTCTCA
CGGCCATTGATCTTGGCCTGTTTCTGTTTGTGTCCCGGGTGGGAGTACTTGAGGTGAGGG
TAGGAGACAGTCTGGATGCCACTGTTCATCACGTACCCCCTGGGGAAAGAGCACTCGGAG
CGGTCATACAGACTGCACTCCTGCAGCTTGATCTCCGCCTGCTTCCTCTCCAGGAGGGGA
GGTGGGCAGCCCAGCTTCCGGCCGCCCGCATACACGCTGCTCTTCAGCTTGGCTTTCCTG
GCCTCCTCCCACCGCTTGAGTCCCTGGAACATGGCACAGTAGAGGACCAGCATGACCGGA
CAGGGGATGAAGAAGGAGCAGATGGAGGAGTAAACAATGTAGTTGTTGTCCTCCAGCTGA
CACAAGGTGGGGTCCCTGTCTGGGACGTTGTTGAGGCCGAAGATGACCGGGGATGCCACG
GCGAAAGCAAAGATCCAAGTGGTGGAGATGAGGATCAGCTGCCGCAAGTCGATCTGCTGC
CGGTTGTAGTTCAGCGGGATGGAAACGGCGATGAACCGATCCACGCTGATAGCACAGAGG
TTGAAGATGGAGGCCGTGCACAGCATCACATCCATGGTCATCAGTGCGTCACACAGACCC
GTGCTCAAGGCCCATACTCCTCCCTGGAACTCGGAGTAGACGTAGAGGGGCAGGACGAGC
AGGGCCAGCAGCAGGTCGGCCACGGCCAGGCTGACGATGAAGTAGTTGGTGGTGGTCTTG
AGGGCGCGCTCGGAGCAGACGCTCAGGCAGACCAGTAGGTTCCCGCCCAGGACGCAGAGG
ATGAGTAAGACGCCGAAGACCAAGGCGGCGAAGTTGTAGCCGGGCGCCGCTCCCGGCGCG
GTGGCGTTGCCCAGCTGCCCGCTGCCGTTGCCCGGCATGACGGCCCGCCCGTCCCGGGGC
ACCCCCCCGCCGCAGCCGCCGGGCCGAGGAGCAGCTCCGGCCGGGGGAGGCTCATGGGGT
CCCGCCACCCCGCAGAGCTGCGTGCGGGGTCTGTGCAGCGGCGGGGCTCACGGCGCCCGG
CTGCTGGCGGGGCGGGGCTCCGTGCCCAGCCCGCTTGCGGTGGGAGCCAGCAGGCAAGTC
AGCCCGGCTCCGTCCTCCGACCCCCGGGCTAAGGAGATGGCAGCGGCGCGGCCCCTGCTC
CCCGCAGAGTTCCCGCGCTCGGAGAAGTCCCTGCCCCGCGCTGCAGGCGAGTGAGCCGCG
AAGGCGGAGCTGCCCGTGTCCCCCCCGCCAGCTGCTTCCAGGGGAGGGGCGCGGCCGCCG
GCTCCCGGGCGCGCTCCTGGCGCCCGCCCCCCGTCGCTCGGCGCTGCGCCCCGTGACCCC
AGCCGGGGGCCGCGGCAGGTGCCGGGGCTACCGGAGCCGCTGAGCGCTGCTGGCTTATGG
AAGGGCTGGGGCGGCAGCTCCGGCTGGAGCAGCGAGGGTGGCCGCCAGCCACGTGGGCGG
AGAGGGGGCGTTGTACAGCTTCAGCCCACAGTAAATTCCCCTTCTCCTGCTGCCAGCTCG
CTACTACCTGCCCTGGGTCAGTCCCAGGAGTCCCCTGTGCCACGACCCGGGACTCTTCCC
TTTCCCCATGGGGGAGCCAGAGGTGCCTCGGGGGGCAGCAGCTCCGCGGCGAGAGACCCC
CCCCCCCGGGACAAGTGTCCCCACGGGGATACACACGGTGACTGTAACAAAGCTGCGGCA
AAACCCTCCAGCTCTTTCCGAGATCTTAATCCGTGCTCCACGGCATCCTGTCCCCACATC
TCCCTAGGCAGTAACGGGGTTAGCGCAAGCAGACTTGGGGCCCGGTTTACCCACCACATT
CACACAGACGTAACGAAACACTGATCACTCATTCGACTGAGTGAAAATCCATTTATATTG
TGTCAGTCCTTCTCCGGGGCAAAACTCCTCGTGCAGCCAAGGGGATCCCTATGTAGCAAA
GT
>TR89452|c0_g2_i1 len=5701 path=[11469:0-4789 11470:4790-4803 11471:4804-5700] [-1, 11469, 11470, 11471, -2]
GGGGGGCTATGGACACCCAGTGGGTCACTGTTTCGAGCTTTCCCTCCCAGCCAGGTGGGC
TGTGAAGTGGTTTCTCCTCAAATCCCCTGCCTCCGGGAGCTGGGGCTTTAGGCAAAATGC
TAAATATTGCAAGACTGACAAAAAAAATCATGAGAGCTGGTGACACACTGCATGTGTTTC
CTCCCTTCCACTAGCTCTCCACACTGACAGCAAGAAAACAGGCTGCGTGCAGAGGGGGAC
CTGTCCCCTCCCAGGAAGTGTGTGCCCGACTTGGCTTATGTGCATGTATGTCACTGGCCT
TTGCTGAGGAGAATGCCTATCACACACTCAGGCCTGCGGCTGTGACACTGAGGCGCTGCA
GAGGGCATGAGTGGGGCTGGCAGCACTGAGGAAGCCATAATGGGGTCTGGTTCAGAGTCC
CAGCTGCAGAATGTGCAGGACATGCCCAGGTACAGGCACAGAGAGTGAACCTGAGCTCCT
AATGGGAGGCCCCTGGGCCTGCTCTAGTGCCCCATCCCCAGCTGGCAGTGAGTTTACAGG
GACCCCAGGGGGCGAGGAACCACCCCCAGTCGTGGATACCATGAGGAGCTGAGCCCAGCT
GTGCACCGACCACATCCTTAGGGGCCAGCAGACGGGATGTGGAAATGCCCGTGTTTCACC
AACAGACTCACTCTGTTTTGGAAATAGCTGAGAGCGTGCACCTCCATCTCCTTCCAGGGC
TGAGTGATTCACGCCCATCCCAGCCGAGCGGGAGGAGCAAGGGGAGCGACGAGAGCACAC
AAGAGGCATGAGTCTTGCCTCACACCTTGGTCCCGTTGCAGCTCATAGGGGTCAGCGCAA
GCCTTGGCTTCACTCCGGACATGCATGGAGCCCGTCCCCTGCAGTTCTGGTGCAGATAGT
CTCACCCACCCACACCTCCCTTGGGGGAGTGACCCCTCTGGAGGTATGCATCCCATTCCA
GAGGAACCTGCCTCTGATAAGGAGCTGGCACCTTGGCCCACATTCGTACCTGCCAGTGCC
GCGCTCCACGTCCTTCCTGCTCAGCCCATAAACAACATGCCTGCCAGGAGCAGCTGGAGA
GAAGGAGCCCTGGACAGAGGCAGCACATACCTCAGAGCTGTGTTTTACAGACACAGAGCG
AGAACCAGATGCTTGAACGTGTTTTTTAAAAGCCTAGAAAACTGGTCCCTGCAAAACCCA
CAGCAGCAAAGCCGCAACGAACAGCAAGTGCCCAGAGCAGCACAGGCCACAGAGAAACCC
TGCTTGTCTCCCCATGGGGTTCCAGGCTCATGCAGGGTTCCACCCTCCCTCCACAGGGTT
CCAGGCTGCAACTTCTCTGCGTTCTAGGCTGTCTCCCCACTGCATTCTGGAGGGCTGCCT
CGCAGAGCTCCAGACTGTCTCCCCTCAGGGATGGGTCTGCAGCCAGCCAGGTCCAGGAAC
ATCGAGGGGTGATGTTAACCCTTCCCCGTTCCACACACCCTCCTGCGTGAGGCTGGAGCA
GCATGGGGGGGCAGGTGTTCTCATCCTGACTGTGACAGCTTTGCAAAATACTTGTGTCAA
ACTCAAACCAGCTGGAGCAGAGCAGGGTTTGAGGGCCAGTGTTTTCCCAGAGCTTCACCC
GGGCTGTGGGCACTTGGTGAACAATCTGGGGAGCCACCGAACCACATCCCGAGCCACCAC
GGCCACTCTCCCACCAGCAAGGCCCAAGACCTCATTGTTACTTAGGAGGATAAGGAAGGC
TGAGGGAGTGCCATGCCATACAGGGCAAGAACCATCTGGCACTAGGGAACTGGCCTCTCA
CTGCCAGGCCCTCAATGAAAGGTCCCAGGGTAGATGGGGTGGAGGATGCTCCATGGAAGT
GGTGGTTTATCAGCCCTGCAAAGGGAACTGCACAAGCACCTTGCACAGGGGGTGGCCTCC
CCCTGCCTACAGGGCCAGCATGGGGCCTGGGCACCCCTGTAATGCCACCTAATCCTGACG
GTGAAGCCACAGCCTGGCGCGGGGGGAATCCTAACCCCAGGGGGCAGTGGGCTGAGAGTG
GGCACAGCCCCGCTGGCTCCCTGCCCCACACTAGTCCTTCCTGTCGGTGCTGCTGCTGTG
ATTTCTAAGCTGTTTGCCACCTCTCAGGTCTTTGAGACCCTCCATTGATTCTAATCTCAG
GCTCCCAGGCTTCATCTGAGAATCCCTCCTTCTCCCTGGCAGTCCAGCAGCCCAGGCCAC
TGTGCAATGACAGGGCAGCGCAGACTGAGGAAGCTAGAGAGACCCACTGGGTCTGTCTGT
GACCTGCAGCCCCCTTTGCATTCATCACAGCCCAGGCTTGTCTCTGCTGTAGCACAAGGG
ACACACCATGGGTCTCCTTGCTGTGGTGTACTGGAAACTGGTTACAAAGGACAAGCCATC
ACTTTAAGCTTGAGGGATTTCCTGGTCCTGCTTGCAGGCTAGGGGCCTCAAAGGGAAGCT
GTGTGATCTGCGTCAGTCAGCAGCCTGGAGAGAAGCAGCCTAGAAAATGATGGGATGAGT
TGTGCCTCTCTGCCTTCAGGGAGCAGCCTGCTTTGTCGCTCTCTGGTTTATCACTAAGAA
TTCTCAGAAAGAAAGGAGAGGGACGTTGCAACATTCCAGCAAGAGTATTTGCTTTTATCT
CACTTCGCTGTGTGCAAGCCATAAAACAGAACATGTCCAGTGCTCCCCTTCAGATTGTTA
CACCTCTCGTTCAAATGTTTCGTTTCAATCCCCAGCGGTCATTTTTAATCACATAAAAAA
CCCTTTACAAGGAGCATTCAGGACATGGCTGCTTTGGGCCATCAATCAGTTCTCTTCCTT
CTTTGGGGCAAGGTGGCCACCCCCCACCCAACAAATGATCACAGCAGAGGAGCTCTCCCT
GTAACATTTATTGGTCCATGTCACAAAATTACCACTCAGCTTGGCCTTCACATGGAGGCC
CAGGATGGGCACAGCAGGTGCAATAGAGGGTCTGTGGCAGATGGGGGGAAGCCCAGGGCC
AGAAAAACAGAAGGCTTCAGGTCAGGATTGAGGGGCATTGGCAGAGCTGTATGTGGGGGA
GCCTCTGGCTGGAATAGCAGGGGGCTGCGAATCAGGACTGAGGAGCATCGGCAGATCTGT
GCATGGGAGAACTTCCCCAGCACACTGCCTGTGTCAGACCTGTCTCTCTGGGGACCTTCA
CCCTGCCTCCGTTCACCCCAGATGAACCCCCACAAGGTGAAGACGCAAACCAAGCAGCAG
CAGCGTGCGGAATGGGCACTGTTCCGGACACAAACCACCCTTTGCTGTCAGCGGCCCAGG
TGCCCGCATTGTCAATTGTCCCGACACACCAACAGCAGCGACTCCCCATCCTGGCAGGAG
AGCCGGCATGACCCAGTGGGGCAGGGTGTGTGAGCGCTTGCACCGTCTGTTACAAGGGGA
GGAATTCATTCGGGGCTGTCCTCACAACCCCTCTGTCCAGACAGGTCACCAGCTGAGACA
GGCTGGCACCTTCTCGCTGAAGCCTGTCACCACACAGGCCCCAGCCAAACTGGGGAGCGG
CACCACACAATCACTCTGCTCAGGAACCCGCCCCCACCTACACCTGACATCCCACCAGGC
TCAATCTCTGGATGCTGAAATTGAGCATCTTCAGCTTGCATCTCCAGCTACTCCAGTCCT
GCAGGAGAAGAGACGTAGGGCAGCTGACTTCCAGTTCAGCGCAGCCCCAACCAGCTCAGC
TACAGGGCAGCTTGTCACCAAGGGATGCGCCTGTGGATCACACAGATGCCTGGCTGAGCC
TTGGCAGCAGAGCCATGGCAGGTCCGGCGGGCAGGATGGGCTCCCCACTCACTAGCACAG
TTGAGTCCCTTCTGGCGTCCAGCCAGCAGCAGGCTGATGAAGCACGAAACAATCCTGCTT
TGGTTCTTGCTTTCATCCTAGGCTTTTATCCCCCAGGTGCTCCCCTTCCTGCCTCTCCTG
CAGGCCCTTGGCTGGGCCAGTGGGCCCCGGATCCCTGGGCCAAGCTATCCGGAGAGCTTG
GAGAACAGTGCAGCAGCCTATGGCCGTTGGGAAGCAGGAATGGCCCTGCAGGGAAGGGGG
CGGTTCTCAGCAGCTAGCAGCACACGTGGTCCAGGCTCATTGGTCCTTTGGCGCTGAAAC
GCCTGCTGTCCCTCTTGAAGCCAGGGCCCCGCTTTCACTCACAGCCAGGGACTCCATTCT
CCCCACCGGTGGGCGAGTGCCCCTTCGCCATCTCCGTCCTTCCCTTGAGCCCCTCCGGGT
CTGTGGCCTGGCCGCTCGGGGCCGGGTCGTACTGGAACGCTGCCCCGCCGCCGTGCCGGG
CCCGCACGCTCTGCATGGCCAGCCGGTTCTGGTAGCGCACCAGCCCCAGGCCGATCTCCG
CGCTCCAGCCGGGCTCCTCCCGCGGGCCGCGGAAGTCGATCTCGCCGCCGCTGTGGGTCA
CCACGGTGAAGTAGACGTGCCGCCGCTTCCACTCCACGCACTCCACCGCCCGCATGTGGG
CGAAGCCCAGCTCCTTGCAGCGGGAGCCGCCGGGCTCGAAGAGCCGCAGCCCCTCCTCGG
TCAGCAGGCAGCGCTTCTTCTTCCAGCGCTGCAGCAGCCCCCCGCTGCGCTTCTCCAGCA
CCCCCTCCTTCAGCACCGCCGCGGGGGTCATGGCCGCCGGGCCGCCCCCCGCCGGGGCAT
CGGCTGCAGCCTGGGCACGAGAAGCGCGGCCCCTTCCGCTTGCAGCGCAGCGCAGCCAGG
CGCGATTCCCCGCGCTGCTCTGCCCGGGCTGTGTCGGTGCATGCCCCGGCGGAGCCTCGC
CCCACGCCCCTCCTGCCTGGCGGGCACCCTTCCCAGCCAAGCGCAGGCTGGGGGCGGCCT
CGGCGCACAGCTGGGATTCATTCACAGATTGGCACACAGGCGGCTGGGGAGGGAGGCGGA
GCAGCCCCGGTTCTACCCCAGTGCCTTTTGGGCAGCCTGGGCTTTCCTGGCTGCCGGGCA
GCTGCAGCCCCTGGGTACAAAGGGAGGGTTAGTGGGTTGCAGGGCTGATGTGCCAGTCTG
AGGCCCGAATCATTGGCAGGAGGGCAGTGTAAATCCCTTTGCTCAGCAGCTACCTGAACC
CGGGAATGGAGCTGTTTGCACAGCAGGGGAGCCAGGCAGGGTCTGAGTCATTCCTATGGC
AGCCTGGCCGGGTGGGGTCTGAGACTGGTGTGTGGCAGCCATGCCAGGCAGGGGTCTGCC
CATACGACCATGCCTCAGAGGCCTGGTGCACCCAGACTCTGCCACGCCCCTGAGAATGAA
CCCCAGCAGCAGGCAGGCCCAGTGGCCCCAGATACGAGCAACCTAGGGGGTTTGTGTGCA
GCTTTGCCAACCCCCACACATTGGCTTGATCAGTTGTTTCACATATGCACAGCCCCACAA
AGGGGCTCCCTCTTGTCTTCTGGAGCTTACTATGCGCTGGTGCTTCCCTCTGGCTTTGGG
GAAGGGTGGGGGGATTATAAAAGTGGAAACACCAGGGTAGGTGCTGGGTTTGAAACCAGA
CCCTTCAGCATTACAGCTCAGGCCTTTGCCACTTGAGCTAAAGGAGTAACTCTTTTAACT
GACAGCAGTAGTAGGTTGTCATCCTCTGTGTGGACCAGTACTACTGGGGGATGAAAGACC
TCCTTTGCTAGTGGGTTTCACAGATACTTGCTTACAGCAGAAGAATGATGCTAGATAAAC
A
>TR89493|c1_g1_i1 len=2039 path=[14443:0-679 14444:680-703 14479:704-972 14477:973-1020 14474:1021-1044 14469:1045-1097 14459:1098-2038] [-1, 14443, 14444, 14479, 14477, 14474, 14469, 14459, -2]
CTCAAGTAACAGCAATGTCTAAAAATTTTAGACATTAAAAAAAAACAAAAGCAAGTGATA
TAAATGTTTAGAAATTAATTGCTTGAGGGCAGCTAATATCAAAGTTAAGCTTATTGAATT
CAAGTGAACATACACTTTAACTGTTTTTGCTGAAAACTCTTTATTATGCAACATCCTACT
ACAATAGATTTTGTGCAGTTATATAATGTATTAGCTATGGGCGAATTTCTGCTACCTTTT
CTCATGTTGATCAAAACCTTATTCCATGAGGGGTCCTATTTAGGTCAAGTTGAATTTCAG
CTGAAAGGTCAATGGGATCCCACATGGAGTAAGATTTTACAAAATCTGCCCCTTATATGT
TTTAGTATATATCTTTCTTATAGGATGTTGTGAAGATTAGTTAATGTAAAGTTCTATATG
AATGTCAAATATATTAGTACTCCAACTTGTACGTGGCAGTTAAATGTTACTGTAGTTCTT
GGACAAGTATATATCTGCCTTTCCATAACACTGTATTATGAAGGGAAATTTAACAGGAAG
TCTTGTTGGCCTCCTTCACGCCACCCCCACAACAGCAAATGAATTACTAAAACAGGAGCT
GGCTCTCATATACCTCAATGTCTAGATTACTACAATTTTTGTAATGCACATATGTACCAG
TCTTGGACCATTATTTAGAAGCTCCATTATTGAGAAGTGGATTTCAATGCAATGTGACAC
AACACTTATAGAAAGGGAAAGGAAATAGTACTCTAGAATTATTTTTTGTGCTTGACTTGG
CTAACATACAAATGAACAATACATAAATAATCCTCACTATGCAACTCATATTGCCCTCCT
TTGTATTTCACCATTTTTCTCTAACAAGCTGAATTGCTTTGAAGCTGGTCTCCTCGACTG
CATTCCCTGACCTTTTAGTTTAGTTGCTACCATAATAGTTTCAGTCTACTCCTTGCCCTG
TAAAGCCACTGAAACCGCCCCCCCGCCACATATTGGTTTGCCCTTTCTTCCCTATATTTT
CGCACACTCCTTTGGCCAAGGTGTCTCTCTTCTCCCAATACCTCCTCAGTGGTCGCGCAG
CATCTTCTCGCTTAGGACATGAAGAATTTCCAGCACTAGCCAATGGATATCCAAGTGGAG
ATGCAGTAAATGCCACGATGGAGGAAACAGCTTTGCCTGATGTTGAATGGTAAATGCTCC
CAGGATACTATTTGGGAGTTCATACAGATGTCCAATATGTAAGGTCAAGGCATGAAGCTC
CTCAACCAGCACTGAAGGGAGCTGGACTTCCAGTTCTTCATATGGATGAAGTAGCCCGTC
ATCCTCTGTTTTGTGTGATTCCAGGTATCTGAAGATGAACACCTTCACATAATGCAGAAA
TACAATACACTCATGTCTGATGTTGCCTGCTTCAGAGTGTAGGTTTGCAGCCTGACCAAA
GTCTGATGAACTCATCTGTACTAGGTTTTCCAATTTGTGTATGTGTTGCCTAAGTAAACC
AAAGAGAAGTCTACAGGACTCAACTAACGCAATTTCAGTAACCCAATGAAAGCCAAATAT
TTCCACTGTATCTTCTTCATAGTCAGTTGGAGAAGGATCCAGTCTCAGCAAAAGCCTCTT
AAGAGATCCACTTGCTAGATGAGACTCTACAGAAAAGTTTCTCCCTCCATCTCGATTGTC
TAAAGCGCAGGAAAAACAAGGGGGTCTGGAGTTCTCCGTTTCCACTTCCATAGCCATCTC
TAAGCTTTCAGTGAGGTATGGGGGTGTGAGGGAAATAGTGAAGTCATCATCCATTGTTCG
TGTCTCGGAATTTTTGCCTCTTCTCCTTCCGAACCCCGATACTTTTCCGTACGTCCCGCG
CACAACAACTATCCAGCTACTGCGCGTGCTCCAGGGCAGGAGCTCCGGCCACGCTCCCTG
CTCATTGGACAGGGCCCCTGTGTGACTCCGCCCACTCTGTCTCCGGACGCGCTCGCGCTC
TCCCAACCTCGCTTCCGCCTGCGGCCCGCCAGACTGAAAGAGACAAACCCATTCAGCCG
>TR89825|c0_g1_i3 len=2219 path=[5980:0-385 6016:386-434 6010:435-800 6024:801-837 5992:838-867 6015:868-1031 6025:1032-1044 5909:1045-1055 6008:1056-1068 6021:1069-1164 6019:1165-1211 6014:1212-1276 5998:1277-1320 5964:1321-1321 5965:1322-1362 6006:1363-1486 5937:1487-1510 6018:1511-1662 6012:1663-1713 6023:1714-1767 5995:1768-1819 6017:1820-1843 6002:1844-1878 5994:1879-2017 5984:2018-2041 5985:2042-2218] [-1, 5980, 6016, 6010, 6024, 5992, 6015, 6025, 5909, 6008, 6021, 6019, 6014, 5998, 5964, 5965, 6006, 5937, 6018, 6012, 6023, 5995, 6017, 6002, 5994, 5984, 5985, -2]
CATGTGGCCGCGGCCGGGGTGAACCTGGACAGCGCCCAGTCCCCGGGCCCCTCGTGGCCC
TCTCCCTACGGTGCTCCGCTGCGGGATGACTGGAACGGCTACGGGCAGGGGGGCCCGGCC
GCTGCGGCGGCCAGCGCGGTGCACGGGCTGAACGGCGGCTCCCCCGCCGCGGCCCTGGCT
TACAGCCCGGCTGACTATCACCACCACCACCACCACCCGGGCCCGGCGCCCCACGCCGCC
TCCGGGGTCATGCAGCAGCTCAACCCGGGCGCCCCGGCCGCAGAACAGCTCTCCCCTGGC
GGCCAGCGGCGGAATCTGTGCGAGTGGATGAGGAAGCCGACACAGCCCGCCCTGGGCGGC
CAGGTTAAAACCAGGACAAAAGATAAGTACCGCGTGGTGTACACGGACCACCAGCGGCTG
GAACTGGAGAAGGAGTTTCATTACAGCCGGTATATAACAATCAGGAGGAAAGCAGAACTG
GCCGCTACGCTGGGATTGTCAGAGAGACAGGTGAAAATCTGGTTCCAGAACAGGCGAGCG
AAAGAAAGAAAGATCAACAAGAAGAAATTGCAGCAATCTCAGCCCGGCGCGGTGCACAGC
GGCTCGCAAGCGCTGAGCCCGGTCTCCTCCCTCCAGGGATCAACGGGTCCTGGCCCAGCT
GGGGGCGTCCTGGGAGCTGCTGGGGTCTTAGCGCCATCAGTGACCCAGTGACCGCAGCCA
GAGACTGAGTCGGGGGCGGGGGGGCTTCTGCCCTCCTTGGTGAACAGGAGCCCGACATTC
ACAGAACCCACCGTGGAAAAGGTCACTGGTCACCCAATGAAACGGACAGAGCCCAGGCTT
TTCCCCTCTGTGCACTACAATGGCCGCACTGACCTTCCTCAACCACACTCCAGCCGTTTG
CTTTTTGTACAAAGTGTACAGTGTGTCTGTTTCCGTGGGCGGGGATATTCATGATCTCGT
GTGTTTTTACACTGGCGTTTGCAATGCAGTAAATCCCACTGTAGCCGAGAGCTGAACCGC
AATAGTCTGTAAATTCTCCCGCTGGGAATCTCGGGGATCGGTGCGCATGTTTTCATTACA
CAGGCTGGGCTAGCCATGAATTTTAATAGCCAAATGTAAAGCACATTTGTCTGTCCCAAC
CATAAACCTTCAAAATGACCATCTCTCCTTACAGCGCGGGGAAGGTAAGAGGAATTGCTT
CACGTTAGCCACCTGTAAAGGAGCTCATAAATCTGGTGCTGGTTTATTAGTTTTCTGCAC
TGCCTGAGCTCTCCAGCGAAACTGCAACTAGCTACACGTGTAAGCGCGAGGATCGCTGCC
TGCGTGATACTATTGCCAAAGGGGCTGGGATGAGAGAGTTGAGAAATGCACCCAGTGTAA
TGTTCTGTTGTTTAAATTATGCCATTCTCTTCTCCCTAACCGAACAGCTTCATACACACA
GGGGCCTTCCTGCTTTCCCAGGCTTTATCCAAGCTTCATTATAGGGCCGAAAATGAAGAG
AAAGCCCCCAGGGGAGCCACTGGGCCCTAGGAAGGTTCTTCAACAAGCTGCCTGGAACAC
AGACATTTGGGGGTTGGCACGTTTCAATCTTTGTATTAAATGGGTGAGAAAGACCAAAAT
ATGGATTCTTTCCCCAGATCTGGACACAGACAAGGGGGGGGGGGAGAATCTCTGCAATCT
CTGGTCAAGCTTCAGTTTGGTTTTCACCGTTTTATTGTAGTTTTACTCAACTCGTTATCC
AAAATCTGGAAAATTAGTCTTTGAAACATACACAGACCAAAGCTTTCCAGCCAGGTCGGA
AACTCCATGTCCTCATTGCACCTGCCAGCGGATAGGGACAGCTAGCCAGTCTATACTCAG
CGGGGCATTGGCAATATACTTTACCCGGGATTTGCAGTTACCAGTGCGCCATGAGGGTGA
AATTGATTTGACATTTCAGACCTGTTATTGCCCATGGTAACATGTGAGCTCCGGCCCCAA
CACCTTTGGCCAAAGACAGCATTGGTGAGGATTTGTTCATGGTGCAATTTTTAGTCCATC
ATCCCTTCTGGGACTCTGGTCAATACCAATAATCAAAGGGGGAAATAGTCTATTAAATGC
TTCCTGCTATTTTTATTTATAACCTTTCCATGCTGGAGCAGTTTTAAATACACTAATTGC
CCCGTGTCATGTTAGAAAGGCTATTAATAACATGAGTGGGTTTTTTTGCGGGGGGGGGC
>TR89867|c1_g3_i1 len=1726 path=[10788:0-849 10929:850-1173 10997:1174-1207 11005:1208-1231 10200:1232-1725] [-1, 10788, 10929, 10997, 11005, 10200, -2]
GGAGGGAGGGGTAGACGGGAGATGGATGGAGGGTCCGTGAGGCGGGGGGGTACCCCGTTC
ACAACAGATGGGGAGCTAAGATTGCCATGGCCACGGCCAACGGCACCTGCCCCCGCACCA
TCCCACGATGCAGCCTGCCACGGCTAACGCCCACCGACCCGCACCGTCCCACGATGCACC
CTGCCACGGCTAACGCCCACTGACCCGCACCGTCCCGCGATGCACCCTGCCACGGCTAAT
GCCCACTCCCCCGCACGATGCACTCTGCCATGGCTAACCCCGCCTCCCCCGCACCTTCCC
ACAATGCACCCTGCTGTGGCTAACACCAGCACCTTTAATAGTCGGACGGCAGCCCGACGG
CGTGAGCTTGTGGTTAGGGAGACGGGGGTCTCCAGGTGAGGGGCACGAGCTGGGAGAGCA
GATGGTGCTGCGTGGCCGCTGTCCCTGGCTACCAGGCCTCCCAGCGGAGATGGTCCCAGC
AGTGCCAGGCCACGGACAGCAGGGCCAACACGCCCAGTGAGGAGAGTGCCCGCTGGCGGC
TGCAGGCTGAGACGCACACCAGCAGGATGGTGGTCACGGCCACAGCCAGGTTCATCAGCT
GCCTGTGGAGGTGGCACAGGGTGGCACTGCTCCGGTCCTGTTCCTCCAGCTGGGCTGCCT
GCTGCTGGGCTTCCAGCTGGGAGAGGCGGGTGTGGAATGCGTCCAGCACCTCCCACACAT
CCCTGGCTCTCTCGTGGGTGCTGTAGGCCGTCCTCTCCTCCATGCAGGCCACGTTGTGGT
GTAGCATGCCCACCTCTGCCACATTGAACTGTATCATGGCATTCACCTGCTCCTCCAGGT
TGTGATGTCTCTCCTTCTCCTCTCGCAGCTGTTCCAGCAGCTGGTGCTGTGCCTGGCACC
AGCCCGCCTGCAGTGCCAGCCACCGGCCTTCCAGTGCCTCCTGGGCTTCTTTCAGCATCG
CCACCTTGCCCTGCTGCCCCAGCCTCTCCCCCGCCTTGCCCCGGCCCGGCTCTGGGAGTG
GGACAGGGGAGAGCTGGGTGACCCCCTGGGCCAGCAGTGCCCCCTGCTGCTCAGCCAGCC
AGCTCCGGAGGGGGCGTCTGGGCGGGGCTGGCATCTGCGCACTCCACGGCTGGTGTGGGG
GAGGTGTGGACCACCTAAAGCCGGGGCGGTGCAGGCTTCGTCCAATAGCTGCGCTCTCTG
CTCCCGGGCGCTCCCGTTCCTGCTCCGCTCCTCAGAGAGGCGGGACGGAAGGGCAGGCCC
CTCTGGTTGGCGATAAACCAATGGGAGAGAGGGCCAGCCCCAAAGAGGCTTGGTCCCAGC
GGCTTTGGCCCTGTCAATCAATGGCTTCCCGCCCTCCACCGACCGTTAGGCGGGTCTCGA
GGGGCGGAGGGAAGCGCCAGCCAATCAGGAGACGAAGCCTTGGGGAAGCCTCGTGCTTAG
GCGGGAAGGCTGGGAGACAGCGAACAATCAGGGGAGAAGCAGGGCGTGGCTAGAGCTCGT
CCAATCAGGTGAGAAGGCGTTGCAAGGCGGGGACGTAGCGTGGCTGGCTAACAGCCCGGC
CTATCGGCGGAGAGAAAAAAGGCAGCGACCAATCAGAAGAAGGGAAGGGGGCGGGATGAG
GTGCCGCCCGGCCAATCAGAACGGGGGACGGGGCGTGCCCTCCGTGAGGCGCGCGAGGAA
TTTCAAACGGGGAGGGGCGGTGGGCGTATATAGAAGGGAGGGGCGG
>TR89945|c1_g1_i1 len=2401 path=[5576:0-1320 5577:1321-1344 5771:1345-1413 5765:1414-1437 5782:1438-1440 5783:1441-1448 5784:1449-1456 5767:1457-1521 5761:1522-1542 5741:1543-1559 5728:1560-1713 5591:1714-1737 5752:1738-1803 5740:1804-1827 5727:1828-1908 5706:1909-1932 5707:1933-2400] [-1, 5576, 5577, 5771, 5765, 5782, 5783, 5784, 5767, 5761, 5741, 5728, 5591, 5752, 5740, 5727, 5706, 5707, -2]
CACTCCAATCCTCTACCCCAACCCTGAGTCCCCACACTCTGAACCCCTCGGCCCCACCCT
CACCACGTGAATGTTATGTGCACCAATATGGAGGTGATGTGTCACACTATATTGGTGCAC
ATAACAAAATTCATTCCACATACGTGTGGGGAAAAATTAGAGGAAATGCTGCGACAGACC
CCATGGATGGCAGGCTGGCTTGGGCAGGGCCAATCGTTCTGCAATGTGCTGGCATGCAGG
GGACCAGCAGTTGGATGCCAGGGCGCTGAGTGCAGCAGGGTCAGGCCTCAGGGAAGGCGG
CCACCCCTTGCACTGCTCAACAGCAAGCTGGAGAGAATATGGTCCAGAGGAAGGATCGCT
GCCAGGCAGAGTCTTACAGGGGCTGGGGGGATGTGAAGGGTGGAACAGGTTCTTCTCAGA
CTGGCCAGGACAGAATAACAAGAAATATGCCCACAGGAGAGCAGTGTATGGATGGACACA
TGTGGGTGCACACTCAGCTACAATTCCCAGGCCACGTTCTCCCACCGCTGCACACAGGTG
ACTCCCAGGGAGCCCAGTGGAAGTTGAAGAAAGGTCAGGAATCAGTGCCCCGTGACTGCC
CTTTGTGACACTCGTTGCTGGATTTCCCAGTGAGCTCCGCACCCACCACCCAGAGCTGTC
TGCTAAACCTGGCCCTGCTTGGGTGCTGAATGCTTCGGAGCAGCCTGGCCCTCTGCTCCT
GGGACCACACGGGAGAGCTCAGCATCCCGGGGTCTTTGGTTACACATCTCGCAACCCACA
GCAACAGGAGGACACCACACAGCACAGTTGGGTCCCAAAGAACCACGTTGACTAAATACG
AACATGCCAAGCCTGGCTCTCTAGTTCTACCTGGCCGCTTCTAACACCCAGAACGCAGTG
CGCACCGCTAGCGGGCTTGCAAACTATTTAAAGGGATACGACCCTGCTCCTCTACAAGGG
TGCCCATGCACAGACACACCCATATGCAGACATCACAGGGTGGGCCCGATGTCACAATAT
ACCAAGCTCCGTTCTCACGGCAACCACTGTGTTCTAGCAGCCCAAGAGGTGTGGCCTTAT
CGCTCATCGCTTGCTTGCCCTGTACCTTCGCCCCCAGCCTCACAGCTGACCACACCCCAG
AATCCAGCACGGTGCGTCAGACAAGGTGGGTACCTGGTGGGAAAAGGTGCGAGGCAGCCA
GGCCAAGACGGGTGAAGGCTGCAAGGCCAGAGCTGAGAATCAGTGCGTCCCCAAACGCAA
CCATTGGGTGCAGCTTTTCCTGGGTCCTCTCCGGCAGCCAAGCCTTTTGTACCAAGCGCT
GTCAAAAGCTGGACACGCAACTCCAGCCAGAGGCTGGGCTGGGTGAGCAGGGCCAGCGCG
CGGCGAGCCGGTCCTGGGACAGCAGGACGACAGGCTTTTAGCCACCTGGTGAGTCCCACG
TCTCAACCCGGAGCACACAGACAATACAGACGTTTAGGGGCAGACCATAGCCTGGGACGC
GAGCGGGGTACAGGATACCAAGCAAAATGGATGATGCAAAAAACCCTTCTGAGGTTCTTC
CCCTGGATTCAGCCACCCCAGCTTCAGGGAACCCTGATCCAGAAGCCCCAGGTTCTGCTG
ACGTAGGCTCAGCTAACCCGACGGCAGAGACCCATGAGAACCCCCGACAGCCTGAGGCGT
CTGGTTCCAGCCTCCCCAAGAAGACCAAGCCATCGGGCAGCCTGACCTCCAAACCATCCA
GCTCGCCTGGCGCCAAGCTGTCCAAACCACCGAGTCAAGGACTCTCCAAGCTCATCCTGG
AGGCTGTGGCCACCTCCAAGAAGCGCACCGGCCTTTCCCTGCAGGCTCTCAAGAGGATCA
TCGCGGCCACGGGCTACGACGTGGCCAAGAAGAAGACCCACTTCAAGAGGGTGCTGTTGA
GCCTGGTGACCAAAGGGCTCCTGCAGAAGCTGAAAGGCACCGGGGCCTCCGGCTCCTTTG
GGATCGGCAAGGAGATGGCCAAGAAGATGAGCGCCGGGCACAAGAAGAAAAAGGCCCCCA
AGAAAAGAGGGAGGCCCCTCAAGGTCGGCGTCGCAGCAACAAGCCTGGCCGAAAGAGGGC
AGCTGCTGACGATGGATCTTCTAAGGAAGCCAAGCGGCCGGCCAGCCAGCCACGCTGGGC
AGCAGCCAGCCAACGCCTGAGGGATAGACCCTCCCCTACCACAGGTTGGCCCCTGCGAGA
AATAAAATGGTGGTTGTATTTAAACACTCCCCATGTCCAGGCTCATCCTTGGGAACCTGC
CACCAGGAGAAGAGAGGGGGAGGGGTTGAAGGAACGGTGACGTATTTACAGCACGTGGGG
CTCTGATCCCTTTACATCTCCCAAGCTATGTGCGGGGGGGGGGGAGTTGCACCCCTTTGC
T
>TR89978|c0_g2_i4 len=3571 path=[12596:0-955 12597:956-979 @12666@!:980-1378 12619:1379-1413 12653:1414-2893 12616:2894-2917 12665:2918-2998 12576:2999-3022 12660:3023-3331 12606:3332-3570] [-1, 12596, 12597, 12666, 12619, 12653, 12616, 12665, 12576, 12660, 12606, -2]
CAGAGGAGGGGCCGGAGGTATTCCAGCCCCAGGCAGAGGAGGGGCTGGAGGTAGGATTCC
TGCACATGGAAGAAATGGGGGAGCGGGAGGCAGTGGCATCACTCCATCAGGCAAAGGTGG
GGGTAGAGGAGGTGGCATAATTATGCCAGGCAATGAGGGGCTCAGGGGTGGCATTGCTGT
GCCAGCCAAAGGCAAGAAAAGTCCTGAACCAGGCAAAGGTGGTGGGGATGGGATACCTGC
ACCAGGCAAGCGTGATGTGAAGGAAGAGCCTCCTGCTCCAGGCAGGGGAATAGATAGTTC
TGTGCCAGGCAGTGGGGGTGGGATGCTACAAGTGGGTTCAGAGGATACCGAAGGGAAACA
TTCACTGCAAGTCACACTCTCAGTACTTCGAGACCGATGGGGAGCTGGCGATACAGTCGC
TTCTTCAAACAAAGAGGACAGATCCGTGTCAGGTCCTGGACGAGGTGGCTGTGATGTACT
TTCTGTGGATTGGCTTTCATCCAGCTGCATCGAGATTAGTTTTGGTGACAGAATTAAAGA
TACTTCAGAACAATATGTGGGATGTAGTTCAAGAGTTGGCAATTGTTGAGATGGCCGTTC
AATTTTATCTCTTTCCAGGTCGGGAGGAGTTTGTGGCAGTGTCTTGGCTGAAGGCTTTGA
GTGTGTAAAACAATCTTCTACTGGTGAAGTCTGTACTGATTTTACTTGTAAAACAGTTTT
AGGTAGGACATTCTCTTCATTTGTTTGAAGATCCACATTACCACGTTCCCCACAAACTGA
GTGTCCACTCTCACTCTCTTGGTCTCTGCAAGGAATCTGTGCCTCCGTTGCTGGGAACTG
TTTCTCCAGTTCTGCAATTTTGGTCCTCAGATCCTCAATGGTTTGCTCCAGCTGCTGAAT
TACATTAGCACGTTCCTCAGATTTCAACTCAAAATCATCCTGTACCCGCTGAACATCCTC
TATGTATTGTTTCTTTGTTTCCAAGATAGCTGCTTCAAACTCTGCTTCCATATGTTTGAG
TTTTTGTTCCTCATCGGGAGGCTTGGGTGGTGGCCACACGGATGGAATTCTCCTTGGAAA
CCTCCCTTCGATGTAATCCGATGAATGTGTGGGTTGGCTAACTGCAGCCCAAGTATAAAG
CTGGTCTTGATCAAACGTGGGCGTGCTCTGCTGCGCACTCTGTTTACATGGTTCTCTGAA
GCAATCGCTGAAAGGAAGTAGGAGCCCCATCGCAATGATCCTAGAACATAGTTTTTCTGC
TTCTTCCTGTGGGGCATTCTCCTGCTGGCTGAACAGTTTTTCCAGAAGAGTTCGCCCTGT
AAAGACATTGGGAAAGGTATCAGTAGAAGCCTGGATCCCTGAGGATTTTCTTGAGTGAGT
CAAAGGCTCTTTTGCTTCTTGCAATCTCTCCCTGGACCTCCTGTACTCCAAGAAGTCTGC
AGAGCCAACCTTTTTAGATATTTCACCTTTGTGAACAGATAGCTCTTCTGTCCAGTCTGC
TGATCGACTGAAATAACCAGCCAAACTGACGGACCTTTGCTTCTTGACTGATGCCTTCTC
TTTTCTTTGGAAGGACTCACGTCTTCTCTTAAAAAGTGGGCTCTGGGATGGGGAAAGAGA
AGGTGACTGATTGGGAGAACTCAGCTGCCTAGTTGTGGTTTTGATGTAACATGGGTTAAT
TAAGTAGGGCTTAAAGCATCGGGAACTGAGCTGAGGACTGCCCACTATCTCCCCAGATGA
CAAAGTGCCATTTTTCATTTCAGTAGAAACACCACTCTCCAGTGCCTCTTGGCTGGCTGA
TAGACTGTATTTGCCTTCCTGAGTCTCAGCAGCATGGTCATGGCCTGCATCTGAAAAATC
ATCATCTCTTCCAGAACCTGGGAAATCAACAGCTTGTACTTCACTAATTTTAGTCTCCCA
ATCTGCTGCTGGGAACAGAAAATGGAACACAGAACTGTCACTGTGAGACCCATTTTCTGT
CACTGCTACATTTAAATGTGGGTAATCCTTGAGTTCACTAGCTACAGCATTCACTCCAGC
CTCAAGATGTTCCTGTGCAGCAGCCCATAGCTTGTGTTCTTGTATTTCAAATAAATGGTT
ACCAGCATACCCTGTGACATTTGCTGTATCTTTCAGTTCACTTTCAATTTCACTGACAGG
AATGTTTTCTGTAATTTCAGATATTGCTGAGACAGCCTGCTCAGTTTCTGGGCTACTCTC
TTTGTCACTGCTAGTCACTGAAAGAAACCGTTCAAGATCTAAGGGGGCTGCTTGAGAATT
AGCCATGTGTGGGTCCATTGTTTTGGTGACATGCTCCTCAGTTCCAATGTTAATTGCCCC
CTGCTGTTGCTGCAGTCTAATAGTTTGCTGGATATCAGAAAGCAAATCCTCTTGTTCTGT
GGCTGAATGGAAACTGTATATATCCGTATCAGAGCCAGAGCTTGTCCTTTGTCCATCCTG
CGCCTCTGCAGCAGCGGGGCGAGTTTCATTTGTAATTTCAAAATGCTCAACATCTGTATC
CGAGAGACCCGCTTCATCTGCAGAAATGCTTATATCCGGAGTTTTGTTAATAATTGAATG
AGCACTGTCCAGCTCCCCTGTATGCAAGGCCTGGCTTTCTAAAACATCCTCTCTTGAACT
ACTGGACCCATCTTTAGCCTTGGACAGATTTTTCCTGATCCTCAGATTTGAAAACACTGA
GGCCTTGGAGTCTGACTTACCCTTCTTTTTGCCAGATTCACCTTTACCATGCTTCCCCAG
TCCCTTTTTGCTTCCTGCTCCCTTCTTTGTGCCTTCTGTATCCTTGGGCCCAGAAGCATC
CTCTCCTCCTTCACATACATCACCTGTATTTTTCTTTAGCTTCCCATCTTGGTTCCCCAT
GATTTTTAGCAATCCGACCCCTTCAGAAATCAAGCCATGCTGCTGGATTTCATTCACTTG
GCCTGCCGGCAAGCTCCTCTCTCGCAATCCAGGTTTGTTTTCAGGCAGTGGTGATGCAAG
CGACGCAAATGCTTGCTGTGCCTCTCCCCCATCTGCTAGAGCTGCCTTTTTGCATAATAT
GCTGCTTGCACTGTGCTCTACTGGGACATGCTCAGTACAGCACTGAAAGCTGCAGACAGC
TCCTTCCAATGGCTGCTCCTGACACAGTTGCTTTTTCACTGTGGATCTGCTACGTTCCTC
TTTCTTTATAAAAGATTCTGTGAAAAGTGTTTCCTTTATAAGAGTTACTTCTTTTTCTAC
TGTTTGAATTGCTTGCATTGTAAGCTCAGGGGAGATCACAGGTCAGTTTGTCATCAAATA
GCTATAATTTCAGGACTTCAAAGTTCAAATTCCTGAGGCAGGTCTTGAGTTTCCTGGAAC
AAAGCCAAAGCAGAACAGCTCTTTACCCAGAGGCGGGGAAATCAGTAGGGAGGAGAACAA
AACAGCAGGATCTCCCTGGCACTCCACTTTGAACATGCTGCCTGCCCTCTAACCACATGA
TGGCTCACAGCTGGCAGAGACATGAGCTGGAGGAAGAGAGAGCTACAGCTAGGGGAGATT
ATAGTCAGTGTAGGGTCATAGAGCTTTGTGG
>TR90078|c0_g1_i1 len=1092 path=[2470:0-40 2471:41-64 2472:65-87 2473:88-111 2481:112-553 2482:554-574 2463:575-577 2464:578-598 2465:599-1091] [-1, 2470, 2471, 2472, 2473, 2481, 2482, 2463, 2464, 2465, -2]
GAATCCTGCTTCCAGAGGTGCAGCAGCAGGAGCTGAGCAGGTGAGGTGGATCCAGTATCC
TCGAGCCCCACGACCATGGACAGAATGACTAGGGAACAGCCCCTGTCCAGACAAGAGAAG
GTGAAGATTGTGAGCAGTCTCTTGAAGCAGGCCCCGCCTGAAGAATTCTGCGAGGCCTTC
AGCGATCTGCGCCTGCTGGTGGGTGATGACAGCCTGATGTGCCAGGAAGCTGCCTCCCTC
TGTGCCCTGCACAACAAGCTCCACTTCACTCCAGTCAAGAGGAAGGAGTGTGAGGTGCTG
CTGACCCGCCACAACGAGCTGGAGGAAAAACACTTCCTTGACTCCCAGAGACAGGTCTCT
TTCAAATTTGACCACCTGAGGAAAGAGGCAAGTGAGTTTCAGGCTCACCCACAGGAAGAT
GAGAAAGGTGAGGCATGGAGAAGGGCCCTCTATGAGAGCCTGAAAGCATACGTCAGCAGC
CACTATCCTGGGGGAATTTGCAGTGTCTTCATCAAGGATACAGCAATCCGGAAAATCCTC
ATCGCCTGCATTGCGGGTCGTCTGCACCGGCCCTCAGCCTTCTGGAATGGCCTGTGGAAA
TCAGAGTGGACTTTCACCTTGACTCCCACTTCCACTTCCACCCAGGTGACCGGGACCATC
ATGGTGCAGGCTCACTACTTTGAGGACGGCAACATACACTTGACAGTGTGCAAGGATGTG
GCAGAGAGTCTGCCTGTCACCACGGAGACCCAGACCTCCCAGGACTTTGTGAAACTGCTG
GAGGATGCAGACAACCAGTTCCAGGATGGGCTGATGGAAGAATACCGGAGGATGAGCGAT
ACCCACTTGAAGGCTTTCCGAAGACAGCTGCCCATCACCCACAGCATGATCAACTGGGAG
AAAATAGTGACAGCTAAGATAGTGAAGGCACCTGCTGTCCAATGAAAGGCCAGTTTGTAT
GGGATATCTGAATAAAGTGTTCAGGGAAGGGAGAAAGTACTAAATATCCTATAAAATAAA
TAGAGAAAAGAAAAATTGAAAAAAAATCAGAGAAAACGAAGGCCAGAAGAGTTCTGTGGT
GTCAAGAGCCAG
>TR90186|c0_g1_i1 len=1365 path=[2847:0-191 2848:192-221 @2861@!:222-735 2857:736-760 2859:761-1018 2854:1019-1042 2855:1043-1364] [-1, 2847, 2848, 2861, 2857, 2859, 2854, 2855, -2]
GCTGGAGCGGCGCTTCAAGCAGCAGCGCTACCTGTCGGCGCCGGAGCGCGAGCACCTGGC
CAGCAGCCTCAAGCTCACCTCCACGCAGGTGAAGATCTGGTTCCAGAACCGGCGCTACAA
GTGCAAGCGGCAGCGGCAGGACAAGTCGCTGGAGCTGGGCCCCGCGCCGCCGCCGCCGCC
GCGCCGGGTGGCCGTGCCGGTGCTGGTGCGGGACGGGAAACCCTGCCTGGGGGGCTCGCC
GGGCTACGGCTCGCCCTACAACGCGCCCTACTCCTACAACGGCTTCCCGCCCTACGGCTA
CGGCAGCTCCACCCCCTACAACGCCAGCTACGGCTGCAGCTACCCCGCGGGCGGCGCGGG
CGGACAGCCCGGCTGCAGCCCGGCCGCGGGCGCGGGACCCTTCGTGAACATGGGCGGCCT
GGCCGGGTTCGGCGGCGCGGCCCAGCCCCTGCACCAGGGCGCCGCGGGGCCCTCCTGCAG
CCAGGGCGCCCTGCAGGGAATCCGGGCCTGGTAGCCGCGGGGGCGGCGGACACTCTGGGC
CAGGAAGGAGCCTGGCGGCCGCGGGGAAGGACAGGGAACCGCGCCGCCCCGGCTGGTGCC
CGAAGGCTGCTCGCTAGAGGCAGACTGGAGCCCAGCGCGGCCCTCCGCGCCGCTTCGTCC
AGGGCGGGAGCTGCAAGCACCGGCCGGCGCCATGCGCCCAGCCGCTGCGCTCGGCGGAGC
CTCCTGTCCCGGCTCCAAAGTGCCCCGGGCGGGGGAGGGGCGGCGCGGCAGCTGTTGGGG
CCGCAGGACAGAAGCAGGCTCGCCCCAAAGCCTCTCCGGTCCCCCGCGGCGGCCGGGGTG
GGGAGCGCTTCCCCCGGCTCTGGGTGGCTCGTTGCAGGGCTGGGCATGGAGCTGGAAGCC
CCGCACAGTCCAAGCAGCTTCGCTTGTAAAAAGCCAAAGTGTCGGGGCCTGGGGAGGCAG
CCGCGCGGGGAGCCGGGCCCTGTATCTACTCTGTATCCGCTGTACGTGCCAGCCCGCGCA
GGAGCGACGGGGTTAATAAACCAGGTGCAATAGCCCCAGCGCCTCATTGTTACCGGCCCG
AGAGCGCGAGGCTCGGGCCGGGACCGGAGCTGACAGGGGCCCGCGGGGTGTGGACAGAGC
CGGGGGTTCCGTTCGCCCCAGCCCATGGGATGTTCTACGTGAGGGGTGAAGTCAATGGAG
ATTTGCCATTGGCCCCAGCCAGTTCTCCAAGGGGGTCTCCCCTGGCTCGGCGCTGCCAGG
TGCCTGCGCTCCGTTGCCCTGCGCCCAGCGCACTGAGCGCCGGACGAGCTGGGGAGCGCC
TGCCCCTTCACCGCGGGTGCGGAGAGGCGAGTCCCTTGTACAAAA
>TR90262|c0_g1_i1 len=2527 path=[8088:0-543 8089:544-552 8090:553-576 8225:577-582 8220:583-592 8214:593-616 8206:617-901 8152:902-925 8194:926-949 8212:950-968 8203:969-992 8192:993-1006 8128:1007-2526] [-1, 8088, 8089, 8090, 8225, 8220, 8214, 8206, 8152, 8194, 8212, 8203, 8192, 8128, -2]
GGAAGCTGTGCCACTGGTGGGGGGGGGGGCTCCCTCCATCCCCAGGGAGCAGAGAATGGC
AGCAAAGGGCTTTACAGGTGCCCCCTTCGGCACTCAGACAGTCAGATTTGATGTGTCCGC
AGTTTATCCAAAGTGTAAGAAACCTGGTACATACACACAGGCGCCCTACTGCAAAAAGGT
CTCTTCGGAGTTGGGCAGAAAGTTGGGCCCAGGCACCTACAATATTGACCATGGAAGCTT
TAGCTCCTCTGTGCTGCAGGAGAAGGCTTCAAATTCTGGCTGGGCCAAAGCACAGGAAGC
GGCACGACTTACCCAGATGCCCCATTTTAATTTTAAGGAGACATTGAAGAAGAGCAAGTT
TCTGAAAGAAAAACTGGGCCCAGGAACTTACAACATCAAAGATTTTCTGCAAGAGACCCG
ACCGTCAAGTATTAGAGGTATTTGTGACACTGGAGAAGAGAGGTTTAGAGACTTCATTAG
GGATTGCCACCCTGGCCCTGGGACTTATGGCAAGAATGGAAACCCTTATGCCCTGATTGA
CGAGAAGGAGAGATGCTCGGCAAACTCTCAAGGGATAATGGACAGCAAAACCGAAAAGTC
TGTCTTACCTACTGCTGCGGGAAGTGGTTTGGGGCCAGGCACCTACAATCTCAAAAACAG
TACAGACGAGGTGTTGAAACGTGTGGTCAGTAATCGCGGCCCATATGACACCTTCACAGG
AGACAGGTCAAAGCCTATTATCTGCGGACATTACGCTGTGGAAAAGAAATGCATCGAGCT
CAGCCCCAGCAATGTCAAGAGCTTTGTGGAGGAGCTGGACACCAAGGACAGAAAGAAAAA
TGGTGTTTTCAGCACCCTCGCTCGGAACCCTGGCTGCCCCACGGAGCGGATCTTCTGGGC
CACACTCAGCCAGTGTCCACGTGCCACGTATGCTGTAGGGCCAGGCTCACATGATCCAAA
ACCCGTGGCGCGATCAGAATACTTCAATCAACCTCCATTTTGGTCATCTGCAAAAAGAGT
TGACAGGAAAGCATACCGCCTCTTTATTGGAAACACGAACCCAGTTGGTGTTGGTCGCTA
TGACATCACAAAACAAGAAAAGTGCAAGTGGAATACTAGATACCGGTCACTTTACCAGTG
TGAAACACACCGTTATCTGAGTAACCTGGAGCGGGATGTATACTTACTACAGCGGATCAA
CCCTGTTAATAGAGGGCACTGGAACAATTTGGTTTCTGCTGCAAGTGATCCAGATACCTC
TGCACAAGCTATTACTGCTACTTAAAACTAAGTGCATGCTGTAAAGCAAAAGACACTGTT
AAATAAAGATTGGTTATAAGAAGGAAAATACTTGCAACGTATAGTACCGCTGCACACAAG
TCAAGATAGTGTAAAACAACCTACAGTTTTGCTCTGCAATAACACACTTAAAACCCACCA
GCAATCTTACTTTTTCTTTCTGTGATTACAGTTATTTTCACTTTTGGTTGTGTATACATG
ATGTAATTTATGAAGAGGATATTTGGCAGAATTTTAGATAGGTACATTTTCTTCCCCAAA
ATAGAAGTGCTGGTGGGTAGCTCTTTGAATATTAAATATTTATTTTTCCATCAAACTGCT
TCATTCAAGAAATTGCATATGTATTTTTGTACCATAAATGCAAAGTTCTGTACATTGCGC
TGATGGCTTTTGTTCTCACCTCAAGCAACAGAATTGGCCAAAGTCAGTACAATTCAAGTG
ACGTTGCATTCTCAAAGGGTGTCTGTTACATGGATTGAAAAAGGAGAGCAATTTCGTGGC
CAAAACACCAGATCTAGATTTCAGTGACATTACCCAGAATCTGTGCAGTTTAAGTAGATA
AAGCATACTTTAGAAGGTAACAGACGGAGAAGCAGCATGACTGACCCAAGTCACGCAACA
CATCAGTTTCAGAAGGGAGACCAGAAGCCAAAACTCATGCCTTCACACTCTAACTACCAG
ACTAGTTTGTATGCTATCAATTGCAGACATGTTAGAAAAGGGCTGGCTGTCAAATCAATA
GGGATAACTGCTAATCCCTCCAATTCAAAGCTCATAGATACGAATCATTGACAGGGAGAG
GGGAGATCAATGGTTGTGTTTAACATTTTTTGCTTGGTTTTTATAGGTAACCAATTGGTA
GAAGTTGTACTGTGCTTCCCAACTCGTCTAGACTTTTCATGTGCAAATAGTTGCATCTAC
CTGTCATCCAGGCATATTGGTAGAGATTGTTTGCGAAACACTTCAGCTGAAAGGTTTTAC
ATAAGCATAAAATATGATTTTGTTGTATGACTGGCCTGTCCAGACAAGGCCTGCTGTGGA
GCCAGTGGATTAGGAGGAGCACAGTGGCAGTAGGACTATGCTTAGCGATATCATTGGGCA
CCTTATAAATTCCATAAGAAGTTAATCCTAGAGGCCATGAAGAAGACCAAAAAGGTGGTT
GTTGGTTGATTTTCCCCCCTACAGTTAGAAATATGTAAATGTACAACTACATCGCTATGT
CTGCAAC
>TR90278|c0_g1_i4 len=1856 path=[6273:0-159 6496:160-181 6478:182-208 6509:209-244 6505:245-276 6477:277-297 6512:298-337 6504:338-404 6513:405-407 6502:408-431 6498:432-452 6514:453-463 6451:464-485 6497:486-497 6490:498-533 6481:534-557 6450:558-747 6467:748-764 6449:765-848 6429:849-1018 6202:1019-1042 6203:1043-1066 6204:1067-1090 6428:1091-1276 6285:1277-1300 6480:1301-1460 6300:1461-1491 6466:1492-1498 6489:1499-1522 6479:1523-1596 6465:1597-1655 6446:1656-1693 6425:1694-1774 6347:1775-1855] [-1, 6273, 6496, 6478, 6509, 6505, 6477, 6512, 6504, 6513, 6502, 6498, 6514, 6451, 6497, 6490, 6481, 6450, 6467, 6449, 6429, 6202, 6203, 6204, 6428, 6285, 6480, 6300, 6466, 6489, 6479, 6465, 6446, 6425, 6347, -2]
GGGGTTTTGAAATTCCCGCGTGCAGCTGGCCGTTGGTCTCCGCCGCGCGCCCCGGCTGTG
GGAGGTCCTAGCTCGGGATGCGGGGGCCGCACTCGGGCTGCGATGGGCCCCGGCCGGCCC
GCGTAGACAAGCTGCCCCCTCCTCCCGCCAGCGTCAGTCAGAGCTAGGCCGTGGGGGTGG
GGGCAGCAGCTGTTAGCTCGCGGCGGTTCCGCGGGGGCAAAGCGCCAGCAGGGAATCCAC
CCACCCGCCCGCCCGCGCTGGGCAGCTGTCACCCATGCCTACCCCAGCCACCCAACGCAG
TTGTTGTCTCATCGTGGCCTGAGAGCAGCCCCCACCCCCCACTGTAACTGTGACAAGCCC
TCCAATGAGTGCAAGGTATCAACCAGAGCCCCGGCAGCTCCCATACAGCGCTGTGTGGTG
AGCTGCCTGGGCTCGGTCTACACCCAGCTCAGACACCCCCAGGCAGGCAGGCTGACAGGC
GCAAAGTGCACCTGAAGGACAAGGCACCATTCGTGCTGTTGCATTGACAAATCGGCAGGC
ACCTGATGACATGGAATAGTGCTAGAAAGCAACAGGGTTTGGGAGGAAGCATTACTGCTG
TAAAATCTGTGGAGTCAATGATCCACCCTCTACAGTCTTTTGTGACTTCTCCACAGACTA
TGTGGGCAATGGTCATAGATCACTATCAACAGAACTACATGCAGCTATCAAGGGACACAG
GCTTGCAACAACTTGTATAGCATAGTAAGACGTATGTTCAGAAGTCTAATTTGACTGTCA
ATATGGTCAATCTTCTCCTCAAGACTGCTGCTGCTGTTTCTCCTCCAGTAAAATCCAACG
GGCCCAGTCATGAAGTAGACTGCTACAACAAAGCACAGAGGCAAGACTGCATGCTCTGGT
TCTCCTTCATACTTCTGGAGGATGTATACACATGAGAGGGCAAACAGAGCAACTCTTACA
ATCCAGAAGAAGCGACCGAACAGCATATGTAAGAGACAGAAGAAGAATCCAAGGAAGACG
GACAAAAACCAATAAGCAAGTAAAACAGCACCAATCAGCAGAAGAACACGGGTAGGGTTG
TTGGCAACTGCTGCAGGGCTGAAATAATGAGTCAGGTTGGAAGCATCAATTCCAAGAACA
TCCAGCACATCAGTCCATATTCTCCAGAAGGTGTCTACTAATACATCCACACCGTAAACA
AATCTTTCCGTCAGCCTAGAGAAAAACTTCTGCAGGGCCCGCACGTTCTCCTCGCCGAAC
AGGCTGCTCACCCCCTGGTAGACGCCGCTGGCCGCCCGGCGGAGGCTGTTCTGCTTGTCG
GCGCCGCGGCTCCGGGCCGCCCAGGCTCCAGGTCCCACCACCTCGCCCAGCAGCAGCAGG
AGAAGCAGCGCCAGGCCGGGCACGAGCCGCCCCCTGCCTGCCGCCGCCATGTCGCTCAGC
CCGGCCAAGACCACCTAGCGCCGCACGCTGCCGCCTGACCGCGAGGAGCCTGTGGCCGCC
GCTCCCAGCATCCTCCCGCCAGGCGGGCAGCGCCGGAGTCAGGCGGCGGCTGCAGCGCCC
CCTGCGGGAGGCGGAGCGGGAGGGCCTGTCCCTCGGGGCCGCCCGCCCGCCCAGGAGCCC
CCAGCGAGCCCGGCTCGGGCAGCCCTCATCGCAGGGCGCCCCTCGCCCGGGACACACACT
GCACACCCCTGACAGCACAATACACACACTGCACACCCTCCCCCTCACAATACACACCCC
TCACCGCGCAACACACACACTGCACACCCCTGACAGCACAATACACACACTGCACACCCT
CCCCCTCACAATACACACCCCTCACCGCGCAACACACACACTGCACACCCCTGACA
>TR90299|c0_g1_i2 len=3561 path=[8466:0-848 8467:849-872 8565:873-873 8558:874-893 8547:894-917 8563:918-961 8556:962-985 8545:986-1086 8473:1087-1110 8555:1111-1245 8510:1246-1269 8544:1270-1420 8525:1421-1444 8526:1445-1481 8527:1482-1505 8567:1506-1718 8502:1719-1742 8562:1743-2161 8569:2162-2185 8570:2186-2197 8571:2198-2218 8486:2219-2226 8550:2227-2239 8540:2240-2707 8453:2708-2731 8454:2732-3560] [-1, 8466, 8467, 8565, 8558, 8547, 8563, 8556, 8545, 8473, 8555, 8510, 8544, 8525, 8526, 8527, 8567, 8502, 8562, 8569, 8570, 8571, 8486, 8550, 8540, 8453, 8454, -2]
CCCCTAAAGCAGCAGTCCCTGACCGCCTAAGGCAAGGGATGAACAGCCATATAGGTTTGG
CTACCTGTACACACCCAGGTGGTCTTATCTCAGCAGGGACAACTGGCTCCTAAACAGTCC
AATCACTTGCACAATCTAGATGCAGACTATTAAATAACAGCTTTAGTCAGTCCTCTCACT
CCTAGCCAGCACATGCAGCTAGTTGGTCTGTCTTCAGTATTTTTAGGCTGTCTATAGGAC
ACCAGGGATGATGTGTTTTTGTGACCAGCTGCCAACTATCCACACCATCATGGTATAATA
GGCTGGTTAGATCAGGTTTGGAGGTTTAATGGCAGGGCAGCTTAATGTAGCTTGCACTGC
TGCTACAGGAGCGCTCTCTCTTCTATGGCCAGAGAGGACTTCAGTGTAGATGCAGGCTTG
AGAGGCTGGACACTAAATATCTTATTAAAAAAGGGAGTGAACAGAATTAGTGTGGTTTAA
TGGAATTCAATAAGTGTCTTTGCTTTAGAATTAACCATGGAGAAAGGAGGCCTGTTCCTG
ATTTCAGTAGGTGAGTGGTGCCAAGCAAGCCCACCATCAAAAAAGCTCTGAGCTAAGCCA
CACATTTCGGCTCTGGAGCAGTACAGGAAGGAGGTCTTTAGCAGATGGCCTTGGGAAACA
AAGGGAAATAAGCTCACCTTGAAACCACTGCTCCCCCTTTCCTTCACAGGGTTGGGTTTG
GAGCAGCAGGGGAGTTGAGACAAGTGAAACCCGGAAGGACAGAGACAGATGCGCACATGC
CCCTGCCCCATGATTATGAATCAATATCTCATTAGGAAAAATACCATGAAACATGCCTTT
ATTTTTTACCTGTCCCCTGCTGCACCACTCACACCATCCTTCCAGCCAGCTCTAGCCCAC
CGCACTGGGTGAGGAGCGGAGAATTCCAGGCACTCACCCTTCCCCTGGTCTGCCCACACA
GTGCACTCCCCTTCCTACTCCTCGGCCTCCGTGGGCATAATGCAGAGTTCAGTGAGGTTT
CCCACTGTGAATCATGGAAGAGTGTTCACTTCTCTTCACAGTGGCCTGTGCACCATGAGA
AACCCACCCACCCTCACTGTGACAGATTTTATACATGGTAGGGGCAGGTTTCCACCCCAG
TGTCAACCCCAGGTACTAGCCTCATGGGGGGGATTTGATCTTTTTAGTGTGAGGAGGAGG
ACAGGACAAAGTAATGTGCAACTTATCAGCATAGCAAGGATCTCTGTGATTCTCCTCCCT
TTGGGGCAAACACTTCCAGAACAGGCAGCAAAAATCTCCTCAATCTGCCCCCTTGGGTGC
TGGGTGAAGTTGTTCCCTTGCTGAGCCCTAGGAGAAGGCTAAGGCCTGTTTCTCCAGCTG
CTGCACCACCTCCCTCAGACGGTTGGCATCACGGAAGAAGTACACATAGAGATTGCGCTC
CGTCCGCTGGAAGTGGGTCTGCAGGGATTTCCGTTTGGCCTTAAGGTCACTCAGGAGGTC
CATCAGCATCTGATAGAGTTTGGCCTGTGTGGCACAGAGTTGCTCCATAGGCTCAGCCAG
CTCCTGGGCATTCAGCAGTAGTTGATTGGAGTCACTATACATCATCTTATAGAGCATCTC
ATCATCAGACTCCAGCATGGGGAGCTGGGTTGGGGACACTGCAAGCTGCACCTCCAGCAT
CCTCTGCTCCTGGCGCAGGCGCGAGCCACGGCTTGCCAGTGTCTCGTAGGTGCGGAAGAG
TTGCTTCTCCTGGCCCTGCTTCTCCAGCATCTCCCAGAGCCGTATGGTGGTGACATCACT
GGGATCTATCAGAGTGCGTGGACAGATCTTGGTGTACAGGCTGGAATCCTCAAAGCAGGC
GAGCCGCCCTTGTAGATTGGCGCTGGCTTCCTGCAGGGCAGCTACCATCTTTTCCAGACA
GGTCCCCACCTGCTGCTGCTGCTCCTTCTCCAGCTTCAGTTGCAGCCCCAGCAGCTCCAG
GCGGCTATGCTGGGCCATCAGCTGCCTCGCAACCTCTTCCTGCTTCAAGGTGGTATACTC
AAGGTGAACTGCTTCCCTATCGAGCTCTGCATGCAGGACAGGCAAGTGAAGGAGGTGAGC
AGTGGCCTGAAGGAGGGGCACAAGGTGTTGGGTTTGGGTCTGATCTATGTCACTTTGGAG
GGCGCACAGCTGCTCCTGGAAGGTGGCTATGCGAAGGCTGAGCTCATCCTCCACCATCTT
GTTCTCTTTGCTGCTCTTCAGGGCCCTCTCTGCCCACTGCAATCCAGCCCAGATACCGTC
AACTTCTGCTGAGGTGGTGATTAGCTCTTTCTGGCTGCAGATGTAAGCCAGTGCCATGCG
CTCCAGCTCCTCCTGGTAGCTGCCTAGGCTCTCTAAGAGCTTGGCTTCAGGACCCCCCAT
GCTCTCCAATAGCATTATGTGGGCAGCTTCTGCTAGTCCCTTCACCATTTCCTGGCAGCT
GTCCTGACCATATAGGGCTTCCATACCCCCAGCCTCTGCTTTGGAGCAGTTGTTCTCTTC
TAGCAAGGATTTCTGGGGGAGCCCTGCCACTGTCTCCCTGACCAGCTCCTCCTGGGTCTC
TGCACCCACTTTGGGATCCACCTCACACTCATTGTTCTCTGGCAGCACAGTCTGAGCTAA
CTCTGCTGGGGCCTGAGTATCCGGCTTTGCTTGGGAGCTTCCCTGTCTCTTCACTCCCTG
TAAGCCTGCCCCCTCAGCATCTGGAGCCTGGGTGGTGCCTGGCAGTGCCTTCTGGATGAA
TGCCATTAAAGCCCTTGTGGCCAGCTCCTCCAGCTCCATGTAGTGGCCCAGATCAGCCTC
AGACATCAGCATGAGAAGCCTCCCATTCCCAGCTTCCCTGTACCACTCCGCCAGCTGGTT
TGCTGCCTTGCAGACCTGGCTCAGAACACTGTTGGTTTGAGAGTTCTCCATCTCTAAGTC
CAGCTGAGCTTTCCTCAGCACCCGGCCCACCTTCCTTTCCTTGTCTGCCAAGTGGCACAG
CTCCTGTTTCAGGCTAGCCGCACGGATCTGGAGCTTGTTGCGCCGTCGCAGCTGGCAGGC
ACTATGGCTATGCAATGCCTGTGCCTCTCGCTCCAGTGCCTCTAGGGGCAGAGCCTCATC
CTCTGACATGGCCCCCTTCAGCTGCGGGCATTGGCGGCAGGTTTGCAGCACCTGCTGTAG
GGCTTCACCTTCCAGAATAGGCTTCCCTGAACTGAGCAGGGTCTGATAGGCTTCCACTTC
CCCAGGACTCAGTACATTCTCCTCCCCCACGGTGTTACAGAACCACTCAAGGAACTGCTC
TGTCTCGGGACAGTCAAAGAGCCAGTCAAAGTCCTTCTCGTGAAGGGCATCAGCCATGGG
GTAGACAGTCTTCAGGGTCTCCACAAACTCTGCCCCTCTGTTGACTGTGTCCAGTAAGAA
GCCCCTGGAGCGTCTCCGGGTGAACATGGCAAGAGTAGTTAATGCAGCACTATCATTCCT
ACTCAAATCTACCAGCACTTGAGGGCCTCACTTAAATGAGTCTTTCCTCATCAATCATGC
TGATTTCACCTGTAGCCATGA
>TR90370|c0_g1_i2 len=1888 path=[4707:0-372 4708:373-396 4812:397-537 4787:538-546 4805:547-561 4797:562-567 4786:568-620 4815:621-644 4811:645-676 4819:677-700 4821:701-720 4822:721-738 4793:739-897 4814:898-1107 4810:1108-1155 4801:1156-1223 4781:1224-1251 4817:1252-1264 4816:1265-1288 4813:1289-1463 4820:1464-1482 4778:1483-1502 4808:1503-1517 4799:1518-1578 4777:1579-1612 4753:1613-1642 4754:1643-1666 4755:1667-1887] [-1, 4707, 4708, 4812, 4787, 4805, 4797, 4786, 4815, 4811, 4819, 4821, 4822, 4793, 4814, 4810, 4801, 4781, 4817, 4816, 4813, 4820, 4778, 4808, 4799, 4777, 4753, 4754, 4755, -2]
TGTGAGAATTTCCTGTTTTTTCTGGTCTCCAAAGAACAGAGAAACATGTACAGTAGCTAC
CTCAGGTTGTATTTTACAACCATTTATTATTTTCTTAATAGACCTATTTGTTGACTCAAA
GGTTTATTACTCACCACTGTGTCAGCCTCTCGCTTTGTTGTATTAAAGGATCACAACCCT
CAGTGACTTAAGCAGCCTGCTGCTGTGGAAATGACTATCTCCAAACCTAACGCACAGGAA
CCTCTTTGTGCAAACAAACGGCAAGAGAGAGATGGGGATGCAAAGAACTTCTTTACCTTT
ACAACTCTCTAACCACTTGGGGACCACGTCCTTTCAGTGATAAGAGCAACATTCCCCTTT
TGTTTTGCACCGAGCATTCTAGTTTATCTTTAATGTATTATTCAAGCACAAATAATGATT
AATTAATCAGAATTCAGTTGTATTGGGAGAGCAGAACTGGGCTCAGTGCAACCCCCATCC
AGATGCTCCAAGTTAAAGAGAGTCATAAGGGAGAATGTGTCAGCAAGAGTTGTTAATTGT
GCAATAACAATTACGGGATTCCAGAGGCAGCTTTCATATTGTTGTGGCAGATCCTTTCAT
TGTTTTTCTTTGCTGTATATAGGTTATACATCTCCTCTCACGTCCTGTCTGTTGGAATTA
TTGCAGTCAGAGAAGAGATTACTCTCAAAACTCATTCCAACAGGCTTGGATAGCAGCATG
GACACATGGACTGAAAGGCCAGAAGGAGAAAAGAACACAAATCCAGCTGAATTTCTTTCC
AGTGCAAGAGGGGAAGTGTAGAGGCTTCGGAAGTTGTAATCTTTCCAAAACATTCTACAT
GCTTTGCAATCTCCATTCATGGCAGCATCTATACTGCTGCTGTTGTGGCCCGACCAGTGC
ACCATGGCTTGGTTGTGGGCCGAGTCCCCGGTCAGGGCGCAGGTGCTGCTGCTCAGCTTC
AGCTCCTCCAGCCGGAAGCGGGTGGCTTTGCCCTGCGGCGGCTCGGGGGGTGCCCCAGCC
GCCTCCCTGCCCTGCTGGCCCCGCTCCGCCGGGACCCCCCTGGCTCGCCTCCGCTCCGCC
GGGCTCCGGCTCAGCCGGCCGCCGCGGGGCGCAGCCCCCCGCGGGGGAGCTCGGGGCAGG
CCGGGGCCAGCGGAGCGCGCCGGGGATGCGCTGCGGTCGGGCTGGCCGGTCGGTGTCTCC
TGGCTGGGAGCAGCCGGGGAGGTCCCTTCCCCCCCGGCCGCCGGGAACCGCCTCGCCTCT
TCCCCGCGGCCCGGCCCCCCGGGCACGAAGAATAATCCCCGCTGCGGCCGAGGCGGCTTC
CCCGGGGCCAGGCAGCCGCGGCACGTTATCTCGGCCCCGCTGGTGCCGAAGGTGCAGAGG
AGCTGGACAAGCCAGGTCCCGGCGAGCAGAGCCACGCGCCGGCCCGCCGGGGACCGGCCC
GCAACTTTTCCCATGGCTGCGGCTTGCGGGCGAGAGGCTGGGGGAGAGACACCAAATTCA
CCCGGAGCAGAGGGAGGAGGGCACCAACTCCATGCAAGTTTCAGGCAGGGCTGGATACGC
TGCAGGCAGGGGAAAGGGAAGGAGAAAAACGGTGTCCTCTCTCTCTCTTTCCTTATCCCC
CCGGGGCTGGCTGGGCTGGGCTGATCAGGCTTTTGGATGGAAGGAAAAGCCACAACCACC
CGGGGGGAGGAGCTGGATTGAAGTCAGAGCGAGAGCACCCCGGCTGGTGATTGCCTCTGC
TTGTGCAGTCAGTCACCGATCGCCTCTCTCGGCTCGCGTTCGCCTCAGCAGGTTTACAGC
GGTGGATGATCTGTTACTCTCCAGCGCACGCAGCACTAGGCACTCGCCTTAACTTTTATA
GCCTCCCCCCCCACACACACGATCTCTG
>TR90420|c0_g3_i1 len=1654 path=[4342:0-114 4343:115-206 4415:207-397 4357:398-421 4412:422-498 4403:499-522 4404:523-573 4405:574-597 4417:598-705 4366:706-729 4414:730-808 4398:809-846 4420:847-1113 4340:1114-1175 4418:1176-1450 4421:1451-1510 4361:1511-1534 4362:1535-1540 4363:1541-1542 4364:1543-1653] [-1, 4342, 4343, 4415, 4357, 4412, 4403, 4404, 4405, 4417, 4366, 4414, 4398, 4420, 4340, 4418, 4421, 4361, 4362, 4363, 4364, -2]
CCGTGCGCCATCTTGGGTGTGGCGGATGAATACTCAGTGCGCGGGAAGAGGGACGCCATG
TTGATTGTGTCGGAAACAATGGAGCGCGCGGACCGTGCGCCATCTTGGGTGTGGCGGATG
AATACTCAGTGCGCGGGAAGAGGGACGCCATGTTGATTGTGTCGGAAACAATGGAGCGCG
CGGACCGTGCGCCATCTTGGGTGTGGCTCTGCTACAGTGGGCGCTATTGAGGGGCCATCT
TGGGTGTGGCACGTAACTAGATTGGCTCCCCCCGGTATTATGTCATAGAGAGGAGCGTGA
CATCATAATTTCCCCTCGCCAGGCACAGGGAGGGGGAAAGGGGTGGGGCCAGTGGGAGCT
GGAGCCCGCCCCCTCTAGGGGCAGCAGAGAGCCGGGGAGAGAACCCAGGCGTCCGGGCTC
CCTCCCCCCCGCTCTAGGCTGGTGAGAAGATGCACCAGGAGTTTGTGCTGCCGTATTACA
CGGCGGATTGCGACCAGGCGCGGGGGCTGATGAACACGGCCATGGGGCCCCTGCAGCGCC
AGCTCCGGGCCGGCGAGTACGAGATCTTCCAGTACGCCCCCATCTTCGAGAGCGACTTCA
TACAGATCAGCAAGCGCGGGGAGGTGGTGGACGTGCACAATCGTGTCCGAGTGGTCACGG
TGGGCGTGGCCTGCACAAGCCCCGCCCTCCTGGTGCCCAACGTGCTTCTGCTGGCCCGGC
CTGTGGTCCCCTCCGAGGAGAGCCGGGGCCGCAGGGGCCCCCCTGCCAAAGCACTAGAGC
TCACCAGGCTGCTCCCGCTGCGGTTTGTGAAGATCTCGGTGCATGACGGCGACATGCTGC
AGCTGCGGCTGAAGCTGGCCAGCGGCCGCTCGTTCTACCTGCAGCTCTGCCCCCAGGGCG
ACACCCACTACGAGCTCTTCGATATGTGGGTGCAGATCATCAACCTCCTCCGGCCACCCG
CGGAGGGGAGCCACGGGGGACAGGCCCTGCCCGGAGACCCTGGGGCTTTCGGGGAACCCC
TGCTCCAAGGCATCAGCCAGGACACTACCGGGAGCCTGGAGTCGCTGGCCCCCGAGGAAG
GGGGCCCGGATGCCTTGAGCATCTGCAGTCTCCGAACTCCCAGCCCCTCCCGGGATGGCC
CAGGGAGCTCGCGCAGCCGCACCCCCCCCAGCCTCAGCCCCTCACTACCCCGCAAGCCGC
CCAGCGTGGGGAGGGGGTCGCAGCGGGGCGGGTCCACAGGGGAGCGCAGGAGCCAGTCTG
AGTCGCCAGGGGGGTCACCGGCCCCCCAGGAGAGGAGTCAGGGTAGCCAGGGGAGCAGCC
CCTCGAGCAAGAGGAAAGAGTCCAGCAGGCGGGCGGATCGAGGGGGGGGAGCCAGACAGA
GCAAATCATCGCAGAGCCGGGGCAGGAAGCCCGGCCGGATCCTGTCGTTGGTGAAGTCTC
TGTCCCGCATGAGCCTGAGTCGGGGCGACGGCCGGAGCCGCCCCCCCAAGGACAAGAAGA
AGAGGCGCTGATGGCTGACGGGGGAGGAGCCAGCTGCACGTGGGAGGAGCCAGTAGAGAA
GGGGGCGGGGCATGGTGGAGAAAGGGGCGGGGCCTACTGTGGCAATTGGGGGAGGAGCCT
GCCTGAAAGCCCAATAAAGTCTCAGTTACCAGCA
>TR90463|c0_g1_i3 len=1976 path=[4425:0-256 4426:257-277 4527:278-380 4440:381-404 4524:405-629 4528:630-637 4468:638-661 4523:662-956 4529:957-980 4530:981-1029 4531:1030-1036 4513:1037-1060 4503:1061-1329 4404:1330-1353 4512:1354-1406 4502:1407-1430 4422:1431-1442 4423:1443-1466 4501:1467-1629 4447:1630-1653 4525:1654-1788 4500:1789-1859 4519:1860-1867 4510:1868-1882 4499:1883-1906 4518:1907-1921 4509:1922-1936 4498:1937-1960 4455:1961-1975] [-1, 4425, 4426, 4527, 4440, 4524, 4528, 4468, 4523, 4529, 4530, 4531, 4513, 4503, 4404, 4512, 4502, 4422, 4423, 4501, 4447, 4525, 4500, 4519, 4510, 4499, 4518, 4509, 4498, 4455, -2]
GGCAATTCTATGCAAATAGATGCCGGATCGTCTTCAATCTGTGCGGCGTGAGGGGCGTGG
CTATGCAAAGGACCGTCCCTGCAGCCCGGGAGCCAGAGCCAGCCGCGAGCCGGGCAGCTG
GAGCCGCCGTGACTTTTCAAGCCACTTTTGCAGTTCGGCTCCCCCCGAGCCAGTGACAGC
GCCGGGCCGAGCCGGGCCGAGCCGAGCCGGGCTGGGGGCTGCGCTTCGCCTCCTCGCCAC
CCAGCCGGGGCCGCCGCGGAGCAGCCGGGAAGTTTCGGGGCAAAGCCACTGACCAGCATC
CTCTCAAAACAAGCAGTGAAAAATGGGCCGGAAAAAAATACAGATCAGTCGAATTTTGGA
CCAGCGCAACCGTCAGGTGACCTTCACCAAGCGCAAGTTCGGGCTGATGAAGAAGGCCTA
TGAGCTGAGCGTGCTGTGCGACTGCGAGATCGCCCTCATCATCTTCAACAGCACCAACCG
CCTCTTCCAGTACGCCAGCACCGACATGGACAAGGTGCTGCTCAAGTACACGGAGTACAG
CGAGCCGCACGAGAGCCGCACCAACTCCGACATCCTGGAGACGCTGAAGCGGAAGGGCCT
GGGGCTGGAGAGCCAGGAGCTGGAGCTGGACGAAGGGCTGGACCCCATGGAGAAGATCCG
GAAGCTGAACGAGGGGGTGGACCTGACGGTGGCGCGGCCCAGACTCTACTCGTCAGCCCC
TCTGCCCAGCCACGAAGCGGCCTACGCGGGCACACCGCCCTCTGGGAGCGACGGAGGGCT
CAGCAGTGCCAACGGGTCCCCGCAGCACCAGAGCCGCCTGCCTGCGTTCAAGTCAGCGAT
CCCCAAGCACGGCCAGCCGTCGGGGCGCTCCCCGGGGCCACTGCCACCAGGCCTTGGCTA
CCCTCTCTTCTCCCATGGCAACCTGAACCGAGCCCTGGCTACCAAGACCCCTCCCCCGCT
CTACCTAGGGGCAGAAGGCCGCAGGGTGGATGTCCACAGCAGTTTGTCCAGCGCCAGGAG
CAATCTGACATCAGCGCAGCGATCGCTCTACCCTGGCCTGCAGACCGTGAGCCCCGTGCT
GCCCGCCGGCAGTGGCAGCATGCCAGCCCATGGCCTAGGGGGCTTCCCTTTCCTCTCCTC
AAGCCAAGCAGAGTACGGGCCCGGTGAGGCCTCCTCGCACCCTGGCTACCTCCAGCCCAA
CGCCATCGCCTCCTGGCAGCACCACCGAGACATGGCAGCCTCCACGCACCTGCCGCTAGG
GGCGGGCGGCAGAATGCTCCCCACCGACGAGGCAGCCCCGGCCCCCAGCAGCTCGCCCCA
GCACCAGGCCATCAGCATCAAGTCTGAGCGGGTCTCCCCTGTGGTCAGCTGCAGCTCGGC
CACCCCCCAGCACTCCCTGTCCTCCCTCGGCGACGTCCCCAGAGGCCCCGGGGACCCGCC
CCAACGAGACGAGTATGCCAAGGCCTATCACTACCCGCTGGTCCTGTCCCGGCCGCTGGC
AGAGGAGCAGCAGGGGGGTGTCCCCATGCGGCGCCTGCAGGTGACGGACGTTTGGCAGAG
ATAGTGGGGCCGGCTGTCTGGGGTGGGGGGACACCCGCGCTGTTTGCGTGTACGTACTGG
CAGTGGCAGGTCCAGTGTGTCACAGCCTCCTCTTCTGCTCGGAAGCACTTGTACCTTTCT
CCTGGGGTCCCCTGCAGCCACGGCGACCCACAGGGCATGGCTGAGTGCTGGGGCGGGGGG
GAAGCCCCAGAACCCCATGGGCTGTGAGTGCCTGTGGGGAGCCCCCCTCGGTGCCCTGCC
GCAGAACCCCATGGGCTGAGAGTCCTTGGGGGGGGAGCCCCCTCAGTGCCCTGCCCCAGA
ACCCCATGGGCTGAGGGTGCCTGTGGGGAGCCCCCCTTGGTGCCCTGCCCCAGAACCCCA
TGGGCTGAGGGTGCCTGTGGGGAGCCCCCCTTGGTGCCCTGCCCCAGAACCCCATG
>TR90481|c0_g1_i5 len=2621 path=[6545:0-69 6659:70-141 6653:142-241 6677:242-265 6680:266-306 6683:307-330 6685:331-331 6670:332-620 6678:621-641 6681:642-642 6674:643-666 6672:667-678 6671:679-699 6669:700-723 6665:724-761 6660:762-822 6592:823-843 6632:844-1170 6619:1171-1194 6620:1195-1205 6621:1206-1229 6622:1230-1249 6631:1250-1926 6578:1927-1950 6642:1951-2125 6575:2126-2149 6630:2150-2256 6529:2257-2280 6530:2281-2620] [-1, 6545, 6659, 6653, 6677, 6680, 6683, 6685, 6670, 6678, 6681, 6674, 6672, 6671, 6669, 6665, 6660, 6592, 6632, 6619, 6620, 6621, 6622, 6631, 6578, 6642, 6575, 6630, 6529, 6530, -2]
GGCACATTTCATTACACAGCAGCACCAGGACTGAAGCTTAAGCTGGAAATGTAGCTATTT
TGCACTAAAGTCCCAACTCAGACAAGCACCACCACTGAAGGAGCTGTTACCTAGCCTTGG
GGCTTGGATCATCTGACTCCTCATTGAGCTCACATGCTAGTTATTCCAAAGCAGGGGATG
TTTTCAGTGCACAGTAAAAGCCCTCTGAAGTGAGGCCAGAGCCAGAACTCCCCAGGGAGG
ACGAGCAGCATTGCACAGCCATGGATTCAAACAAACAAGAAGGAGAAACTGAAAATGTGC
CAGTGAGTAACCCTGCAACACAGATTTCTCAGTTGCAGGCACTGGCCTCTGAACTAAAAA
CTGGTTTCACTGAAGCAATGCAGGAACTTTCAAGAATTCAGCATGGAGAGTATGCTCTGG
AGGAGAAGGTTAAGAGCTGTCACTGCACAATGGAAGAGAAAGTGTCAGAGATGAAGAATT
CGCTGAACTCTTTCAAGGAGGAGCTCAGTGATGCCAAGTCGAAGATTGAAGTGATCAGTG
CCAAGCAAGAGGAAATGCAACAGAAAATTGAACAGCTGCAACAAGAGAAACGTAGGGAAT
CCCGGAAAGTGAAAACTAAAAGAACACAAAAGGATGAACACGGATCACAAACGGTGCCTA
CTCCTCTACAAGGCAGTCCGTTCCGATCGATAAATCTCCCGGAACCTGTACTGATTAATG
AAGATTTTACAAGTCTTTTGCACCATGCAACCTATGAGAGAGTCTCTGATACCCGATCCA
TGGCAGCTGGAGAAGGAAATGTGAAAGTAGTGTCAGGCACTGGCGGGAGCAGTGCAAATC
CAGAGACAGAAGAAAGCCTCAAGCCTTCCTTGCCAGCTGACATTCAGCCAAAGGGTCACC
CCACATCAACTGTGTGGAAGCAGCCCAAGGACAGTAAAGAGTGGGGTGATGAATATATTT
CTAAGGAGCACCCAGACAGAGTGAAGGAAACAGGCCAAAGCAGATACACCTCAGTGGACA
ATGTCTTATGTGAAACTTCTTTCGCTGCCAAAAGACAGAGCATTGCTTTGGAGCTGCTCG
AGTCCGAGAGGAAATATGTCATCAACCTGTCCCTGATCCTGAAGATCAAAGCCACGTTGC
AAGGCTCAGACATGAAGAGGAACACCAAGGAGAGAAGTTTCTTTCCCGGTTCTTTACGAT
ACCTGGCCCAGCAGCATGTAGACTTACTTCACACACTGCAAGAGAGGGTGCTGAGTTGGC
CACGTCCAGGAATCCTGGGAGACATATTCCTGAAGTTAACAAATGATGAGAACAATTTTC
TGGACTACTACATTGCTTACTTGAGGGACCTGCCGGAATGCATCTCACTGATCCACGTGG
TGATTCTGAAGGAGGTGGAAGAAGAAATTAAGTCTGACCTCTACATGCTGTTCTTTCACA
TAGTCCAGCGTATCCCCGAATACCTTCTTCACTTACAGAACATCCTGAAGTACACCGAGC
AAGAGCACCCCGATTACTACCTGCTCCTGGTATGTGTGCAGCGCTTCCGCATTTTTATCT
CGCACTACAGCCTGCTATTACAGTGCAATGAAGACCTGCTCATACAGAAACGGAAAAAGC
TGAAGAAGTCGTCCCTGGTTAAGTTATACAAAGGTCTGGCTTCTCAGTGTGCCAGTGCCA
GCCAGGAGGTTTCTCAAACACCCAGCACAACAGCCGTCCGAGACAGCGGGATCCACTCCG
AAGAGGTGATGCAGCCGTTCCCAGCAGCCCCCTCTTCCAGCACAACAGCCACGCATTTGG
TGTCACAGATGAAGAAGAACCAGCCTGCAATGATGGAGAACATCCAGGCTGGGAAGCCAT
CAGACTGGGAAATGGAGGCTAGAAAACACGAAAGGCCAGAAAATATCCTTGCTTCGTCTC
AGTTCCCCGAGCAGGAGCTAAAGGCCATGTCCATCCCTTTGCAAGCGATCCCGGAGATGG
AATATGAAACTCCCCCAGCCGATCCAATGGGAAATGCTGAGAGATCTGTCAGGACCTCAA
TGGAGCTGCTCCAGGATGGTAGAAGCTTTGCTCCAAACTATGAAGAGCTGGACTATGGGA
GGGAAGTTTTCACCCTGCCAGGTCCCTATGAGGACGAGACCTTTCAAAATCTGGCTCTTT
TTGAGACCTGCTCCCCGGCCTCCTCTGAATCCAGCCTAGATATTTGCTTTTTAAGGCCTG
TTAGCTTTACAGTGGAACCAGACAGGACAGATCACTCGTCACAGCCGCTGCCCAAAAGCA
GCAGTGCTTACAAACAGGAGGCGTTTCACAGCAAAGGCAAGCAGCTGAGCAGGTCCCTGA
AGGAGTTCCCCAGGAGCACTGAGGTCATGAGCACTAGACCCTACAGCACCCGGAGCAGCA
GCAGTAGCCAGCTGCAGCACAAGCAGGAGAGAAGCATGCAACCTCACCTGATCTCTGCAT
CATCTAGAAGCTCCCAAAGGAGCTACTTTCCCCCACCAAGAGGGCTGGGGGAGAAACAGA
GCTTTTTGGAAGTAAGGAGGCAAAAATAAAAAAGCAAAATTTTGCAACAGGGTCAGAGAT
ACTTTTAAGGGAGAGTTTTCCAAAATAGCTTCCAAATTTGC
>TR90493|c0_g1_i1 len=2179 path=[4999:0-169 5000:170-193 5001:194-220 5002:221-244 5057:245-350 5065:351-374 5068:375-385 4994:386-402 5056:403-633 5035:634-657 5060:658-824 5066:825-848 5069:849-895 5062:896-962 5064:963-986 5063:987-1010 5067:1011-1046 5053:1047-1085 @5058@!:1086-1289 5019:1290-1335 5052:1336-1834 5012:1835-1858 5046:1859-1921 5005:1922-1945 5006:1946-2178] [-1, 4999, 5000, 5001, 5002, 5057, 5065, 5068, 4994, 5056, 5035, 5060, 5066, 5069, 5062, 5064, 5063, 5067, 5053, 5058, 5019, 5052, 5012, 5046, 5005, 5006, -2]
GTGTGTTTGTTTTTTGCTGTATTTAATATCCAATTTAGTTTAAGAAGAAAGGGAAACACT
AGACAACAGTGCACGACAATATACAACTGAACGTCAGATTCAGTCCCACAAACACGGAAA
CAGCCGACAATAAAAAAGCTCTGATTCAAGTAGGGACGTGTTCAACGGCAGACAAGACTT
TGCAGTAAATACCCTGAGCCAGACGGTGGGTTGGCCTGTGCCTGACTGCAGTCAGTGGAG
TGGCACAGCGTGAGAGCCAGCACCGTAGTATCTTGTTTTCAGGCTTCAAAGAACAGGGCC
AGACCTGTGGGCCAGTTACACTAGCTGCAAGCCAGTGAGAACGCTACTAAATCACTCAAG
CACAAAACCAGATTCATTACAAAAAACCCAGGTGTCACCCACATGGGACTGGCAGGTGAA
CCGATGCTAACAGAATCTGCAATACACGCAACTTGCTTTCTTTGGCACACTCCCCACACC
ACTTCCGGAGCGCTGGATCTACCCTCCAACCAGCAGGAGGAGAAGACCAAGAACTGAATT
TAAACACGGGCTCAAGCTCAGTTTCTGGCTGAGGCTCTGGGGGGTGAACAGCTCCAGACC
AAGGACTGGTTTTGCAGGATTTAGAGTTATTTTCTCCATCTTGGCTCAGGGCAGGTCCAA
GCCCCGGGGGTCATTAAGAAACCAGGAGAGGTAGGGTTCAGTGCTAGCAGTTCCCAGCTA
TAGCAGCCTGTTTGAGCACAGGCAGTCCAGAAAAAACACTGGGTGCTGGGCAGGAGCACA
GAGTAGCCAGAAAATGCTGCGGTCGCGTTCTTGGTTCTGCCTCCCCGTGGTGGTCTGAGC
GTGAACCAGACCGGTCCAGAGGAACGGCACGCAGGAATCATTTCACCGGTGGGAAAAAGG
TCTATTTCTTAAAGCAAAAGAGCATCACATCCAAGACAAAACACCCATTTAAAAATAAGA
AGGGACCCTTCTCTCCCTTTCAAGAGAAGGGACCTGCTCCTGCGTCCCATCTCCTGTGAC
CTGGAGAGCAGCTGTGCGTTCCAGCCTTGCAGGCGCAGAGTATGCCCTTGTGCACAGTAC
CACACCACACAGCACACACCACAGATCTAAGCAGTTGCGATCTTCCACTTGTAAAACCCA
CCGGTCGTGGGATGGGGAAAAGGCCCCTCAGAATATTTGTAAGTTTCATGAATATTCTTT
TTCAAAACACATAAAAACGTTTCTCCAAACTGGTAAAAAAATATAAATTATTCACTGAAA
AACCCCAGCAAGCCGAGTCTATAAAAACTGCCAGCAGCAATTGTGCATAAAGCTCTTCTG
TTGGCTCAGGCCCAGTCACCAGCAAAACAGCACCAGTGAGGATGAAGAATTTGCCAGGGA
GTCCCCTGAGGTTAGCAAGAAAATCATCATCTGCAACTGAATACAAGTTGCTATGACAAA
AACGAGCATAGTGACCTTGGCAACAGTGACGTCCTTGGCAACAAGTGTCTATTGTAGCTT
TATCCATGGATTGCGCTAGTTCCATTCCAATCTGGAATCCAACCATCACATGCTGTAAGT
TTCTCATGGTACGTGGTTAATAATGCCGCTCCCTGGATCTGTTCTGGAAAAAGCCCAACA
ATGAGACAGCTCCAGCAGCAGCTGTTACAAACCCAATGGCACTGATTGCTCTGTTGGCCT
GCTCGGAGACCCCCTCCCCGTAGCGCAGCAGGGTCACAAAGTGCTCACAGTTGTTGCCGA
GGAGGTCGTAGGACACCTCCTGGCCGATGAGGAACTCCGAGCGCCGGATGATCTCCTCCA
CGGGCAGTGGGGCGTAGACGTCGTCATACTTGTTGCTGATTCTGTACGTGTCGCTCCCCA
CCACGTCCTTCAGGAGCTGCATCTTCACCAGGGCCTTCCTGCTGAACACAGACTTGGCAC
TCGCCAGCGACGACGCGGCACCTTCCTCTGGGACTTACTAGAACGGTGCCAACAGCAGCT
CGTGGGGTAACGTACGCGGCTCCCGGGCTCCGGGCTCGGCCCTGACACGACACGTGTGTG
ATCCCAGAGAGCTCCGGAGTCGGCGCGGCCCGGCCAGCTGGTTGGGAGGGACACACACAC
ACACACACGGATCTGACACACACGGGTCAGAGGCAGGGGGACCAGATGTCCTGATTTTAT
AGGGACAGTCCCGATTTTT
>TR90528|c0_g1_i1 len=3323 path=[7473:0-248 7474:249-272 7574:273-504 7469:505-528 7470:529-567 7471:568-591 7582:592-781 7603:782-805 7606:806-827 7581:828-851 7598:852-907 7587:908-927 7593:928-1130 7522:1131-1151 7586:1152-1246 7578:1247-1270 7569:1271-1904 7531:1905-1928 7602:1929-2016 7605:2017-2017 7608:2018-2040 7609:2041-2041 7610:2042-2071 7591:2072-2088 7583:2089-2301 7495:2302-2325 7575:2326-2860 7489:2861-2892 7490:2893-3322] [-1, 7473, 7474, 7574, 7469, 7470, 7471, 7582, 7603, 7606, 7581, 7598, 7587, 7593, 7522, 7586, 7578, 7569, 7531, 7602, 7605, 7608, 7609, 7610, 7591, 7583, 7495, 7575, 7489, 7490, -2]
TTTTTTTTTTTTGACATTTGAGTTGTGTTTTTTTTATTGTCCTACCTAATTCTAAGTCTT
TCTTGTTATTTCCATATACAGAGAAAGGTCTTTCCTGACACCAGTGGGGGATGATCTTCC
CAGAATACACATTATCTTGAACCTTGGGGCAGTGCCATCTCACTCTCCCATTTTCAATCA
AAAGATAGGGAGTCCTAATACAGCTTCCCCAACAGATGGGTTCCCCCTACCTAAACATAT
TGGAGAGGGTAGCAGTGTCTGTCTGTAGGAGCACTTCATAAATTACAGGGTTAGTGGAAG
AAGACAGGAAAAAGCATCTGGTTAGTTTAGAAAATCAGAAAGGGGTGGGGAATAAAACAT
GGCCCTTCCTTTACTTTAAGGGGGCTGTTAAGGAGCCTTAACAACTGAGGAGGTTAAGTG
ACTTGCCTAAAGTCCCACAGCACAGTGAGTGCATCACAGTCAAGCATAGAATCCTGGAGT
CATGACTCACTTCCTCTGCTCTAGCTACTCCCTTATGGATTGAGGGTTAATATTCCTCCC
ATAGCATTTTAGGCTGACTATGCTGGCCTAGGAAAAATGAAGACTTCCAACATAACCTAA
GTAAGCGAGGGTTCTTCCTCCATTTAAAAAACTGGGTTCTAAGAAACCAGTGCCCAGGCT
AAGGCACTGCTGATGGAGCATGCTTAATCCATAGATGGGCTCAAGCTGTAAGCCTGGGAT
CTGATTTCAGACACCCTGTGGGTCAGGTCTGTTTGGAACTGGGTTTTAGATTTACAAAAA
TCAGGGTATTCTGCAGCTCCTGATCCTAGTTGGGTCTCTGAATAACCATCACCTAAAAGT
CTGGTTTGGGCCTGTCTAACTTTAAATGACAGAGCAATTTATGTGTACTCTGCAATTTAT
GCATAAAAAGCAGAGGAATTCCATATGCAGGAAGCATGCCTGACTCAGTGAGTGCTTTAT
TTAGGAGCAAACAGTGTGGCAGATTCAACTTAACTCTTGCAAGCTGTATAGCAGTCATTG
CAGCAGGGGATATCACATTATCTGCTAAGAGCAAAGACTCCCATTTCCTGAAAAATGGCA
TTCAGCAGCATCTCACCCTCATGTGCCACTTCTACATATAGACAAATGTTTTCCCCAATA
ATCTCAGATTCTAAGACTAATGTTTCTGAATGGGAAACCACAATCACCATGCTTAAATGT
TTTACATTTAATAAAGCCAAACCCCCCACCTTGCTACTGTATCTGCAGCTGTTTATATAC
TGTTGCAGTGCAGTACTGTGTTTATAAGTGAAACTTAATTTACACAAGAATGGCTCTGCA
ATAATAGGTCACATCAGACTAACACTGAGTATTCAGCATGGAGAATAATTATCACAAGAA
ACACATTAAGGGCTATGGGAGAAAACCACTGGTTGCCTCTAGGTGGTGCAACTGTCCCAC
CTTGACTTTCAATTAGTTATAAAAAGCTCCACAAATTTCAAAGCTGCCTCATCATTTTCC
CACTTGGGAATAATCAGTCCGTTTCATTCGCTTGCTTACCTAAACCAGACTCTCTCCTCC
CTTCAGGGGTTCCGGCCTTTAACTCTCTTCCATTTGAGGACACTTTGCTAATTTCAGGGA
CTAGTGTCTCCCAGGGATGCTCTCCTGTGGTTGTTGGAGGACACTAGTTGATAGAGGTTA
TTTCCATGATAAGCAAACACTATTGTTTAAGTTAACAGAGCAAGGCTAATAGAGACAATT
AGAACTCTGACAAACAGTTGCCAAATGAAACTAACATCACTTCTTGGAATTTGCAATTTA
TAGCAGGGAAACCCAAGTTAGCAGTGGTACAGCCTGAGGGCATGGCTATTCAGGGTTAGT
GTGCGGCAAGCTAGGCCGTAAATCTACATCCCATTAGCTTGCCATGGGTTAAATGACTGT
GTGAAACCTGCTACGATGTGCTAAATGTTCTGCAGCAGGTAAAAGCACACTATGGAACTT
GTAGTATGCAGCAGGGTGTGCATGGCAAGCTAGTGCACGTAGATTGCTGCCCACTAATTC
TCTGCATGTTGACTGCTGTTGTACATTTTTTTTGCAGCTCTAAGCTTCTGCTTCTCCATA
TCCTTGTCCTATTTTTGCAACAGCAGCCTACAGTCCTGGGCAGCATGGAGAGCAAGCATT
TGAATGGTAAATAGCAAGCATTGGAGTGGAGCAGGATTATGATATTTTTAATTAAGCGAC
TGTTCAGTCTTTATCAAAAGGTTGAGCACAATGCTAAAATGACCTTGCTGATGGCCATGT
GTTCAGGGTAATGTGACATACCTCTCAATGCTGCAGTGTCAAATTAGCATATTTTGCAAA
GGAATATGGTGAGGGTAATAAATGATACTTGTATTTACAAGGCCACTGGATGAGAGTGGG
GGCAAAACTTAGGAAGGAGCAGTGCCACCTGCACCCCAACCCCCTTTCCTCAGCATGCTT
CAAAGGAGAATCCTTTAGCAAATGGAGTCATGAAGCCAAAGTCAAGGCTGTGCAATGTCC
AAGGCAAGTGGAAGAGAATTTACACTTTCCCCTTATTTCCTCCTGGTGCTGCAGAGTTTT
CCCAAACCTGGCTGGAGTGACTTGGTCCTTCCAACTTCAGAGTTCCTTATTGCAGGTCAT
GGCCCAGCTACTCTTGGCTACTCCTCCACGGGCACAGCGCAGTTTTCCTTGTTTTCCGAT
GGAATGGCGAGGTAGTCAGTCGCATTTTCCTGTACTGTCTCCTCTGCTTTGGAGACCTTC
CTGTAGCAATAGACCATTTCTATCAGCAGCCACAAGGTGAGGAAAACCAGGAGAATATAC
ATCATAATTTCAGAGATGACAGATGTGAAGTCTTCTCCAGCCTCCTCTACCACAGTGAGA
TGGATCAATCTGGAGCTTGTGAAGAGTGGGCGATGAATCTCAAAGTCAAACTCCCGGGTG
ACGTTACAGGTGTAGATCCCCGAATCATTCAAGGTCACATTTAATACAGTGATGGACACA
TCCTGCATGTCTTTGCTCCCGTTCCACTGTAGCCGGCCACTGAAGCGGCTTGGAAATTCA
TGGTAGACTTTTCTGTATTCATAGATTTCAGGATTCAGCAACACTTCCTCTCTTCCAGCT
AGGCTTCTCTCGAGAACAGCTCCATAGGAGAGCTTTTAAGCAGTATGAGTGGGACCTTAA
TTGGTTCCAGCTGTCTCCATTAGCCTAACGGCCTTAACCGGTTAATTGGCATCAGATGTT
TTAATAGGCCTGGCGCAGCCTTTGTTTGACTATCCAGGGAATAGGGACCTTCTCATCTTG
AGGTTGAGATCCCTACCTTCCAC
>TR90533|c0_g1_i1 len=1952 path=[4608:0-197 4609:198-221 4610:222-222 4702:223-243 4701:244-331 4699:332-374 4694:375-462 4689:463-486 4681:487-553 4606:554-577 4698:578-694 4596:695-718 4693:719-795 4703:796-819 4705:820-822 4706:823-824 4687:825-957 4704:958-968 4692:969-994 4700:995-1014 4696:1015-1038 4691:1039-1048 4685:1049-1072 4677:1073-1115 4671:1116-1139 4684:1140-1406 4641:1407-1430 4676:1431-1733 4659:1734-1757 4660:1758-1951] [-1, 4608, 4609, 4610, 4702, 4701, 4699, 4694, 4689, 4681, 4606, 4698, 4596, 4693, 4703, 4705, 4706, 4687, 4704, 4692, 4700, 4696, 4691, 4685, 4677, 4671, 4684, 4641, 4676, 4659, 4660, -2]
GAACACAGGAAAAACCCTTATCCCACCAAAGGGGAGAAAATCATGCTGGCCATCATCACC
AAAATGACTCTGACTCAAGTGTCCACTTGGTTTGCTAACGCCAGACGGAGGCTCAAGAAG
GAAAACAAAATGACCTGGTCTCCCAAGAACAAAGCAGGAGAAGAGAGAAAAGATGAAATC
AAGGGGCAGGAAGAGGAATATGGCACCGAAAATGAAGGCAAAGGTCAGAAAAGCTTCAAG
GAAGAAAAGGAATTGAGACTGAGCGACCTGGACGATTTAGACGAGGATGAGGAAGACAAG
CGTGCGCACCCGGCGGCTTCCAGTGCCAGCTCTGCTTTGCCCGAGCCTGAGACAAGGGAC
TGCAGCCTGACCCCACCCAGCAATTTCCACCCTCTCCCCTGTCACAAAACCATGCCGGGG
GCAGGGGGAGACTTTTTAGAGACCGCGGGGCAAAAGGCGGCCATCGTGGTGGGCACCGTG
AGTCCGGGGCAGCAATACGAAACCACAGACAAGCCCCGAATCTGGTCGCTAGCTCACACC
GCAGGGGCCAATGTGATCGTTGGCCGCGCACACTCCGAAGCAAGGACAGCGAGCCCTGGC
TGTTTGCTCGGCCGGGGAAGGCGCGCTGTGTCTGGACACTGCCCCGAGGCGAGACCCCTG
GCCAGCCTCAGAGCCCCGCCCGTGGCGGACGGTGCGTTCGAAGAGCTGCCCCAGGCCACC
AAGATTTTTCGAAACTCCTCTTTCAACCTGCAGTCTATCCAGCTAAGCTGCGCTTCCTAT
CCCGTCCTGGGGGAGACGTGCCAGTATTCTTCAGGAGCCGAAGGGTGTGGGAGAAATGTG
AAACCCAGCCAAGGAGCCATAGATCTCAGTGAAGGTTGTGTAGTGCAGCATAAAGATAAA
CTGAGAACAGCTTTTAGGCCAGTGCTGAAGAGGTGAGGGAAATTTCTCCCAGGACCAACA
ACTATTCTACAGGTTAGCCCAGCACCTTTGTGAGAATCCCGAAGATGGGTCTGAGCATCA
AGGCTCTTGGCTTGAAAAATCCTCCGCCAGCAGGGAGGAGCCCTGCTCCTTGAAAGCATT
AAATATGACTCTAGCGTCCCGTCTTCTTTTATGGAGGAGCGGTCATAACATATGCACAAC
TTGCTTTTCAAAAATGGATGAGACTAAAACCCCGCTCGGAAAGAGAGCGGGGGAACTTGA
ATAAATTATAGACTTTGGCTCATGCACTGGATCATTGTAGTTTCGCACAAGTTTACAAGA
CAATACTCCATCCCCGCCCCGCCACTCGCTATCACTCCGAGTTTGAACAGACCCGCCTCA
AGAACCATCGTGTTCAATGTACAACTTTGTAATTTGTAAAATACCAGTGATTAGCGTGTT
TACCAAAAGGCCAGTATTAATTTTAATTTCACCTTGTCCTATTAAAACAAACCAAACAAA
CCACAGTGCTTTCATTCCTCCCATCTCCCCCTGTCTTTGGTAAAGTATGTTTGTAAATCT
CCTTGTCTGTGTCGTTCTGAAGAGACAAAAGAGTGGGGTATTGTTATAAGGACATTCGAC
GGGCTGTTTAGTTTCTGTCATTGTATAAAGATCTCGCTGAACGTATTTTTAAGAGTCTCT
AATTAAAACGAATCAGCTGAATGCTGCAAAGCCGTCTTGCAAACTTGAGGAACTTATGTC
TGAACTATTCAAAGGTATGACCAATAGGACAAGCGAACGCTTTCTCTCTCCCTCCTTCCT
GCCCCCAGCTATGTTGGCGTTCCCCTGTTTTTAAAGCATCCACCCCTCCTCCCAGACCTG
CATGATGGGGTGGGGGGAGGGGATATTGGGTGCCCCTGCCAGTTTAAAGTCTAGCAACTG
GTCTGGAGTGGCAAAGTAGGGCATTGTGAGTGGTCATCACCATAATTCTGTTAAAAGAGC
AGTGTTGAACTTTACAAGGCAGACAAGAAAAG
>TR90535|c0_g1_i2 len=2577 path=[6052:0-955 6053:956-979 6112:980-1168 6103:1169-1345 6094:1346-1369 6107:1370-1423 6102:1424-1447 6063:1448-1496 6064:1497-1520 6101:1521-1742 6077:1743-1766 6078:1767-1776 6079:1777-1800 6111:1801-2130 6106:2131-2174 6099:2175-2198 6110:2199-2238 6114:2239-2262 6113:2263-2286 6109:2287-2372 6104:2373-2396 6097:2397-2494 6050:2495-2518 6051:2519-2576] [-1, 6052, 6053, 6112, 6103, 6094, 6107, 6102, 6063, 6064, 6101, 6077, 6078, 6079, 6111, 6106, 6099, 6110, 6114, 6113, 6109, 6104, 6097, 6050, 6051, -2]
TTTGTTGTGGGGGGAGGGGCAGGAAGCGCTCCTAACATTCTATTGGGTGGATGGGTCATT
TCACAAAGAGGAGGGCCGGGCCTGTGCGGTTGCCATGGTAACGGGTAGCGCAGGGCAGGC
GGTAACGGAGGCACCGAGGCTGCGGGTCCGCTCCAAGCCGGGGGCGGCGGCCTCTCGGCA
GATCTATCCATCCATCCTGCCAATGAGGGGCCTTTTCCTATTGGTGGCCTAAAGTCAGCT
GACAGAATGGCATACCTGCTGGGCAATCCAAACTGCATGGAGAGCTTGAGGAAGGACATC
ACCGATCTACAAGGAGCCATCATTGATGTCTTCTCCCGGACTGGGGCAGTGCGTTATCCG
TCCTGGAAGTTTCCCAATAAAGTGTCCTGTGATCTGGATCTGGTGGCTTTGCTGGAGCAT
TATGACTATGTGGAGAATGACCCTGAATTTACCCAGCATTCCCATGTAATGCTTCTTGAA
CTGGTGATTGACAGGCTGCTGTTGCTGCTTCAGAGCTTCACAGGCTACATGGAGAATCTC
ATCAGCGAACAAGCTGTGCCCCCCTCCCAGGCAGTGGGACCCTGCATGTCCATTGGGCTG
GCTGTGAGGAAGTACTGGAACAGCACACTGAAACTGGGAGCGCTCCAGCAGCAGCTAGTG
ACTGAGAAGAAATCTAACAGGAGGGACAGCTCTGCACTGAAATCTACCCTGCAAGATGTG
AAAGCTGAGAATGAGCATTTGAAAAGCTGCTCACACGTGATTTCAGAATCAGGTGCATCA
TTAGCCAGTGCCCAGTCAGCCATCTTATGTCTACCACAAACCATCCATGGGCCAGACTGT
GATTTCTCAGACATCTCACAGCCACGGTCTGCATATGGTGTAACCAAGAATGTTTGTAGT
GTCCATTCTCAGACAATTGAGTCATCTCTGGTGCCCTGTGATGCATGTGCAAGTGGTCAG
GCCAGCCTCAGAGAGGTCGGTAAAGCCATCATCAGCATCTGCCACAGCCAGAACATCCCC
TCATCCCTGGGCAAATTCCAAGAGATGGTTGAGGAGACCCTAGGCAACAAGCCACTCACC
GCTATGGACATGAGTTTCTGGGCATCAGAACAGAGCAAAGACCTCTCCCGTATCAACAAA
CATCTTGGGGTGCTGATGCAGCTGATAAACCCTTTGAAGGCAGAGCTGGAAGAATCTGAG
AAACAGAGGGATGAACTGAGGAAGCAGGTTGAGGACTTCGACAAGCTTCTTCAGAAAGAG
AATGAGACCCAGGAACAGCAGAGGAAGGAGGCTGAGCAGTACCTGGAGGAAAAGATCAAA
GAGAATTTGCAGATCACAGCCAAACTGGAGAAGGACAAGGAAGATCTCCGGACAGGAGCT
GTTGTGCTGGAGGAGAGAATTTCCACCTTGAAAGAAGAGCTGCTGTCACAGCAAGCTACC
ATACGGGAGCTGGAGCTGACGAAAAACACCCTGTTGGAGGAGATGAGGACTAAGATGAAC
CACAAGAGCCAGATGATGAAGCTGGAAGACCAAGTGCAGCTGCTAACCAGCCAGTTGGAG
AACACAAGTCACGCGCTCAGTGGGGCCACCACCCAGCTGGACAAGGAGAAGGCCAAAGTG
GAAAGCATGCTCAGGCATGAGGAGTCGCTCCAGGCCAAGCAGAGGGCCCTGTTGCAACAG
CTGGACTGCCTGGATCAGGAGTGCGAGGAGCTGAGGGCCAGCCTAGGCGAAGCTGAGGAT
GACAAGGCTAAGCTGGAGCACCAGCTGAAGGAGACACAGGCCGAGAAGCAGCATGTTCAG
GGCCAGCTGGAAGCCCAGCAGCAACTAATGGAGAACCTGCAGCAGGAGAAGCTGAGCTTC
GAGCAGTCCACGTCTGAACTACTCAGGAACATCTCCGAGCTGGATGAGCTGCTCCAGGAG
ATGAAGGAGAGGGAGAGGCTGCTGGTGTCCTTTCCAGACCTCCACATCCCTGCTGAGGCG
CAGTTTGAGTGTACTGGGAACATCACTGATGACATGGAAAAGCAGCTGCGGGCAAACAAC
ATCCGCATCAGCGTCCTGGAGGAAGAGAACTCGCGGCTCAGGACCGCACTAGCCAAAATG
AAAGAGGCGGCCCAGCAAGGAGTGTTAAGGCTCATCCCGCAGACCCAGCTCTGGGCTCAC
TTCTCCTCCAGGACTGGCTCCAAGGATGGCATGACGGACCCCCACAAGGCTTCCACAGGC
AAACCTGCCCTCACACACAGACCTCCAAGCAGCACAGTGCCCCCCCGGCTTGCGAGTGGC
CAAGCCAGCAGCCAGAGCACAGCACTCCAGAGACCGCCAAGCAGCCAGCCAAAGCCATCC
TCTGCAGAGGCCATGTGGAAGGCAGTGTCCTGCGTCTCCCTTCCGGTTGAGACCTCGGCC
ATCAGCACTTACGCCAGACTGAAAGGGAAAGGCAGCGCAGCCAGAGTCCAGGCCCGCTCA
GCTCACAGCCCCAGGAATCACCAGAAATAGAACCCCAGGAGAGCAACCCCTGCTGGAGAT
GTTCAGCTAGGGACACAAATAAAGCTGTTTACTGTTCATCAAAAAAAAAAAAAAAAA
>TR90548|c0_g1_i2 len=3392 path=[7694:0-458 7784:459-518 7767:519-542 7776:543-544 7787:545-553 7782:554-573 7775:574-811 7724:812-835 7764:836-1084 7692:1085-1108 7774:1109-1276 7731:1277-1300 7763:1301-1312 7773:1313-1336 7781:1337-1357 7762:1358-1381 7772:1382-1762 7746:1763-1786 7761:1787-2287 7786:2288-2333 7780:2334-2357 7771:2358-2399 7739:2400-2423 7785:2424-2575 7779:2576-2611 7770:2612-2656 7757:2657-2680 7744:2681-3391] [-1, 7694, 7784, 7767, 7776, 7787, 7782, 7775, 7724, 7764, 7692, 7774, 7731, 7763, 7773, 7781, 7762, 7772, 7746, 7761, 7786, 7780, 7771, 7739, 7785, 7779, 7770, 7757, 7744, -2]
GTAGTTTTTTGCGTTGCCTGATCTGTTAGAGCCGTCGGGAGCGTCCTTGTTGCTATGGAG
ACTGAAGGGGGAGAAGACAACATGGCGGCTGCCTTGTGGCCCTGATAGCCGGCGCGCAGA
GACCCCGCCAGCGGCTGACGCGCCCCAGCACGATGGCGAGGGAGGCACAGTAACTCTGCA
GACAAGATGTCTACAACAAAGCTGTATAAACTGGACCATGGAAACAGTTATGCAACCAAC
TGCTTCCCTGCCAGAAACATTTTGAGGACAAGTGAAGAAGGGGCTGGTCACTGGCTGGTG
GCTCACAGAGCTGCCCAGAAGACCAAGTTTGAAGCAGTGATCTGTGCGAAATCCCTTCAA
GAGAAAGTAGGGGGGATTCCAAAGTACATGTCAGAGCTCCAACACCATGGATATACAGAT
GAAATGGTTCAAGAGAATATCCTAGATGGGCCATTTCTGATTAATCTCCACTGTGTGAAG
ATCCCTTCAGATCTGTGCTCTGTGGATATAAGCAACAAAAATCTGGTCTCAGCTAAAGAA
GATGATTTTGAGCAGTTTGATTCCGTCGCTTATATCAATGCTACAGAAAACCTATTGACA
TTAGAAGCATTTCGTAAGTTTTCTGGGCTAAGGGAACTAGAACTTTCCTTGAATGGACTA
AGAAATCTTAAAATCAGCGCTGGAGACTTTCTGCACTTGGAAATACTGGATCTTTCGTAT
AACAATTTGTCTCCTGAGGATGTTCGGACATTGGGAGTTTTGTCTCAACTTAAGGTTCTT
CACCTAACGGCCAATGGACTTCGATCTCTTCCTTCTGACCTGGCAGTCTCAGAGAATGAC
AGCCCAAGTTGTTTAAGGTTTCCATCTCTAGAAGTCTTGTTGCTGGATGACAATGATCTT
TCTCACCCAAGCGTCTTTGTAAGCCTGGCTAATCTCCGCAGCCTGAAGCAGTTAAACCTG
GACAAGAATGGGATTGCAGAGGTCCCTTACCTGCATCAGATGGAGAATTCCCAGTTCTCC
CTCCACCCACAGTCGGCAAAGATGGGAACCAAGGCAGAGTCTTGCAGCTTTCCGTCTAGA
TTCGGACAGAAGCACGAGCAGCCGCTGCAAGCTGGGGCAGGGTTGCAAGGCCAGCTGGTG
ATGGAGAAAGAGCAACTAGAATACTTAATTTTACAAAACAACCAGGATCCAGACAGGACA
GAGGTTGTTTTCACTTCTGCCTCTCGAGAACCACCATTGCTGGATGTTTTCATGGAGGGA
AACGACCGTTCATGTCTTGCCGACTCTGGGACTCCCCCTGCCAGTTTCAGGAACGCCTTG
AGCCAGGAGTTTACGCCCCCCCTTCCGGAACTGCGCTACCTGAGCCTGGCCAACAACAAG
ATCAAAAATGAGGAGGACCTGCTAGCCGTGGCTCTCTTTCCCTCTCTGACGGAGCTGACA
TTCCATAGCAACCCCCTGACCACCCTCAGGAGCGGTGATCCACCTTTGCTAACCAGTTTC
CTTCAGCACAGACTGGGGATTAAGCTAATTAGAAGAAAGATTTCAAAACTGGAGAAACCG
CACATCTTTATTCCAGTCAAGGCCCATAGGAAGGTAACATCACATGTCCCAAAGGTTCCA
AAGCAGCCGCTGATGCTAGAAGCTCCTCTTGAGTCCTCCTTTTGGAAACTCTGGTCGGAT
ACAGAGGGGGGTAAACTAGAGGAGTCTGAGGAAGGATCACATAGGTTGAGCCTGTCTGAT
CCTCTTCCGCCGATCAGGCCATCGTCAGCACAGCAGCACCAGGAGCCTTATGACGACACT
GAAATGCTTGGTAGCCCCAGGGAGGTGCCGGAGAAAGAGAAATGTGATTCCAAGCTTGGT
CCTGCCAGCGCTGAAGATGACACTGAATTCTTCTTTCTGACTCAGCTGGATGATGCGGAT
GACATCCCCAGCTCTGTTTGGAGACATGAACTGGAGGAAAGACAAGGGAAGAGGAAACAC
AAGTCCAGGACATCGGGCAGCTGCACGTATATTCCCAGGAAATATAAGGGCTATGAAGAA
CTGCTCCGTGTGAAAACTGACCCCGAGTTCATTGAGCCAGTGGGAATGCAGCAAAATGTC
CAGGCGCTGAGGCGTGCTCTGAAACAGCCCCTGGTGTATCGTGACTCGAAGGCAAGGCTC
GACAGTGTGCAGAAGCCGTATGTGCCCAGAAAAAAGAAGATGGGGAAGCCACCAGGCCCT
CCCTCTCGAAAGACTAAAGCCGAGGTGCTGGAAGACGTCCTCCTAGCCATGAGAGGCAAC
ATGAACATCAGAGAAGTTCCACTAGTGTCTGTTCTGCGAAAGAAGAAATCCAACTGGAAG
GCGTATCAGGAGGCTCTGGGGTTGATGAAGGAATTCCACCAGAAGTACAAGGCTGCTTTG
GCAACTTCCAATAAGGCGATTTGCAAGGGGAGTGTGACTATCCCAGAGCTGGGGCAAAGC
CCAACTCAAGAAACTTTTGTGGAGATCGAGGAAAGTAAATCAGAGACTCTGCCTCAGGAT
ACGGATGAGAGCGAGAGCCTTAACCATTACCTGTCACTGGAGAAAAGTTCGTCTCGCAAG
AGGAGCGTGGTGACATTTGCTTTGTAAACTGGCCTGTGGAGAACAGGAACTTCCCAACTT
TTGTGTTTCTTTCTAGATAGATTTTTGAGTTAGTTTTATAACGAGGTTAGTGCACTTTTA
GTAGCGAGGGTTGAAAATGCAGCACAGTGAAAAGGTTTGTGTGTAACATGCCGGTACAGC
TGTGCTCACTTGAGTCCACATAGTTACAGCTGCAATCAGTGAAATAAACAAATAGCTCAC
AAAACACCTGGTCAGTCATTGCCCTGCTGTTGCCAACGGCGAGGCCTGTGCCGCTGTAAC
GTGGTTATTCTGAAATAAGGAATCCAGCTGGCTCACAGGCGGCAGGCAGCTGGCACGCTG
CAGTGATTGATGGGGGCGAGCGTAGCAGAAATCCTTTCAGCACGCAGGGTGCAGTGCAGG
GACTATAGATGGGTGGCTAAAGGCACTCGGGGACTGCACCCTATGTGGGTGGGTGTCCTT
CATAAAGTAGTGAAAACAGAGGGAAGGGCAACAAATGGAGCTGGTTTCACATGTTGCCAT
ACTAACTTCAGCTCATCTTAACAGATCATTAATTAACCCTGCCCGGTTAAATGTACATGG
ACTGTGAGTTCTCTTCCCACGCCGCTCACACCTCAGACTACCCAGTGCACATGGATTCTG
GACCTAGGAAACTAACGCATTAAAGTGCTTGTATTTCTAGCATGGATAAGCAAGGTGAGG
ATTCCACTCCCCGTAACTGAATCATTCTGAGCTAGGACTAGGTAAGAACTCAAGCCAAAG
TATTAAAACAGTTTCTAAGCAAAAAAAAAAAA
>TR90598|c0_g1_i1 len=2185 path=[4417:0-1114 4418:1115-1130 4423:1131-1710 4415:1711-1734 4416:1735-2184] [-1, 4417, 4418, 4423, 4415, 4416, -2]
CAGCGCGGTGCCGGCGGGAGGGTCAGCACCGCGGACAGCAGCGCCCTGACCCAGCCCCAG
CCCCAGCCGCCGCCGCCGCTCTCCAGCCCGCTCGCCCTCAGCCACACGCGCCATGGCCGC
GGAGACTCACCTGCAAGGAGTCGAGATCTCAGCCGCCCAGTTTTTCGAGATCTGGAATCA
CTACGACTCTGATGGCAATGGGTACCTGGATGGGAAAGAGCTGCTGAACTTCATCCAGGA
GCTTCAGCAGGCACGAAAGAAGGCAGGATTGGAATTAACACCTGAAATGAAAGCATTTGT
GGACCAGTATGGGAAAAGTACTGATGGAAAAATAGGAATAGTCGAGCTTGCTCAGATATT
ACCAACAGAAGAGAACTTCCTATTGTTCTTCAGGTGCCAGCAGCTAAAGTCAAGTGAAGA
TTTCATGCAGACCTGGCGAAAATATGACACTGACCATAGCGGCTTCATTGACACTGAAGA
ACTTAAGAGTTTTTTGAAAGATTTACTACAGAAAGCAAATAAGCAGATTGATGATTCCAA
GCTAACAGAATACACCGAAATAATGCTGAAGATGTTTGATTCAAACAATGATGGAAAGCT
GGAACTTACTGAAATGGCCAGTTTACTACCAGTGCAGGAAAACTTTCTTCTTCAATTTAA
GAGTGTCAAAATGTGTGGGAAAGACTTCAATAAAGCTTTTAAGCTGTATGATCAAGATGG
CAATGGATACATAGATGAAAATGAATTAGATGCATTACTGAAAGATCTGTGTGCAAAGAA
CAAAAAGGACTTAGACATTAACAACCTGGAAACATACAAGAAAAACATCATGGCCTTGTC
TGATGGAGGAAAGCTTTACCAAAGAGAACTTGCTCTTATTCTTTCTGCTGAGCAGGATTA
GAGACCTCCTGTCACTTCAGTTGAACTAGTGATATACTGTATCAACACAATAACTGTGCA
CTATAAGGGAGTAGCCTGTACTTTCTTTTATATCTGTAAATTTAAACCGCATATACAATT
AGCCATGATGTGTGGCACATTCTTTTCAGTCTGTTTCTATACTGTTTGTAATGTACAGTT
TTTGTAATTATAAGATTGATAAAGAGAATGTCTGTTTGGGCCAGTCTGTATATTCAAGAA
GAAACTAAAAGACATTTTTTTGCTTTCATAAAAATGGCTGGAGAAAAATTTAAAATTCTG
CTGAGACTGTTTTGTTCATCATATCCTTTGACACTTGCAACATTTCTGTTCAATTACACA
TATTAAGTAAAAGCCCTGAGAGCTCTTTCAGTGCATGACTAAATACAGGTTTTTAAATGC
AGAACGTAAAGATGCTGTTTTCAAGTAGGAAAGATGACCAGGGATGTTTGAACTGAAAGA
TTTACCAAGCTGGTGAGAAATATTTTCAGTAGTCTGACTAGCTACTTGCAAATCTATGCT
CCTTGCAATTTTGCAGTAAACGAGGAGAGCTTACGAACTTATAGCATACAGACATAACAG
CTATAAAGAGCAGATATCTGGAACAGCTGCCAGTGCTGCTGTTCACAAACAATGTTATTT
TCCATTTAGCTGTTGTTTAATTTCACTAAATTTAAACAAGGTGATAAGCACCTAAGAAAT
ACAAGAGACAGAGCTTCTTGACAAACCTTTACTCTATTTTGGAAACCTGGCTAAACTACA
GATAGGATAATTAATACACACATTCGCATAATACAATAAGTGTAACTCATGAAAATTGCT
GTGTCAGAGAATATGACAATCCATTTTCTAAACTATTTGCACATATTGCAGGTTAAAATT
ATTGTAGTAAACTGCTGTTTTTAAATCATATTCGGTGTAACCTATAATTAAATTTAATAT
ACTAAGACTACCTGTGTCTAGTTTGTCTAGTTCCTGGATTTTCTTAGCAAGTAGAAAACA
AGGAAATAAATTTGTTTTTAAAAGTGTGCTTCCTGCATCTTACACTAAATTTCTAATGGA
GAAAATTATTGGAATTTAAGACTTAAAAAACAATCCATTTATTTCTCAAAGTACTAATTC
AACACCAAGTCTAGTCATTTATATATCAGACTCTAAATTAGTATCAGAGGGGTAGCCGTG
TTAGTCTGGATCTGTAAAAGCAACAAAAAATCCTGTGGCACCTTGTGGACTAGCAGACGT
TTTGCAGCATGGGCTTTCGTGGGTG
>TR90648|c0_g1_i1 len=1715 path=[3785:0-1223 3804:1224-1326 3791:1327-1350 3801:1351-1377 3806:1378-1458 3805:1459-1482 3803:1483-1601 3784:1602-1714] [-1, 3785, 3804, 3791, 3801, 3806, 3805, 3803, 3784, -2]
GGGTAAAAGCTCTGCTTGGGACTGAGTTTTTTGTTTTTCTTTTTTGCTAGATTTTATTAA
TTTTCTTTGGGGAAGTGGCAGGAGGGCTTGTGGCTAGAAGGGAGTAACAATGTAGGAGGA
TCATCCCAGTGGTTGAATTACTAGTTTCAAAATCCATTTATTCTTTGAGAGACTTGCAAG
TATGCAAGGAAGTGGGAGAAGAAAGAATACAGGAAATGGACAAAAGTGCATCTTCAACCC
CTTCCTAACTTTTCCCCCAAAACCACCTAAATGTCATGAATTCCAACTTGTACTGTAGAT
ATGCCCTGGGGCAGCTTGCATCTCTGGGGTCCTCCAATATGCAGGACACTGCTAGAAAAA
AACCCACCTTCTATTTTTCATTAACTCTAAGCAGACTTTCAAGATCCACAGCCAATGACC
TTTTGGTAGCATCTGACTTCCATCACAATCTCGGTGAAAGAGCAACAAGTGATATGGGCC
AGAACCTAAAAGGCATTTAGGAGCCTAACTCCTCTTGATTTCAACCTACATGACTAGGAG
CCTCAGGCTTATTAGGTGAACATAACCAGCTGCTGCTGGCTGGAAACGCAGCACCAACAC
TTTTACTGCCATTCCAAATATAGCCACTGGGCCTGATCCGCCACTACTTTGCTTATTCCT
GCACATTCTGATTTGCTAGCCTTTCACACCCACCTTCCACTACTGTCAATCACAGTGCAA
GACCCAATAGAGAATCAAACCCACTAGCATCAAAAGCCATACTGTTATTTAAACTCCGCC
CACACACATACTGAAGACATACACTTTGACACTGGAGCATGTTCTAAACCTGACTTTTTT
TTTAAAATGAAATGACACCAGTTAAACCCTAATGTAAACACTGATCAGTTCTTTATGAAG
CAGCCTAATTTTGGAGTCAGAATAGCACAGCAGAGCATACATAGCATAGCATACGCCCCA
ATTCTTGGTGCTGCTAAAAACAGAACTGAGAAGCTTAATTGGAAAGGAAAAGATATGCTC
TGATGGGTAGAACTATTCAGCTGTAGTATAAGCTCAAGTAGGCCAATCGATTCCGATGTT
TCCTGAATTCTTTATCTGTAATCAGCTCTGTTCTCAGAGTCCTCCTCTCTGGCATTGGTA
CTAAAGACCAATCTGGAGACCCAAACTTCATTGGCCAGGTGATTTTCTTATGTGGCAACT
TGTCTGCTTCATAAGTTCCAGGTCCAGGGAAAAGCTCTCTATCCAGAGCCTTCTGTGGAA
ATCGGGATGACTTGATGGAAAATGGGGCGTAGGCAGGCTGGAACTTTCGGTCTTTGCCCC
ATGCTGATTGGTGTGTTCCAGGGCCAGGAGTCTCAGTCTTGCAATCTGGTGGGAAACGTA
AGGATGTTCTTGCTCCCAGTACGTAACCTTTGATGCTCTCTGGTTTATGAGTCAAGGCAT
ATACCATGCTACTCCTCTCATCATTGTCGTAACTCCCGGGCCCACGATAGGGGTCCCCAA
GGATGGGGACCAGCTGGTTCCCCAGTCTGTCTGGGGCATGGTGAAAGGGGAAAATTTTCC
TCCCTTGACATGATCCAAACGAGTTTCGCTTCTGCACCGCTGTCAGCTCCCACTCCCAGA
TCATGCCGCCTGCCCGTGTGTACGGCCCGTTACCATGGACACGGGAGGGGGCGGGGCCCG
CGCGAGCCGGCGGGCGGAGAATCCCGGGATCCCCG
>TR90833|c1_g2_i1 len=1871 path=[9889:0-119 9890:120-143 10015:144-344 9922:345-394 9999:395-408 9977:409-432 10022:433-486 9995:487-530 9973:531-676 9858:677-700 10008:701-715 9990:716-739 9967:740-763 10006:764-787 9988:788-835 9965:836-875 9809:876-899 9810:900-1870] [-1, 9889, 9890, 10015, 9922, 9999, 9977, 10022, 9995, 9973, 9858, 10008, 9990, 9967, 10006, 9988, 9965, 9809, 9810, -2]
[truncated: 4,024,755 more chars]
